# Supplementary material for: ﻿Austrelatus gen. nov., a new genus of Australasian diving beetles (Coleoptera, Dytiscidae, Copelatinae), with the discovery of 31 new species from New Guinea
Source: Zookeys. 2023 Jul 19;1170:1–164. doi: 10.3897/zookeys.1170.103834 (PMC10372772; doi:10.3897/zookeys.1170.103834)
Supplement: XML Treatment for Austrelatus [file zookeys.1170.103834-treatment1.xml]

<!DOCTYPE tp:taxon-treatment
  PUBLIC "-//TaxonX//DTD Taxonomic Treatment Publishing DTD v0 20100105//EN" "tax-treatment-NSO.dtd">
<tp:taxon-treatment xmlns:tp="http://www.plazi.org/taxpub"><tp:treatment-meta><kwd-group><label>Taxon classification</label><kwd>
                <named-content content-type="kingdom">Animalia</named-content>
              </kwd><kwd>
                <named-content content-type="order">Coleoptera</named-content>
              </kwd><kwd>
                <named-content content-type="family">Dytiscidae</named-content>
              </kwd></kwd-group><mixed-citation publication-type="journal"><person-group><name><surname>Shaverdo</surname><given-names>Helena</given-names></name><name><surname>Hájek</surname><given-names>Jiří</given-names></name><name><surname>Hendrich</surname><given-names>Lars</given-names></name><name><surname>Surbakti</surname><given-names>Suriani</given-names></name><name><surname>Panjaitan</surname><given-names>Rawati</given-names></name><name><surname>Balke</surname><given-names>Michael</given-names></name></person-group><article-title>﻿<italic><tp:taxon-name><tp:taxon-name-part taxon-name-part-type="genus" reg="Austrelatus">Austrelatus</tp:taxon-name-part></tp:taxon-name></italic> gen. nov., a new genus of Australasian diving beetles (<tp:taxon-name><tp:taxon-name-part taxon-name-part-type="order">Coleoptera</tp:taxon-name-part></tp:taxon-name>, <tp:taxon-name><tp:taxon-name-part taxon-name-part-type="family">Dytiscidae</tp:taxon-name-part></tp:taxon-name>, <tp:taxon-name><tp:taxon-name-part taxon-name-part-type="subfamily">Copelatinae</tp:taxon-name-part></tp:taxon-name>), with the discovery of 31 new species from New Guinea</article-title><source>Zookeys</source><day>19</day><month>07</month><year>2023</year><volume>1170</volume><fpage>1</fpage><lpage>164</lpage><pub-id pub-id-type="doi">10.3897/zookeys.1170.103834</pub-id></mixed-citation></tp:treatment-meta><tp:nomenclature><label>﻿</label><tp:taxon-name>
              <object-id xmlns:xlink="http://www.w3.org/1999/xlink" content-type="arpha" xlink:type="simple">8E4B4AA8-D794-551C-9CB9-14707B1C40F5</object-id>
              <tp:taxon-name-part taxon-name-part-type="genus" reg="Austrelatus">Austrelatus</tp:taxon-name-part>
              <object-id xmlns:xlink="http://www.w3.org/1999/xlink" content-type="zoobank" xlink:type="simple">https://zoobank.org/622BD131-D45A-4CF6-BD14-0923592A0596</object-id>
            </tp:taxon-name><tp:taxon-status xmlns:xlink="http://www.w3.org/1999/xlink" xlink:type="simple">gen. nov.</tp:taxon-status></tp:nomenclature><tp:treatment-sec sec-type="type species" id="SECID0ELKAG"><title>Type species.</title><p><italic><tp:taxon-name><tp:taxon-name-part taxon-name-part-type="genus" reg="Copelatus">Copelatus</tp:taxon-name-part><tp:taxon-name-part taxon-name-part-type="species" reg="irregularis">irregularis</tp:taxon-name-part></tp:taxon-name></italic> W.J. Macleay, 1871: 126, by present designation.</p></tp:treatment-sec><tp:treatment-sec sec-type="material" id="SECID0E3KAG"><title>Material studied.</title><p><bold><italic><tp:taxon-name><tp:taxon-name-part taxon-name-part-type="genus" reg="Copelatus">Copelatus</tp:taxon-name-part><tp:taxon-name-part taxon-name-part-type="species" reg="badeni">badeni</tp:taxon-name-part></tp:taxon-name></italic> Sharp, 1882</bold>: 1 male “Taveuni. Fiji. (Viti Levu) Sylvester Evans” [hw], “Fiji. Dr. H.S. Evans” [hw], “<tp:taxon-name><tp:taxon-name-part taxon-name-part-type="genus" reg="Copelatus">Copelatus</tp:taxon-name-part></tp:taxon-name> Badeni [hw] det. A. Zimmermann [pr]” (<abbrev xmlns:xlink="http://www.w3.org/1999/xlink" content-type="institution" xlink:title="The Natural History Museum [formerly British Museum (Natural History)], London, UK" id="ABBRID0EWLAG" xlink:type="simple">BMNH</abbrev>).</p><p><bold><italic><tp:taxon-name><tp:taxon-name-part taxon-name-part-type="genus" reg="Copelatus">Copelatus</tp:taxon-name-part><tp:taxon-name-part taxon-name-part-type="species" reg="boukali">boukali</tp:taxon-name-part></tp:taxon-name></italic> Hendrich &amp; Balke, 1998: <italic>Holotype</italic></bold>: male “S-Indien: Kerala (7), 15 km SW Munnar Kallar Valley <named-content xmlns:xlink="http://www.w3.org/1999/xlink" content-type="dwc:verbatimCoordinates" xlink:type="simple"><named-content content-type="geo-json" specific-use="{&#34;type&#34;:&#34;Point&#34;,&#34;coordinates&#34;:[77.133333,10.033333]}" id="NCID0EPMAG" xlink:type="simple">76°68'E 10°02'N</named-content></named-content>”, “1000 m 6.-18.12.1993 leg. Boukal &amp; Kejval” (<named-content xmlns:xlink="http://www.w3.org/1999/xlink" content-type="dwc:institutional_code" xlink:title="Naturhistorisches Museum Wien, Vienna, Austria" xlink:href="http://grbio.org/institution/naturhistorisches-museum-wien-0" xlink:type="simple">NHMW</named-content>).</p><p><bold><italic><tp:taxon-name><tp:taxon-name-part taxon-name-part-type="genus" reg="Copelatus">Copelatus</tp:taxon-name-part><tp:taxon-name-part taxon-name-part-type="species" reg="davidi">davidi</tp:taxon-name-part></tp:taxon-name></italic> Wewalka, 2017: <italic>Holotype</italic></bold>: male “India: Kerala, 1.1.1999 30 km NNE Trivandrum, 400 m Kallar Bridge, <named-content xmlns:xlink="http://www.w3.org/1999/xlink" content-type="dwc:verbatimCoordinates" xlink:type="simple"><named-content content-type="geo-json" specific-use="{&#34;type&#34;:&#34;Point&#34;,&#34;coordinates&#34;:[77.083333,8.750000]}" id="NCID0EQNAG" xlink:type="simple">08°45'N 77°05'E</named-content></named-content> leg. D. Boukal (35)” (<named-content xmlns:xlink="http://www.w3.org/1999/xlink" content-type="dwc:institutional_code" xlink:title="Naturhistorisches Museum Wien, Vienna, Austria" xlink:href="http://grbio.org/institution/naturhistorisches-museum-wien-0" xlink:type="simple">NHMW</named-content>).</p><p><bold><italic><tp:taxon-name><tp:taxon-name-part taxon-name-part-type="genus" reg="Copelatus">Copelatus</tp:taxon-name-part><tp:taxon-name-part taxon-name-part-type="species" reg="fidschiensis">fidschiensis</tp:taxon-name-part></tp:taxon-name></italic> Zimmermann, 1928: <italic>Syntypes</italic></bold>: 1 male “Type”, [round label with red frame], “C81 Suva 25-3-27” [hw], “Fiji Islands. H.W. Simmonds.”, “Pres. by Imp. Bur. Ent. Brit. Mus. 1972–355”, “<tp:taxon-name><tp:taxon-name-part taxon-name-part-type="genus" reg="Copelatus">Copelatus</tp:taxon-name-part><tp:taxon-name-part taxon-name-part-type="species" reg="fidschiensis">fidschiensis</tp:taxon-name-part></tp:taxon-name> Type. Zimerm. [hw] det. A. Zimmermann [pr]” (<abbrev xmlns:xlink="http://www.w3.org/1999/xlink" content-type="institution" xlink:title="The Natural History Museum [formerly British Museum (Natural History)], London, UK" id="ABBRID0EYOAG" xlink:type="simple">BMNH</abbrev>). 1 male “Co-type”, [round label with yellow frame], “C81 Suva 25-3-27” [hw], “Fiji Islands. [pr] R.W. Faime [hw]”, “Pres. by Imp. Bur. Ent. Brit. Mus. 1972–355”, “<tp:taxon-name><tp:taxon-name-part taxon-name-part-type="genus" reg="Copelatus">Copelatus</tp:taxon-name-part><tp:taxon-name-part taxon-name-part-type="species" reg="fidschiensis">fidschiensis</tp:taxon-name-part></tp:taxon-name>, ♂ Zim. Cotype.” [hw] (<abbrev xmlns:xlink="http://www.w3.org/1999/xlink" content-type="institution" xlink:title="The Natural History Museum [formerly British Museum (Natural History)], London, UK" id="ABBRID0EHPAG" xlink:type="simple">BMNH</abbrev>).</p><p><bold><italic><tp:taxon-name><tp:taxon-name-part taxon-name-part-type="genus" reg="Copelatus">Copelatus</tp:taxon-name-part><tp:taxon-name-part taxon-name-part-type="species" reg="gestroi">gestroi</tp:taxon-name-part></tp:taxon-name></italic> Régimbart, 1892: <italic>Lectotype</italic></bold> (by present designation for nomenclatural stability): male “N. GUINEA MER. RIGO <italic>Luglio 1889</italic> L.Loria”, “Neu Guinea Mus. Genua”, “<tp:taxon-name><tp:taxon-name-part taxon-name-part-type="genus" reg="Copelatus">Copelatus</tp:taxon-name-part></tp:taxon-name> Gestroi Reg.” [hw], “Coll. Mus. Vindob.”, “Lectotype <italic><tp:taxon-name><tp:taxon-name-part taxon-name-part-type="genus" reg="Copelatus">Copelatus</tp:taxon-name-part><tp:taxon-name-part taxon-name-part-type="species" reg="gestroi">gestroi</tp:taxon-name-part></tp:taxon-name></italic> Régimbart, 1892 des. H. Shaverdo 2023” [red] (<named-content xmlns:xlink="http://www.w3.org/1999/xlink" content-type="dwc:institutional_code" xlink:title="Naturhistorisches Museum Wien, Vienna, Austria" xlink:href="http://grbio.org/institution/naturhistorisches-museum-wien-0" xlink:type="simple">NHMW</named-content>). <italic>Paralectotypes</italic> (with red labels): 2 males, 6 females “N. GUINEA MER. RIGO <italic>Luglio 1889</italic> L.Loria”, “Neu Guinea Mus. Genua” (<named-content xmlns:xlink="http://www.w3.org/1999/xlink" content-type="dwc:institutional_code" xlink:title="Naturhistorisches Museum Wien, Vienna, Austria" xlink:href="http://grbio.org/institution/naturhistorisches-museum-wien-0" xlink:type="simple">NHMW</named-content>). 1 male “N. GUINEA MER. RIGO <italic>Luglio 1889</italic> L.Loria”, “Neu Guinea Mus. Genua”, “<tp:taxon-name><tp:taxon-name-part taxon-name-part-type="genus" reg="Copelatus">Copelatus</tp:taxon-name-part></tp:taxon-name> Gestroi Reg.” [hw] (<named-content xmlns:xlink="http://www.w3.org/1999/xlink" content-type="dwc:institutional_code" xlink:title="Naturhistorisches Museum Wien, Vienna, Austria" xlink:href="http://grbio.org/institution/naturhistorisches-museum-wien-0" xlink:type="simple">NHMW</named-content>). 1 male “N. Guinea Rigo Luglio 1889 L.Loria” [hw], “Neu Guinea Mus. Genua” (<named-content xmlns:xlink="http://www.w3.org/1999/xlink" content-type="dwc:institutional_code" xlink:title="Naturhistorisches Museum Wien, Vienna, Austria" xlink:href="http://grbio.org/institution/naturhistorisches-museum-wien-0" xlink:type="simple">NHMW</named-content>). 2 males “N. GUINEA MER. RIGO <italic>Luglio 1889</italic> L.Loria”, “Cotype” [red], “Regimbart det., 1891: <tp:taxon-name><tp:taxon-name-part taxon-name-part-type="genus" reg="Copelatus">Copelatus</tp:taxon-name-part></tp:taxon-name> (s. str.) Gestroi – Reg.” [partly hw] (<named-content xmlns:xlink="http://www.w3.org/1999/xlink" content-type="dwc:institutional_code" xlink:title="SNSB-Zoologische Staatssammlung München, Munich, Germany" xlink:href="http://grbio.org/institution/zoologische-staatssammlung" xlink:type="simple">ZSM</named-content>). 2 males “N. GUINEA MER. RIGO <italic>Luglio 1889</italic> L.Loria”, “Neu Guinea 7407” [partly hw], “<tp:taxon-name><tp:taxon-name-part taxon-name-part-type="genus" reg="Copelatus">Copelatus</tp:taxon-name-part></tp:taxon-name> Gestroi Rg det. Gschwendt.” [hw], “Staatl. Museum für Tierkunde, Dresden” (<abbrev xmlns:xlink="http://www.w3.org/1999/xlink" content-type="institution" xlink:title="Museum für Tierkunde, Dresden, Germany" id="ABBRID0EUSAG" xlink:type="simple">MTD</abbrev>). 2 females “N. GUINEA MER. RIGO <italic>Luglio 1889</italic> L.Loria”, “Neu Guinea 7407” [partly hw], “Staatl. Museum für Tierkunde, Dresden” (<abbrev xmlns:xlink="http://www.w3.org/1999/xlink" content-type="institution" xlink:title="Museum für Tierkunde, Dresden, Germany" id="ABBRID0E2SAG" xlink:type="simple">MTD</abbrev>). 3 males, 2 females “N. GUINEA MER. RIGO <italic>Luglio 1889</italic> L.Loria”, “Neu Guinea 8947” [partly hw], “Staatl. Museum für Tierkunde, Dresden” (<abbrev xmlns:xlink="http://www.w3.org/1999/xlink" content-type="institution" xlink:title="Museum für Tierkunde, Dresden, Germany" id="ABBRID0ECTAG" xlink:type="simple">MTD</abbrev>).</p><p><bold><italic><tp:taxon-name><tp:taxon-name-part taxon-name-part-type="genus" reg="Copelatus">Copelatus</tp:taxon-name-part><tp:taxon-name-part taxon-name-part-type="species" reg="luteomaculatus">luteomaculatus</tp:taxon-name-part></tp:taxon-name></italic> Guignot, 1956: <italic>Holotype</italic></bold>: male “N. Guinea Biró 97.”, “Stephansort Astrolabe B”, “Holotypus 1956 ♂ <tp:taxon-name><tp:taxon-name-part taxon-name-part-type="genus" reg="Copelatus">Copelatus</tp:taxon-name-part><tp:taxon-name-part taxon-name-part-type="species" reg="luteomaculatus">luteomaculatus</tp:taxon-name-part></tp:taxon-name> Guignot” [label with red frame, partly hw by Guignot], “Type” [red label], “Dr F. Guignot det., 1955 <tp:taxon-name><tp:taxon-name-part taxon-name-part-type="genus" reg="Copelatus">Copelatus</tp:taxon-name-part><tp:taxon-name-part taxon-name-part-type="species" reg="luteomaculatus">luteomaculatus</tp:taxon-name-part></tp:taxon-name> sp.n. HoloType ♂” [partly hw by Guignot] (<named-content xmlns:xlink="http://www.w3.org/1999/xlink" content-type="dwc:institutional_code" xlink:title="Hungarian Natural History Museum, Budapest, Hungary" xlink:href="http://grbio.org/institution/hungarian-natural-history-museum-termeszettudomanyi-muzeum" xlink:type="simple">HNHM</named-content>). <bold><italic>Paratypes</italic></bold>: 2 females “N. Guinea Biró 1898”, “Simbang Huon Golf // IX.17. [hw on reverse side]”, “Paratypus 1956 <tp:taxon-name><tp:taxon-name-part taxon-name-part-type="genus" reg="Copelatus">Copelatus</tp:taxon-name-part><tp:taxon-name-part taxon-name-part-type="species" reg="luteomaculatus">luteomaculatus</tp:taxon-name-part></tp:taxon-name> Guignot” [label with red frame, partly hw by Guignot] (<named-content xmlns:xlink="http://www.w3.org/1999/xlink" content-type="dwc:institutional_code" xlink:title="Hungarian Natural History Museum, Budapest, Hungary" xlink:href="http://grbio.org/institution/hungarian-natural-history-museum-termeszettudomanyi-muzeum" xlink:type="simple">HNHM</named-content>).</p><p><bold><italic><tp:taxon-name><tp:taxon-name-part taxon-name-part-type="genus" reg="Copelatus">Copelatus</tp:taxon-name-part><tp:taxon-name-part taxon-name-part-type="species" reg="papuensis">papuensis</tp:taxon-name-part></tp:taxon-name></italic> J. Balfour-Browne, 1939: <italic>Holotype</italic></bold>: male “♂” [hw, next to beetle], “Type” [round label with red frame], “PAPUA: Kokoda. 1,200ft. v.1933. L.E. Cheesman. B.M.1933-577. // 57 [hw on reverse side]”, “<tp:taxon-name><tp:taxon-name-part taxon-name-part-type="genus" reg="Copelatus">Copelatus</tp:taxon-name-part><tp:taxon-name-part taxon-name-part-type="species" reg="papuensis">papuensis</tp:taxon-name-part></tp:taxon-name>, B-B. ♂ TYPE” [hw by J. Balfour-Browne], “Manuscript name” [printed in red], “Holotype” [red label] (<abbrev xmlns:xlink="http://www.w3.org/1999/xlink" content-type="institution" xlink:title="The Natural History Museum [formerly British Museum (Natural History)], London, UK" id="ABBRID0EEWAG" xlink:type="simple">BMNH</abbrev>). <bold><italic>Paratypes</italic></bold>: 1 female “♀” [hw, next to beetle], “Type” [round label with red frame], “PAPUA: Kokoda. 1,200ft. v.1933. L.E. Cheesman. B.M.1933-577. // 57 [hw on reverse side]”, “<tp:taxon-name><tp:taxon-name-part taxon-name-part-type="genus" reg="Copelatus">Copelatus</tp:taxon-name-part><tp:taxon-name-part taxon-name-part-type="species" reg="papuensis">papuensis</tp:taxon-name-part></tp:taxon-name>, B-B. ♀ TYPE” [hw by J. Balfour-Browne] (<abbrev xmlns:xlink="http://www.w3.org/1999/xlink" content-type="institution" xlink:title="The Natural History Museum [formerly British Museum (Natural History)], London, UK" id="ABBRID0EWWAG" xlink:type="simple">BMNH</abbrev>).</p><p><bold><italic><tp:taxon-name><tp:taxon-name-part taxon-name-part-type="genus" reg="Copelatus">Copelatus</tp:taxon-name-part><tp:taxon-name-part taxon-name-part-type="species" reg="strigosulus">strigosulus</tp:taxon-name-part></tp:taxon-name></italic> Fairmaire, 1878</bold>: 1 male “♂”, “am3” [hw], “Fiji. Viti Levu near Suva Dr M. Larcb [?] 22.II.53” [hw], “put-hole stream edge” [hw], “<tp:taxon-name><tp:taxon-name-part taxon-name-part-type="genus" reg="Copelatus">Copelatus</tp:taxon-name-part></tp:taxon-name> strigulosus Fairm [hw] C.M.F. von Hayek det., 1954 [pr]”, “Brit. Mus. 1987-14” (<abbrev xmlns:xlink="http://www.w3.org/1999/xlink" content-type="institution" xlink:title="The Natural History Museum [formerly British Museum (Natural History)], London, UK" id="ABBRID0ERXAG" xlink:type="simple">BMNH</abbrev>).</p><p><bold><italic><tp:taxon-name><tp:taxon-name-part taxon-name-part-type="genus" reg="Copelatus">Copelatus</tp:taxon-name-part><tp:taxon-name-part taxon-name-part-type="species" reg="ternatensis">ternatensis</tp:taxon-name-part></tp:taxon-name></italic> Régimbart, 1899: <italic>Syntypes</italic></bold>: 1 male “Ternate X [hw] Beccari 187 [pr] 5 [hw]”, “C. sp. 2882.” [yellow label, hw], “<tp:taxon-name><tp:taxon-name-part taxon-name-part-type="genus" reg="Copelatus">Copelatus</tp:taxon-name-part></tp:taxon-name> sp. [hw] det.Régimbart [pr]”, “SYNTYPUS [pr] <tp:taxon-name><tp:taxon-name-part taxon-name-part-type="genus" reg="Copelatus">Copelatus</tp:taxon-name-part><tp:taxon-name-part taxon-name-part-type="species" reg="ternatensis">ternatensis</tp:taxon-name-part></tp:taxon-name> Régimbart, 1899 [hw]” [red label], “Museo Civico di Genoa” [pr] (<named-content xmlns:xlink="http://www.w3.org/1999/xlink" content-type="dwc:institutional_code" xlink:title="Museo di Storia Naturale Giacomo Doria, Genova, Italy" xlink:href="http://grbio.org/institution/museo-civico-di-storia-naturale-di-genova-giacomo-doria" xlink:type="simple">MSNG</named-content>); 3 males “Ternate X [hw] Beccari 187 [pr] 5 [hw]”, “<tp:taxon-name><tp:taxon-name-part taxon-name-part-type="genus" reg="Copelatus">Copelatus</tp:taxon-name-part></tp:taxon-name> sp. [hw] det.Régimbart [pr]”, “SYNTYPUS [pr] <tp:taxon-name><tp:taxon-name-part taxon-name-part-type="genus" reg="Copelatus">Copelatus</tp:taxon-name-part><tp:taxon-name-part taxon-name-part-type="species" reg="ternatensis">ternatensis</tp:taxon-name-part></tp:taxon-name> Régimbart, 1899 [hw]” [red label], “Museo Civico di Genoa” [pr] (<named-content xmlns:xlink="http://www.w3.org/1999/xlink" content-type="dwc:institutional_code" xlink:title="Museo di Storia Naturale Giacomo Doria, Genova, Italy" xlink:href="http://grbio.org/institution/museo-civico-di-storia-naturale-di-genova-giacomo-doria" xlink:type="simple">MSNG</named-content>).</p><p><bold><italic><tp:taxon-name><tp:taxon-name-part taxon-name-part-type="genus" reg="Copelatus">Copelatus</tp:taxon-name-part><tp:taxon-name-part taxon-name-part-type="species" reg="wallacei">wallacei</tp:taxon-name-part></tp:taxon-name></italic> J. Balfour-Browne, 1939</bold>: 3 males, 5 females “INDONESIA, N Moluccas, Bacan Isl., 500–750 m, SE slopes of Mt. Sibela, 5 km SE of Makian vill., S. Jákl leg., 2.-12.V.2008” (<named-content xmlns:xlink="http://www.w3.org/1999/xlink" content-type="dwc:institutional_code" xlink:title="Národní muzeum, Prague, Czech Republic" xlink:href="http://grbio.org/institution/national-museum-prague-0" xlink:type="simple">NMPC</named-content>).</p><p><bold><italic><tp:taxon-name><tp:taxon-name-part taxon-name-part-type="genus" reg="Copelatus">Copelatus</tp:taxon-name-part><tp:taxon-name-part taxon-name-part-type="species" reg="xanthocephalus">xanthocephalus</tp:taxon-name-part></tp:taxon-name></italic> Régimbart, 1899: <italic>Lectotype</italic></bold> (by present designation for nomenclatural stability): male [small, red, square label], “2795 78” [round label, hw], “Nolle [illegible, probably short form from Nouvelle] Guinée” [hw], “MUSEUM PARIS COLL. MAURICE REGIMBART 1908”, “Muséum Paris Nouvelle-Guinée (Amberbaki) A. Raffray 1878”, “SYNTYPE” [red], “SYNTYPE <tp:taxon-name><tp:taxon-name-part taxon-name-part-type="genus" reg="Copelatus">Copelatus</tp:taxon-name-part><tp:taxon-name-part taxon-name-part-type="species" reg="xanthocephalus">xanthocephalus</tp:taxon-name-part></tp:taxon-name> Régimbart, 1899”, “<named-content xmlns:xlink="http://www.w3.org/1999/xlink" content-type="dwc:institutional_code" xlink:title="Muséum national d´Histoire naturelle, Paris, France" xlink:href="http://grbio.org/institution/museum-national-dhistoire-naturelle-2" xlink:type="simple">MNHN</named-content>, Paris EC14220 [barcode]”, “Lectotype <italic><tp:taxon-name><tp:taxon-name-part taxon-name-part-type="genus" reg="Copelatus">Copelatus</tp:taxon-name-part><tp:taxon-name-part taxon-name-part-type="species" reg="xanthocephalus">xanthocephalus</tp:taxon-name-part></tp:taxon-name></italic> Régimbart, 1899 des. H. Shaverdo 2023” [red] (<named-content xmlns:xlink="http://www.w3.org/1999/xlink" content-type="dwc:institutional_code" xlink:title="Muséum national d´Histoire naturelle, Paris, France" xlink:href="http://grbio.org/institution/museum-national-dhistoire-naturelle-2" xlink:type="simple">MNHN</named-content>). <italic>Paralectotype</italic>: 1 female “2795 78” [round label, hw], “Nolle [illegible, probably short form from Nouvelle] Guinée Raffray” [hw], “MUSEUM PARIS COLL. MAURICE REGIMBART 1908”, “<tp:taxon-name><tp:taxon-name-part taxon-name-part-type="genus" reg="Copelatus"/><tp:taxon-name-part taxon-name-part-type="species" reg="xanthocephalus">xanthocephalus</tp:taxon-name-part></tp:taxon-name> Rég” [hw], “Muséum Paris Nouvelle-Guinée (Amberbaki) A. Raffray 1878”, “SYNTYPE” [red], “SYNTYPE <tp:taxon-name><tp:taxon-name-part taxon-name-part-type="genus" reg="Copelatus">Copelatus</tp:taxon-name-part><tp:taxon-name-part taxon-name-part-type="species" reg="xanthocephalus">xanthocephalus</tp:taxon-name-part></tp:taxon-name> Régimbart, 1899”, “<named-content xmlns:xlink="http://www.w3.org/1999/xlink" content-type="dwc:institutional_code" xlink:title="Muséum national d´Histoire naturelle, Paris, France" xlink:href="http://grbio.org/institution/museum-national-dhistoire-naturelle-2" xlink:type="simple">MNHN</named-content>, Paris EC14219 [barcode]”, “Paralectotype <italic><tp:taxon-name><tp:taxon-name-part taxon-name-part-type="genus" reg="Copelatus">Copelatus</tp:taxon-name-part><tp:taxon-name-part taxon-name-part-type="species" reg="xanthocephalus">xanthocephalus</tp:taxon-name-part></tp:taxon-name></italic> Régimbart, 1899 des. H. Shaverdo 2023” [red] (<named-content xmlns:xlink="http://www.w3.org/1999/xlink" content-type="dwc:institutional_code" xlink:title="Muséum national d´Histoire naturelle, Paris, France" xlink:href="http://grbio.org/institution/museum-national-dhistoire-naturelle-2" xlink:type="simple">MNHN</named-content>).</p><p>Additionally, please see the material of the species (re)described below.</p></tp:treatment-sec><tp:treatment-sec sec-type="diagnosis" id="SECID0EW4AG"><title>Diagnosis.</title><p>Elytra with or without striae; metacoxal lines present but incomplete, absent close to metaventrite; male protarsomere 4 simple, with not modified (thin) anterolateral seta; median lobe of aedeagus complex, with evident dorsal and ventral sclerites usually divided in apical half into two lobes of different shape or otherwise modified; paramere simple, of narrow triangular form, with thin apex and numerous setae; male pro- and mesotarsomeres 1–3 dilated, with ca. 40–55 small stalked adhesive discs in five or six rows, larger discs can be present in second and third rows, two or three in each; female metatibia and metatarsus with dorsal and ventral rows of natatorial setae.</p><p><italic><tp:taxon-name><tp:taxon-name-part taxon-name-part-type="genus" reg="Austrelatus">Austrelatus</tp:taxon-name-part></tp:taxon-name></italic> gen. nov. can be distinguished from all other genera of <tp:taxon-name><tp:taxon-name-part taxon-name-part-type="subfamily">Copelatinae</tp:taxon-name-part></tp:taxon-name> by the above combination of characters. From the most species of two co-occurring Australasian genera, <italic><tp:taxon-name><tp:taxon-name-part taxon-name-part-type="genus" reg="Exocelina">Exocelina</tp:taxon-name-part></tp:taxon-name></italic> and <italic><tp:taxon-name><tp:taxon-name-part taxon-name-part-type="genus" reg="Copelatus">Copelatus</tp:taxon-name-part></tp:taxon-name></italic>, representatives of the new genus differ by the median lobe of the aedeagus distinctly divided into dorsal and ventral sclerites, which are usually well-developed and differently modified; from <italic><tp:taxon-name><tp:taxon-name-part taxon-name-part-type="genus" reg="Exocelina">Exocelina</tp:taxon-name-part></tp:taxon-name></italic>, additionally by anterolateral seta of the male protarsomere 4 thin, not modified into a hook; see also the generic description of the male genitalia, key to <tp:taxon-name><tp:taxon-name-part taxon-name-part-type="subfamily">Copelatinae</tp:taxon-name-part></tp:taxon-name> of New Guinea and illustrations below.</p></tp:treatment-sec><tp:treatment-sec sec-type="description" id="SECID0ED6AG"><title>Description.</title><p><bold><italic>Body size and form</italic></bold>: Beetles small to large, <abbrev xmlns:xlink="http://www.w3.org/1999/xlink" xlink:title="total length, measured from anterior margin of clypeus to apex of elytra" id="ABBRID0EO6AG" xlink:type="simple">TL</abbrev> ca. 4–9 mm, with usually oblong-oval, more seldom oval or elongate, almost sub-parallel habitus, distinctly convex in lateral view; body outline continuous, without discontinuity between bases of pronotum and elytra.</p><p><bold><italic>Colouration</italic></bold>: Beetles reddish to piceous, usually with paler head and pronotal sides, and often with paler, to yellowish, basal band or spot(s) and apical spot on elytron.</p><p><bold><italic>Surface sculpture</italic></bold>: Elytron usually with up to 11 dorsal striae or sometimes without them; submarginal stria present or absent: (0–11)+(0–1). Head, pronotum and elytron sometimes with strioles. Dorsal and ventral surface with fine punctation and microreticulation.</p><p><bold><italic>Structures</italic></bold>: Head with anterior margin of clypeus slightly and evenly concave, with distinct bead laterally on both sides. Pronotum broadest at posterior angles; lateral margins slightly to distinctly convergent anteriorly, posterior angles slightly rounded. Pronotal base as broad as base of elytra. Pronotum with thin lateral bead missing at anterior angles. Elytron with distinct lateral bead weakening at apex. Base of prosternum narrowly to broadly rounded anteriorly, convex medially; neck of prosternal process convex; neck and blade of prosternal process evenly joined; blade of prosternal process lanceolate, with distinct lateral bead laterally and broadly pointed apex. Lateral parts of metaventrite tongue-shaped, very slender. Metacoxal lines divergent, sometimes only slightly, distinct, or indistinct close to metaventrite, not reaching it. Abdominal ventrite 6 beaded, broadly rounded, seldom slightly truncate.</p><p><bold><italic>Male</italic></bold>: Antenna simple, with antennomeres long and slender. Protibia usually simple, i.e., with roughly triangular outline; more seldom, modified: thinner proximally, broader medially and distally due to its curved ventral margin. Pro- and mesotarsomeres 1–3 distinctly broadened, with adhesive discs on their ventral side. Protarsomere 4 small, with several long, thin setae. Protarsomere 5 long, thin, with small, sometimes inconspicuous setae medially. Proclaws relatively long and equal; more seldom, anterior claw shorter, modified.</p><p>Median lobe of aedeagus with well-developed dorsal and ventral sclerites of different shape, modification, and degree of sclerotisation: in species from west of Wallace Line (India and Greater Sunda), apex of median lobe usually pointed in ventral view, ventral sclerite much shorter than dorsal one, sclerites apically not divided into two lobes; in species from east of Wallace Line, dorsal and ventral sclerites subequally developed, apex of each sclerites usually divided apically into two distinct lobes. Paramere simple, of triangular form, rarely elongate and often broad basally, either continuously or abruptly narrowing to slender apical part (sometimes paramere subdivided with less sclerotised area to broad basal and narrow apical parts); with dense long setae in apical half of dorsal margin; in some species, paramere setae can be divided by a median or submedian part with few sparse setae into distal and proximal setae; distal setae more numerous, denser, and usually longer than proximal ones; especially in left paramere of some species, proximal setae less numerous and sparse.</p><p><bold><italic>Female</italic></bold>: Similar to males in external morphology, except for not modified protibial, pro- and mesotarsi, and proclaws. Most of the females have more intensive dorsal surface sculpture, e.g., sometimes with numerous thin, longitudinal strioles on elytra and pronotum that densely cover dorsal surface and make it matt; dimorphic females are known in one species from the Solomon Islands and several New Guinean species. Metatibia and metatarsus with dorsal and ventral rows of natatorial setae.</p></tp:treatment-sec><tp:treatment-sec sec-type="Molecular study" id="SECID0EWABG"><title>Molecular study.</title><p>The species characterised by the above-mentioned morphological characters were all retrieved in one clade, which is the sister to all other analysed <italic><tp:taxon-name><tp:taxon-name-part taxon-name-part-type="genus" reg="Copelatus">Copelatus</tp:taxon-name-part></tp:taxon-name></italic>. To highlight this dichotomy, we also decided to propose a new genus name for all these species.</p></tp:treatment-sec><tp:treatment-sec sec-type="etymology" id="SECID0EDBBG"><title>Etymology.</title><p>The name of the new genus <italic><tp:taxon-name><tp:taxon-name-part taxon-name-part-type="genus" reg="Austrelatus">Austrelatus</tp:taxon-name-part></tp:taxon-name></italic> combines the Latin part <italic>Austr</italic>- (southern) and Greek part -<italic>elatus</italic> (from elaunein, to row) and means “southern rower”. It has also been chosen to indicate that its type species and most of its known representatives, including the former <italic><tp:taxon-name><tp:taxon-name-part taxon-name-part-type="genus" reg="Copelatus">Copelatus</tp:taxon-name-part></tp:taxon-name></italic> species, occur in and are even endemic to the Australian Region.</p></tp:treatment-sec><tp:treatment-sec sec-type="distribution" id="SECID0E2BBG"><title>Distribution and species composition.</title><p>The new genus is mainly known from the Australian Region (Australia, New Guinea, Fiji, Solomon Islands, Maluku Island), with several species penetrating the Wallace Line into the Oriental and SE Palaearctic regions (Greater and Lesser Sunda Islands, India, SE China, and Japan); currently, no <italic><tp:taxon-name><tp:taxon-name-part taxon-name-part-type="genus" reg="Austrelatus">Austrelatus</tp:taxon-name-part></tp:taxon-name></italic> is known from continental SE Asia.</p><p>In Australia, <italic><tp:taxon-name><tp:taxon-name-part taxon-name-part-type="genus" reg="Austrelatus">Austrelatus</tp:taxon-name-part></tp:taxon-name></italic> is represented by six species with rather distinct morphology; only <italic><tp:taxon-name><tp:taxon-name-part taxon-name-part-type="genus" reg="Austrelatus">A.</tp:taxon-name-part><tp:taxon-name-part taxon-name-part-type="species" reg="irregularis">irregularis</tp:taxon-name-part></tp:taxon-name></italic> and <italic><tp:taxon-name><tp:taxon-name-part taxon-name-part-type="genus" reg="Austrelatus">A.</tp:taxon-name-part><tp:taxon-name-part taxon-name-part-type="species" reg="daemeli">daemeli</tp:taxon-name-part></tp:taxon-name></italic> can be grouped together based on similarity of their male genitalia.</p><p>Nine species of <italic><tp:taxon-name><tp:taxon-name-part taxon-name-part-type="genus" reg="Austrelatus">Austrelatus</tp:taxon-name-part></tp:taxon-name></italic> have so far been known from New Guinea. However, the genus comprises more than 60 different species there, most of which can be grouped in two large species groups: the <italic><tp:taxon-name><tp:taxon-name-part taxon-name-part-type="genus" reg="Austrelatus">A.</tp:taxon-name-part><tp:taxon-name-part taxon-name-part-type="species" reg="papuensis">papuensis</tp:taxon-name-part></tp:taxon-name></italic> group (ca. 40 species, including <italic><tp:taxon-name><tp:taxon-name-part taxon-name-part-type="genus" reg="Austrelatus">A.</tp:taxon-name-part><tp:taxon-name-part taxon-name-part-type="species" reg="gestroi">gestroi</tp:taxon-name-part></tp:taxon-name></italic>, <italic><tp:taxon-name><tp:taxon-name-part taxon-name-part-type="genus" reg="Austrelatus">A.</tp:taxon-name-part><tp:taxon-name-part taxon-name-part-type="species" reg="luteomaculatus">luteomaculatus</tp:taxon-name-part></tp:taxon-name></italic>, <italic><tp:taxon-name><tp:taxon-name-part taxon-name-part-type="genus" reg="Austrelatus">A.</tp:taxon-name-part><tp:taxon-name-part taxon-name-part-type="species" reg="papuensis">papuensis</tp:taxon-name-part></tp:taxon-name></italic>, and <italic><tp:taxon-name><tp:taxon-name-part taxon-name-part-type="genus" reg="Austrelatus">A.</tp:taxon-name-part><tp:taxon-name-part taxon-name-part-type="species" reg="xanthocephalus">xanthocephalus</tp:taxon-name-part></tp:taxon-name></italic> partly treated here), which will be defined in detail (Shaverdo et al., unpublished data), and the <italic><tp:taxon-name><tp:taxon-name-part taxon-name-part-type="genus" reg="Austrelatus">A.</tp:taxon-name-part><tp:taxon-name-part taxon-name-part-type="species" reg="neoguineensis">neoguineensis</tp:taxon-name-part></tp:taxon-name></italic> group introduced here with three previously known and 29 new species. <italic><tp:taxon-name><tp:taxon-name-part taxon-name-part-type="genus" reg="Austrelatus">Austrelatus</tp:taxon-name-part><tp:taxon-name-part taxon-name-part-type="species" reg="setiphallus">setiphallus</tp:taxon-name-part></tp:taxon-name></italic> sp. nov. and <italic><tp:taxon-name><tp:taxon-name-part taxon-name-part-type="genus" reg="Austrelatus">A.</tp:taxon-name-part><tp:taxon-name-part taxon-name-part-type="species" reg="fumato">fumato</tp:taxon-name-part></tp:taxon-name></italic> sp. nov. are very similar to the representatives of the <italic><tp:taxon-name><tp:taxon-name-part taxon-name-part-type="genus" reg="Austrelatus">A.</tp:taxon-name-part><tp:taxon-name-part taxon-name-part-type="species" reg="neoguineensis">neoguineensis</tp:taxon-name-part></tp:taxon-name></italic> group according to our unpublished molecular phylogenetic analysis but shows rather special morphology of the median lobe and parameres; therefore, they are treated separately.</p><p>From ten known <tp:taxon-name><tp:taxon-name-part taxon-name-part-type="subfamily">Copelatinae</tp:taxon-name-part></tp:taxon-name> species of Solomon Islands, <italic><tp:taxon-name><tp:taxon-name-part taxon-name-part-type="genus" reg="Austrelatus">Austrelatus</tp:taxon-name-part></tp:taxon-name></italic> gen. nov. is represented by six species in two species groups: <italic><tp:taxon-name><tp:taxon-name-part taxon-name-part-type="genus" reg="Austrelatus">A.</tp:taxon-name-part><tp:taxon-name-part taxon-name-part-type="species" reg="laevipennis">laevipennis</tp:taxon-name-part></tp:taxon-name></italic>, <italic><tp:taxon-name><tp:taxon-name-part taxon-name-part-type="genus" reg="Austrelatus">A.</tp:taxon-name-part><tp:taxon-name-part taxon-name-part-type="species" reg="variistriatus">variistriatus</tp:taxon-name-part></tp:taxon-name></italic>, and <italic><tp:taxon-name><tp:taxon-name-part taxon-name-part-type="genus" reg="Austrelatus">A.</tp:taxon-name-part><tp:taxon-name-part taxon-name-part-type="species" reg="urceolus">urceolus</tp:taxon-name-part></tp:taxon-name></italic> most likely form an inherent group presumably endemic to Solomons. <italic><tp:taxon-name><tp:taxon-name-part taxon-name-part-type="genus" reg="Austrelatus">Austrelatus</tp:taxon-name-part><tp:taxon-name-part taxon-name-part-type="species" reg="baranensis">baranensis</tp:taxon-name-part></tp:taxon-name></italic>, <italic><tp:taxon-name><tp:taxon-name-part taxon-name-part-type="genus" reg="Austrelatus">A.</tp:taxon-name-part><tp:taxon-name-part taxon-name-part-type="species" reg="bougainvillensis">bougainvillensis</tp:taxon-name-part></tp:taxon-name></italic>, and <italic><tp:taxon-name><tp:taxon-name-part taxon-name-part-type="genus" reg="Austrelatus">A.</tp:taxon-name-part><tp:taxon-name-part taxon-name-part-type="species" reg="kietensis">kietensis</tp:taxon-name-part></tp:taxon-name></italic> belong to the above-mentioned <italic><tp:taxon-name><tp:taxon-name-part taxon-name-part-type="genus" reg="Austrelatus">A.</tp:taxon-name-part><tp:taxon-name-part taxon-name-part-type="species" reg="papuensis">papuensis</tp:taxon-name-part></tp:taxon-name></italic> group.</p><p>All Fijian copelatine species belong to <italic><tp:taxon-name><tp:taxon-name-part taxon-name-part-type="genus" reg="Austrelatus">Austrelatus</tp:taxon-name-part></tp:taxon-name></italic> gen. nov. They form a monophyletic group again based on our unpublished molecular phylogenetic analysis, and are very similar morphologically. However, only five species have been described so far; more than 25 species have already been delineated based on molecular methods and morphology (<xref ref-type="bibr" rid="B25">Monaghan et al. 2006</xref>; Shaverdo et al., unpublished data).</p><p>Four species of the new genus are known from the Indonesian Archipelago. <italic><tp:taxon-name><tp:taxon-name-part taxon-name-part-type="genus" reg="Austrelatus">Austrelatus</tp:taxon-name-part><tp:taxon-name-part taxon-name-part-type="species" reg="uludanuensis">uludanuensis</tp:taxon-name-part></tp:taxon-name></italic> from Bali is morphologically different from other species, probably representing a well delineated clade. The Moluccan species <italic><tp:taxon-name><tp:taxon-name-part taxon-name-part-type="genus" reg="Austrelatus">A.</tp:taxon-name-part><tp:taxon-name-part taxon-name-part-type="species" reg="sibelaemontis">sibelaemontis</tp:taxon-name-part></tp:taxon-name></italic>, <italic><tp:taxon-name><tp:taxon-name-part taxon-name-part-type="genus" reg="Austrelatus">A.</tp:taxon-name-part><tp:taxon-name-part taxon-name-part-type="species" reg="ternatensis">ternatensis</tp:taxon-name-part></tp:taxon-name></italic> and <italic><tp:taxon-name><tp:taxon-name-part taxon-name-part-type="genus" reg="Austrelatus">A.</tp:taxon-name-part><tp:taxon-name-part taxon-name-part-type="species" reg="wallacei">wallacei</tp:taxon-name-part></tp:taxon-name></italic> most likely belong to the <italic><tp:taxon-name><tp:taxon-name-part taxon-name-part-type="genus" reg="Austrelatus">A.</tp:taxon-name-part><tp:taxon-name-part taxon-name-part-type="species" reg="papuensis">papuensis</tp:taxon-name-part></tp:taxon-name></italic> group. Several additional undescribed <italic><tp:taxon-name><tp:taxon-name-part taxon-name-part-type="genus" reg="Austrelatus">Austrelatus</tp:taxon-name-part></tp:taxon-name></italic> species are known to us across the Indonesian Archipelago, from Sumatra and Kalimantan to Flores, Ceram, and Kai (Hájek et al., unpublished data).</p><p>The Oriental and SE Palaearctic representatives of the new genus are five species from India, which all have a characteristic structure of the male genitalia, and <italic><tp:taxon-name><tp:taxon-name-part taxon-name-part-type="genus" reg="Austrelatus">A.</tp:taxon-name-part><tp:taxon-name-part taxon-name-part-type="species" reg="parallelus">parallelus</tp:taxon-name-part></tp:taxon-name></italic> from Japan and China. They build a rather interesting complex outside the Australasian species.</p><p>At present, 62 <italic><tp:taxon-name><tp:taxon-name-part taxon-name-part-type="genus" reg="Austrelatus">Austrelatus</tp:taxon-name-part></tp:taxon-name></italic> species are known, including the new, described here New Guinean species (Table <xref ref-type="table" rid="T1">1</xref>).</p><table-wrap id="T1" position="float" orientation="portrait"><label>Table 1.</label><caption><p>Checklist of the known species of <italic><tp:taxon-name><tp:taxon-name-part taxon-name-part-type="genus" reg="Austrelatus">Austrelatus</tp:taxon-name-part></tp:taxon-name></italic> gen. nov. For more information on some species refer to <xref ref-type="bibr" rid="B26">Nilsson and Hájek (2023)</xref> under the genus <italic><tp:taxon-name><tp:taxon-name-part taxon-name-part-type="genus" reg="Copelatus">Copelatus</tp:taxon-name-part></tp:taxon-name></italic>.</p></caption><table id="TID0EUDDK" rules="all"><tbody><tr><th rowspan="1" colspan="1"/><th rowspan="1" colspan="1" style="color: #231f20">Species</th><th rowspan="1" colspan="1" style="color: #231f20">Distribution</th></tr><tr><td rowspan="1" colspan="1" style="color: #231f20">1</td><td rowspan="1" colspan="1" style="color: #231f20"><italic><tp:taxon-name><tp:taxon-name-part taxon-name-part-type="genus" reg="Austrelatus">A.</tp:taxon-name-part><tp:taxon-name-part taxon-name-part-type="species" reg="adelbert">adelbert</tp:taxon-name-part></tp:taxon-name></italic> (<xref ref-type="bibr" rid="B23">Megna et al., 2017</xref>), comb. nov.</td><td rowspan="1" colspan="1" style="color: #231f20">New Guinea</td></tr><tr><td rowspan="1" colspan="1" style="color: #231f20">2</td><td rowspan="1" colspan="1" style="color: #231f20"><italic><tp:taxon-name><tp:taxon-name-part taxon-name-part-type="genus" reg="Austrelatus">A.</tp:taxon-name-part><tp:taxon-name-part taxon-name-part-type="species" reg="badeni">badeni</tp:taxon-name-part></tp:taxon-name></italic> (Sharp, 1882), comb. nov.</td><td rowspan="1" colspan="1" style="color: #231f20">Fiji</td></tr><tr><td rowspan="1" colspan="1" style="color: #231f20">3</td><td rowspan="1" colspan="1" style="color: #231f20"><italic><tp:taxon-name><tp:taxon-name-part taxon-name-part-type="genus" reg="Austrelatus">A.</tp:taxon-name-part><tp:taxon-name-part taxon-name-part-type="species" reg="bakewelli">bakewelli</tp:taxon-name-part></tp:taxon-name></italic> (J. Balfour-Browne, 1939), comb. nov.</td><td rowspan="1" colspan="1" style="color: #231f20">Australia</td></tr><tr><td rowspan="1" colspan="1" style="color: #231f20">4</td><td rowspan="1" colspan="1" style="color: #231f20"><italic><tp:taxon-name><tp:taxon-name-part taxon-name-part-type="genus" reg="Austrelatus">A.</tp:taxon-name-part><tp:taxon-name-part taxon-name-part-type="species" reg="baliem">baliem</tp:taxon-name-part></tp:taxon-name></italic> sp. nov.</td><td rowspan="1" colspan="1" style="color: #231f20">New Guinea</td></tr><tr><td rowspan="1" colspan="1" style="color: #231f20">5</td><td rowspan="1" colspan="1" style="color: #231f20"><italic><tp:taxon-name><tp:taxon-name-part taxon-name-part-type="genus" reg="Austrelatus">A.</tp:taxon-name-part><tp:taxon-name-part taxon-name-part-type="species" reg="baranensis">baranensis</tp:taxon-name-part></tp:taxon-name></italic> (<xref ref-type="bibr" rid="B13">Hájek et al., 2021</xref>), comb. nov.</td><td rowspan="1" colspan="1" style="color: #231f20">Solomon Islands</td></tr><tr><td rowspan="1" colspan="1" style="color: #231f20">6</td><td rowspan="1" colspan="1" style="color: #231f20"><italic><tp:taxon-name><tp:taxon-name-part taxon-name-part-type="genus" reg="Austrelatus">A.</tp:taxon-name-part><tp:taxon-name-part taxon-name-part-type="species" reg="bormensis">bormensis</tp:taxon-name-part></tp:taxon-name></italic> sp. nov.</td><td rowspan="1" colspan="1" style="color: #231f20">New Guinea</td></tr><tr><td rowspan="1" colspan="1" style="color: #231f20">7</td><td rowspan="1" colspan="1" style="color: #231f20"><italic><tp:taxon-name><tp:taxon-name-part taxon-name-part-type="genus" reg="Austrelatus">A.</tp:taxon-name-part><tp:taxon-name-part taxon-name-part-type="species" reg="bougainvillensis">bougainvillensis</tp:taxon-name-part></tp:taxon-name></italic> (<xref ref-type="bibr" rid="B13">Hájek et al., 2021</xref>), comb. nov.</td><td rowspan="1" colspan="1" style="color: #231f20">Solomon Islands</td></tr><tr><td rowspan="1" colspan="1" style="color: #231f20">8</td><td rowspan="1" colspan="1" style="color: #231f20"><italic><tp:taxon-name><tp:taxon-name-part taxon-name-part-type="genus" reg="Austrelatus">A.</tp:taxon-name-part><tp:taxon-name-part taxon-name-part-type="species" reg="boukali">boukali</tp:taxon-name-part></tp:taxon-name></italic> (Hendrich &amp; Balke, 1998), comb. nov.</td><td rowspan="1" colspan="1" style="color: #231f20">India</td></tr><tr><td rowspan="1" colspan="1" style="color: #231f20">9</td><td rowspan="1" colspan="1" style="color: #231f20"><italic><tp:taxon-name><tp:taxon-name-part taxon-name-part-type="genus" reg="Austrelatus">A.</tp:taxon-name-part><tp:taxon-name-part taxon-name-part-type="species" reg="brazza">brazza</tp:taxon-name-part></tp:taxon-name></italic> sp. nov.</td><td rowspan="1" colspan="1" style="color: #231f20">New Guinea</td></tr><tr><td rowspan="1" colspan="1" style="color: #231f20">10</td><td rowspan="1" colspan="1" style="color: #231f20"><italic><tp:taxon-name><tp:taxon-name-part taxon-name-part-type="genus" reg="Austrelatus">A.</tp:taxon-name-part><tp:taxon-name-part taxon-name-part-type="species" reg="clarki">clarki</tp:taxon-name-part></tp:taxon-name></italic> (Sharp, 1882), comb. nov. (= <italic><tp:taxon-name><tp:taxon-name-part taxon-name-part-type="genus" reg="Copelatus">Copelatus</tp:taxon-name-part><tp:taxon-name-part taxon-name-part-type="species" reg="vagestriatus">vagestriatus</tp:taxon-name-part></tp:taxon-name></italic> Zimmermann, 1919, syn. nov.)</td><td rowspan="1" colspan="1" style="color: #231f20">Australia and New Guinea</td></tr><tr><td rowspan="1" colspan="1" style="color: #231f20">11</td><td rowspan="1" colspan="1" style="color: #231f20"><italic><tp:taxon-name><tp:taxon-name-part taxon-name-part-type="genus" reg="Austrelatus">A.</tp:taxon-name-part><tp:taxon-name-part taxon-name-part-type="species" reg="daemeli">daemeli</tp:taxon-name-part></tp:taxon-name></italic> (Sharp, 1882), comb. nov.</td><td rowspan="1" colspan="1" style="color: #231f20">Australia</td></tr><tr><td rowspan="1" colspan="1" style="color: #231f20">12</td><td rowspan="1" colspan="1" style="color: #231f20"><italic><tp:taxon-name><tp:taxon-name-part taxon-name-part-type="genus" reg="Austrelatus">A.</tp:taxon-name-part><tp:taxon-name-part taxon-name-part-type="species" reg="davidi">davidi</tp:taxon-name-part></tp:taxon-name></italic> (Wewalka, 2017), comb. nov.</td><td rowspan="1" colspan="1" style="color: #231f20">India</td></tr><tr><td rowspan="1" colspan="1" style="color: #231f20">13</td><td rowspan="1" colspan="1" style="color: #231f20"><italic><tp:taxon-name><tp:taxon-name-part taxon-name-part-type="genus" reg="Austrelatus">A.</tp:taxon-name-part><tp:taxon-name-part taxon-name-part-type="species" reg="debulensis">debulensis</tp:taxon-name-part></tp:taxon-name></italic> sp. nov.</td><td rowspan="1" colspan="1" style="color: #231f20">New Guinea</td></tr><tr><td rowspan="1" colspan="1" style="color: #231f20">14</td><td rowspan="1" colspan="1" style="color: #231f20"><italic><tp:taxon-name><tp:taxon-name-part taxon-name-part-type="genus" reg="Austrelatus">A.</tp:taxon-name-part><tp:taxon-name-part taxon-name-part-type="species" reg="deccanensis">deccanensis</tp:taxon-name-part></tp:taxon-name></italic> (<xref ref-type="bibr" rid="B35">Sheth et al., 2018</xref>), comb. nov.</td><td rowspan="1" colspan="1" style="color: #231f20">India</td></tr><tr><td rowspan="1" colspan="1" style="color: #231f20">15</td><td rowspan="1" colspan="1" style="color: #231f20"><italic><tp:taxon-name><tp:taxon-name-part taxon-name-part-type="genus" reg="Austrelatus">A.</tp:taxon-name-part><tp:taxon-name-part taxon-name-part-type="species" reg="fakfak">fakfak</tp:taxon-name-part></tp:taxon-name></italic> sp. nov.</td><td rowspan="1" colspan="1" style="color: #231f20">New Guinea</td></tr><tr><td rowspan="1" colspan="1" style="color: #231f20">16</td><td rowspan="1" colspan="1" style="color: #231f20"><italic><tp:taxon-name><tp:taxon-name-part taxon-name-part-type="genus" reg="Austrelatus">A.</tp:taxon-name-part><tp:taxon-name-part taxon-name-part-type="species" reg="febrisauri">febrisauri</tp:taxon-name-part></tp:taxon-name></italic> sp. nov.</td><td rowspan="1" colspan="1" style="color: #231f20">New Guinea</td></tr><tr><td rowspan="1" colspan="1" style="color: #231f20">17</td><td rowspan="1" colspan="1" style="color: #231f20"><italic><tp:taxon-name><tp:taxon-name-part taxon-name-part-type="genus" reg="Austrelatus">A.</tp:taxon-name-part><tp:taxon-name-part taxon-name-part-type="species" reg="fidschiensis">fidschiensis</tp:taxon-name-part></tp:taxon-name></italic> (Zimmermann, 1928), comb. nov.</td><td rowspan="1" colspan="1" style="color: #231f20">Fiji</td></tr><tr><td rowspan="1" colspan="1" style="color: #231f20">18</td><td rowspan="1" colspan="1" style="color: #231f20"><italic><tp:taxon-name><tp:taxon-name-part taxon-name-part-type="genus" reg="Austrelatus">A.</tp:taxon-name-part><tp:taxon-name-part taxon-name-part-type="species" reg="fojaensis">fojaensis</tp:taxon-name-part></tp:taxon-name></italic> sp. nov.</td><td rowspan="1" colspan="1" style="color: #231f20">New Guinea</td></tr><tr><td rowspan="1" colspan="1" style="color: #231f20">19</td><td rowspan="1" colspan="1" style="color: #231f20"><italic><tp:taxon-name><tp:taxon-name-part taxon-name-part-type="genus" reg="Austrelatus">A.</tp:taxon-name-part><tp:taxon-name-part taxon-name-part-type="species" reg="fumato">fumato</tp:taxon-name-part></tp:taxon-name></italic> sp. nov.</td><td rowspan="1" colspan="1" style="color: #231f20">New Guinea</td></tr><tr><td rowspan="1" colspan="1" style="color: #231f20">20</td><td rowspan="1" colspan="1" style="color: #231f20"><italic><tp:taxon-name><tp:taxon-name-part taxon-name-part-type="genus" reg="Austrelatus">A.</tp:taxon-name-part><tp:taxon-name-part taxon-name-part-type="species" reg="garainensis">garainensis</tp:taxon-name-part></tp:taxon-name></italic> sp. nov.</td><td rowspan="1" colspan="1" style="color: #231f20">New Guinea</td></tr><tr><td rowspan="1" colspan="1" style="color: #231f20">21</td><td rowspan="1" colspan="1" style="color: #231f20"><italic><tp:taxon-name><tp:taxon-name-part taxon-name-part-type="genus" reg="Austrelatus">A.</tp:taxon-name-part><tp:taxon-name-part taxon-name-part-type="species" reg="gestroi">gestroi</tp:taxon-name-part></tp:taxon-name></italic> (Régimbart, 1892), comb. nov. (= <italic><tp:taxon-name><tp:taxon-name-part taxon-name-part-type="genus" reg="Copelatus">Copelatus</tp:taxon-name-part><tp:taxon-name-part taxon-name-part-type="species" reg="neogestroi">neogestroi</tp:taxon-name-part></tp:taxon-name></italic> Balke, 2008)</td><td rowspan="1" colspan="1" style="color: #231f20">New Guinea</td></tr><tr><td rowspan="1" colspan="1" style="color: #231f20">22</td><td rowspan="1" colspan="1" style="color: #231f20"><italic><tp:taxon-name><tp:taxon-name-part taxon-name-part-type="genus" reg="Austrelatus">A.</tp:taxon-name-part><tp:taxon-name-part taxon-name-part-type="species" reg="innominatus">innominatus</tp:taxon-name-part></tp:taxon-name></italic> sp. nov.</td><td rowspan="1" colspan="1" style="color: #231f20">New Guinea</td></tr><tr><td rowspan="1" colspan="1" style="color: #231f20">23</td><td rowspan="1" colspan="1" style="color: #231f20"><italic><tp:taxon-name><tp:taxon-name-part taxon-name-part-type="genus" reg="Austrelatus">A.</tp:taxon-name-part><tp:taxon-name-part taxon-name-part-type="species" reg="irregularis">irregularis</tp:taxon-name-part></tp:taxon-name></italic> (W.J. Macleay, 1871), comb. nov.</td><td rowspan="1" colspan="1" style="color: #231f20">Australia</td></tr><tr><td rowspan="1" colspan="1" style="color: #231f20">24</td><td rowspan="1" colspan="1" style="color: #231f20"><italic><tp:taxon-name><tp:taxon-name-part taxon-name-part-type="genus" reg="Austrelatus">A.</tp:taxon-name-part><tp:taxon-name-part taxon-name-part-type="species" reg="kaszabi">kaszabi</tp:taxon-name-part></tp:taxon-name></italic> (Guignot, 1956), comb. nov.</td><td rowspan="1" colspan="1" style="color: #231f20">New Guinea</td></tr><tr><td rowspan="1" colspan="1" style="color: #231f20">25</td><td rowspan="1" colspan="1" style="color: #231f20"><italic><tp:taxon-name><tp:taxon-name-part taxon-name-part-type="genus" reg="Austrelatus">A.</tp:taxon-name-part><tp:taxon-name-part taxon-name-part-type="species" reg="kietensis">kietensis</tp:taxon-name-part></tp:taxon-name></italic> (<xref ref-type="bibr" rid="B13">Hájek et al., 2021</xref>), comb. nov.</td><td rowspan="1" colspan="1" style="color: #231f20">Solomon Islands</td></tr><tr><td rowspan="1" colspan="1" style="color: #231f20">26</td><td rowspan="1" colspan="1" style="color: #231f20"><italic><tp:taxon-name><tp:taxon-name-part taxon-name-part-type="genus" reg="Austrelatus">A.</tp:taxon-name-part><tp:taxon-name-part taxon-name-part-type="species" reg="laevipennis">laevipennis</tp:taxon-name-part></tp:taxon-name></italic> (<xref ref-type="bibr" rid="B13">Hájek et al., 2021</xref>), comb. nov.</td><td rowspan="1" colspan="1" style="color: #231f20">Solomon Islands</td></tr><tr><td rowspan="1" colspan="1" style="color: #231f20">27</td><td rowspan="1" colspan="1" style="color: #231f20"><italic><tp:taxon-name><tp:taxon-name-part taxon-name-part-type="genus" reg="Austrelatus">A.</tp:taxon-name-part><tp:taxon-name-part taxon-name-part-type="species" reg="lembenensis">lembenensis</tp:taxon-name-part></tp:taxon-name></italic> sp. nov.</td><td rowspan="1" colspan="1" style="color: #231f20">New Guinea</td></tr><tr><td rowspan="1" colspan="1" style="color: #231f20">28</td><td rowspan="1" colspan="1" style="color: #231f20"><italic><tp:taxon-name><tp:taxon-name-part taxon-name-part-type="genus" reg="Austrelatus">A.</tp:taxon-name-part><tp:taxon-name-part taxon-name-part-type="species" reg="lisae">lisae</tp:taxon-name-part></tp:taxon-name></italic> sp. nov.</td><td rowspan="1" colspan="1" style="color: #231f20">New Guinea</td></tr><tr><td rowspan="1" colspan="1" style="color: #231f20">29</td><td rowspan="1" colspan="1" style="color: #231f20"><italic><tp:taxon-name><tp:taxon-name-part taxon-name-part-type="genus" reg="Austrelatus">A.</tp:taxon-name-part><tp:taxon-name-part taxon-name-part-type="species" reg="luteomaculatus">luteomaculatus</tp:taxon-name-part></tp:taxon-name></italic> (Guignot, 1956), comb. nov.</td><td rowspan="1" colspan="1" style="color: #231f20">New Guinea</td></tr><tr><td rowspan="1" colspan="1" style="color: #231f20">30</td><td rowspan="1" colspan="1" style="color: #231f20"><italic><tp:taxon-name><tp:taxon-name-part taxon-name-part-type="genus" reg="Austrelatus">A.</tp:taxon-name-part><tp:taxon-name-part taxon-name-part-type="species" reg="manokwariensis">manokwariensis</tp:taxon-name-part></tp:taxon-name></italic> sp. nov.</td><td rowspan="1" colspan="1" style="color: #231f20">New Guinea</td></tr><tr><td rowspan="1" colspan="1" style="color: #231f20">31</td><td rowspan="1" colspan="1" style="color: #231f20"><italic><tp:taxon-name><tp:taxon-name-part taxon-name-part-type="genus" reg="Austrelatus">A.</tp:taxon-name-part><tp:taxon-name-part taxon-name-part-type="species" reg="maushomi">maushomi</tp:taxon-name-part></tp:taxon-name></italic> (<xref ref-type="bibr" rid="B35">Sheth et al., 2018</xref>), comb. nov.</td><td rowspan="1" colspan="1" style="color: #231f20">India</td></tr><tr><td rowspan="1" colspan="1" style="color: #231f20">32</td><td rowspan="1" colspan="1" style="color: #231f20"><italic><tp:taxon-name><tp:taxon-name-part taxon-name-part-type="genus" reg="Austrelatus">A.</tp:taxon-name-part><tp:taxon-name-part taxon-name-part-type="species" reg="mimika">mimika</tp:taxon-name-part></tp:taxon-name></italic> sp. nov.</td><td rowspan="1" colspan="1" style="color: #231f20">New Guinea</td></tr><tr><td rowspan="1" colspan="1" style="color: #231f20">33</td><td rowspan="1" colspan="1" style="color: #231f20"><italic><tp:taxon-name><tp:taxon-name-part taxon-name-part-type="genus" reg="Austrelatus">A.</tp:taxon-name-part><tp:taxon-name-part taxon-name-part-type="species" reg="mirificus">mirificus</tp:taxon-name-part></tp:taxon-name></italic> sp. nov.</td><td rowspan="1" colspan="1" style="color: #231f20">New Guinea</td></tr><tr><td rowspan="1" colspan="1" style="color: #231f20">34</td><td rowspan="1" colspan="1" style="color: #231f20"><italic><tp:taxon-name><tp:taxon-name-part taxon-name-part-type="genus" reg="Austrelatus">A.</tp:taxon-name-part><tp:taxon-name-part taxon-name-part-type="species" reg="moreguinensis">moreguinensis</tp:taxon-name-part></tp:taxon-name></italic> sp. nov.</td><td rowspan="1" colspan="1" style="color: #231f20">New Guinea</td></tr><tr><td rowspan="1" colspan="1" style="color: #231f20">35</td><td rowspan="1" colspan="1" style="color: #231f20"><italic><tp:taxon-name><tp:taxon-name-part taxon-name-part-type="genus" reg="Austrelatus">A.</tp:taxon-name-part><tp:taxon-name-part taxon-name-part-type="species" reg="nadjae">nadjae</tp:taxon-name-part></tp:taxon-name></italic> sp. nov.</td><td rowspan="1" colspan="1" style="color: #231f20">New Guinea</td></tr><tr><td rowspan="1" colspan="1" style="color: #231f20">36</td><td rowspan="1" colspan="1" style="color: #231f20"><italic><tp:taxon-name><tp:taxon-name-part taxon-name-part-type="genus" reg="Austrelatus">A.</tp:taxon-name-part><tp:taxon-name-part taxon-name-part-type="species" reg="neoguineensis">neoguineensis</tp:taxon-name-part></tp:taxon-name></italic> (Zimmermann, 1919), comb. nov.</td><td rowspan="1" colspan="1" style="color: #231f20">New Guinea</td></tr><tr><td rowspan="1" colspan="1" style="color: #231f20">37</td><td rowspan="1" colspan="1" style="color: #231f20"><italic><tp:taxon-name><tp:taxon-name-part taxon-name-part-type="genus" reg="Austrelatus">A.</tp:taxon-name-part><tp:taxon-name-part taxon-name-part-type="species" reg="nigrolineatus">nigrolineatus</tp:taxon-name-part></tp:taxon-name></italic> (Sharp, 1882), comb. nov.</td><td rowspan="1" colspan="1" style="color: #231f20">Australia</td></tr><tr><td rowspan="1" colspan="1" style="color: #231f20">38</td><td rowspan="1" colspan="1" style="color: #231f20"><italic><tp:taxon-name><tp:taxon-name-part taxon-name-part-type="genus" reg="Austrelatus">A.</tp:taxon-name-part><tp:taxon-name-part taxon-name-part-type="species" reg="oksibilensis">oksibilensis</tp:taxon-name-part></tp:taxon-name></italic> sp. nov.</td><td rowspan="1" colspan="1" style="color: #231f20">New Guinea</td></tr><tr><td rowspan="1" colspan="1" style="color: #231f20">39</td><td rowspan="1" colspan="1" style="color: #231f20"><italic><tp:taxon-name><tp:taxon-name-part taxon-name-part-type="genus" reg="Austrelatus">A.</tp:taxon-name-part><tp:taxon-name-part taxon-name-part-type="species" reg="papuensis">papuensis</tp:taxon-name-part></tp:taxon-name></italic> (J. Balfour-Browne, 1939), comb. nov.</td><td rowspan="1" colspan="1" style="color: #231f20">New Guinea</td></tr><tr><td rowspan="1" colspan="1" style="color: #231f20">40</td><td rowspan="1" colspan="1" style="color: #231f20"><italic><tp:taxon-name><tp:taxon-name-part taxon-name-part-type="genus" reg="Austrelatus">A.</tp:taxon-name-part><tp:taxon-name-part taxon-name-part-type="species" reg="parallelus">parallelus</tp:taxon-name-part></tp:taxon-name></italic> (Zimmermann, 1920a), comb. nov.</td><td rowspan="1" colspan="1" style="color: #231f20">Japan and China</td></tr><tr><td rowspan="1" colspan="1" style="color: #231f20">41</td><td rowspan="1" colspan="1" style="color: #231f20"><italic><tp:taxon-name><tp:taxon-name-part taxon-name-part-type="genus" reg="Austrelatus">A.</tp:taxon-name-part><tp:taxon-name-part taxon-name-part-type="species" reg="pseudoneoguineensis">pseudoneoguineensis</tp:taxon-name-part></tp:taxon-name></italic> sp. nov.</td><td rowspan="1" colspan="1" style="color: #231f20">New Guinea</td></tr><tr><td rowspan="1" colspan="1" style="color: #231f20">42</td><td rowspan="1" colspan="1" style="color: #231f20"><italic><tp:taxon-name><tp:taxon-name-part taxon-name-part-type="genus" reg="Austrelatus">A.</tp:taxon-name-part><tp:taxon-name-part taxon-name-part-type="species" reg="pseudooksibilensis">pseudooksibilensis</tp:taxon-name-part></tp:taxon-name></italic> sp. nov.</td><td rowspan="1" colspan="1" style="color: #231f20">New Guinea</td></tr><tr><td rowspan="1" colspan="1" style="color: #231f20">43</td><td rowspan="1" colspan="1" style="color: #231f20"><italic><tp:taxon-name><tp:taxon-name-part taxon-name-part-type="genus" reg="Austrelatus">A.</tp:taxon-name-part><tp:taxon-name-part taxon-name-part-type="species" reg="rajaampatensis">rajaampatensis</tp:taxon-name-part></tp:taxon-name></italic> sp. nov.</td><td rowspan="1" colspan="1" style="color: #231f20">New Guinea</td></tr><tr><td rowspan="1" colspan="1" style="color: #231f20">44</td><td rowspan="1" colspan="1" style="color: #231f20"><italic><tp:taxon-name><tp:taxon-name-part taxon-name-part-type="genus" reg="Austrelatus">A.</tp:taxon-name-part><tp:taxon-name-part taxon-name-part-type="species" reg="rouaffer">rouaffer</tp:taxon-name-part></tp:taxon-name></italic> sp. nov.</td><td rowspan="1" colspan="1" style="color: #231f20">New Guinea</td></tr><tr><td rowspan="1" colspan="1" style="color: #231f20">45</td><td rowspan="1" colspan="1" style="color: #231f20"><italic><tp:taxon-name><tp:taxon-name-part taxon-name-part-type="genus" reg="Austrelatus">A.</tp:taxon-name-part><tp:taxon-name-part taxon-name-part-type="species" reg="rugosus">rugosus</tp:taxon-name-part></tp:taxon-name></italic> sp. nov.</td><td rowspan="1" colspan="1" style="color: #231f20">New Guinea</td></tr><tr><td rowspan="1" colspan="1" style="color: #231f20">46</td><td rowspan="1" colspan="1" style="color: #231f20"><italic><tp:taxon-name><tp:taxon-name-part taxon-name-part-type="genus" reg="Austrelatus">A.</tp:taxon-name-part><tp:taxon-name-part taxon-name-part-type="species" reg="sandaunensis">sandaunensis</tp:taxon-name-part></tp:taxon-name></italic> sp. nov.</td><td rowspan="1" colspan="1" style="color: #231f20">New Guinea</td></tr><tr><td rowspan="1" colspan="1" style="color: #231f20">47</td><td rowspan="1" colspan="1" style="color: #231f20"><italic><tp:taxon-name><tp:taxon-name-part taxon-name-part-type="genus" reg="Austrelatus">A.</tp:taxon-name-part><tp:taxon-name-part taxon-name-part-type="species" reg="sarmiensis">sarmiensis</tp:taxon-name-part></tp:taxon-name></italic> sp. nov.</td><td rowspan="1" colspan="1" style="color: #231f20">New Guinea</td></tr><tr><td rowspan="1" colspan="1" style="color: #231f20">48</td><td rowspan="1" colspan="1" style="color: #231f20"><italic><tp:taxon-name><tp:taxon-name-part taxon-name-part-type="genus" reg="Austrelatus">A.</tp:taxon-name-part><tp:taxon-name-part taxon-name-part-type="species" reg="schuhi">schuhi</tp:taxon-name-part></tp:taxon-name></italic> (Hendrich &amp; Balke, 1998), comb. nov.</td><td rowspan="1" colspan="1" style="color: #231f20">India</td></tr><tr><td rowspan="1" colspan="1" style="color: #231f20">49</td><td rowspan="1" colspan="1" style="color: #231f20"><italic><tp:taxon-name><tp:taxon-name-part taxon-name-part-type="genus" reg="Austrelatus">A.</tp:taxon-name-part><tp:taxon-name-part taxon-name-part-type="species" reg="securiformis">securiformis</tp:taxon-name-part></tp:taxon-name></italic> sp. nov.</td><td rowspan="1" colspan="1" style="color: #231f20">New Guinea</td></tr><tr><td rowspan="1" colspan="1" style="color: #231f20">50</td><td rowspan="1" colspan="1" style="color: #231f20"><italic><tp:taxon-name><tp:taxon-name-part taxon-name-part-type="genus" reg="Austrelatus">A.</tp:taxon-name-part><tp:taxon-name-part taxon-name-part-type="species" reg="setiphallus">setiphallus</tp:taxon-name-part></tp:taxon-name></italic> sp. nov.</td><td rowspan="1" colspan="1" style="color: #231f20">New Guinea</td></tr><tr><td rowspan="1" colspan="1" style="color: #231f20">51</td><td rowspan="1" colspan="1" style="color: #231f20"><italic><tp:taxon-name><tp:taxon-name-part taxon-name-part-type="genus" reg="Austrelatus">A.</tp:taxon-name-part><tp:taxon-name-part taxon-name-part-type="species" reg="sibelaemontis">sibelaemontis</tp:taxon-name-part></tp:taxon-name></italic> (<xref ref-type="bibr" rid="B11">Hájek et al., 2010</xref>), comb. nov.</td><td rowspan="1" colspan="1" style="color: #231f20">Northern Maluku: Bacan Island</td></tr><tr><td rowspan="1" colspan="1" style="color: #231f20">52</td><td rowspan="1" colspan="1" style="color: #231f20"><italic><tp:taxon-name><tp:taxon-name-part taxon-name-part-type="genus" reg="Austrelatus">A.</tp:taxon-name-part><tp:taxon-name-part taxon-name-part-type="species" reg="strigosulus">strigosulus</tp:taxon-name-part></tp:taxon-name></italic> (Fairmaire, 1878), comb. nov.</td><td rowspan="1" colspan="1" style="color: #231f20">Fiji</td></tr><tr><td rowspan="1" colspan="1" style="color: #231f20">53</td><td rowspan="1" colspan="1" style="color: #231f20"><italic><tp:taxon-name><tp:taxon-name-part taxon-name-part-type="genus" reg="Austrelatus">A.</tp:taxon-name-part><tp:taxon-name-part taxon-name-part-type="species" reg="ternatensis">ternatensis</tp:taxon-name-part></tp:taxon-name></italic> (Régimbart, 1899), comb. nov.</td><td rowspan="1" colspan="1" style="color: #231f20">Northern Maluku: Ternate Island</td></tr><tr><td rowspan="1" colspan="1" style="color: #231f20">54</td><td rowspan="1" colspan="1" style="color: #231f20"><italic><tp:taxon-name><tp:taxon-name-part taxon-name-part-type="genus" reg="Austrelatus">A.</tp:taxon-name-part><tp:taxon-name-part taxon-name-part-type="species" reg="testegensis">testegensis</tp:taxon-name-part></tp:taxon-name></italic> sp. nov.</td><td rowspan="1" colspan="1" style="color: #231f20">New Guinea</td></tr><tr><td rowspan="1" colspan="1" style="color: #231f20">55</td><td rowspan="1" colspan="1" style="color: #231f20"><italic><tp:taxon-name><tp:taxon-name-part taxon-name-part-type="genus" reg="Austrelatus">A.</tp:taxon-name-part><tp:taxon-name-part taxon-name-part-type="species" reg="toricelli">toricelli</tp:taxon-name-part></tp:taxon-name></italic> sp. nov.</td><td rowspan="1" colspan="1" style="color: #231f20">New Guinea</td></tr><tr><td rowspan="1" colspan="1" style="color: #231f20">56</td><td rowspan="1" colspan="1" style="color: #231f20"><italic><tp:taxon-name><tp:taxon-name-part taxon-name-part-type="genus" reg="Austrelatus">A.</tp:taxon-name-part><tp:taxon-name-part taxon-name-part-type="species" reg="uludanuensis">uludanuensis</tp:taxon-name-part></tp:taxon-name></italic> (Hendrich &amp; Balke, 1995), comb. nov.</td><td rowspan="1" colspan="1" style="color: #231f20">Bali</td></tr><tr><td rowspan="1" colspan="1" style="color: #231f20">57</td><td rowspan="1" colspan="1" style="color: #231f20"><italic><tp:taxon-name><tp:taxon-name-part taxon-name-part-type="genus" reg="Austrelatus">A.</tp:taxon-name-part><tp:taxon-name-part taxon-name-part-type="species" reg="urceolus">urceolus</tp:taxon-name-part></tp:taxon-name></italic> (<xref ref-type="bibr" rid="B13">Hájek et al., 2021</xref>), comb. nov.</td><td rowspan="1" colspan="1" style="color: #231f20">Solomon Islands</td></tr><tr><td rowspan="1" colspan="1" style="color: #231f20">58</td><td rowspan="1" colspan="1" style="color: #231f20"><italic><tp:taxon-name><tp:taxon-name-part taxon-name-part-type="genus" reg="Austrelatus">A.</tp:taxon-name-part><tp:taxon-name-part taxon-name-part-type="species" reg="vagauensis">vagauensis</tp:taxon-name-part></tp:taxon-name></italic> sp. nov.</td><td rowspan="1" colspan="1" style="color: #231f20">New Guinea</td></tr><tr><td rowspan="1" colspan="1" style="color: #231f20">59</td><td rowspan="1" colspan="1" style="color: #231f20"><italic><tp:taxon-name><tp:taxon-name-part taxon-name-part-type="genus" reg="Austrelatus">A.</tp:taxon-name-part><tp:taxon-name-part taxon-name-part-type="species" reg="variistriatus">variistriatus</tp:taxon-name-part></tp:taxon-name></italic> (<xref ref-type="bibr" rid="B13">Hájek et al., 2021</xref>), comb. nov.</td><td rowspan="1" colspan="1" style="color: #231f20">Solomon Islands</td></tr><tr><td rowspan="1" colspan="1" style="color: #231f20">60</td><td rowspan="1" colspan="1" style="color: #231f20"><italic><tp:taxon-name><tp:taxon-name-part taxon-name-part-type="genus" reg="Austrelatus">A.</tp:taxon-name-part><tp:taxon-name-part taxon-name-part-type="species" reg="wallacei">wallacei</tp:taxon-name-part></tp:taxon-name></italic> (J. Balfour-Browne, 1939), comb. nov.</td><td rowspan="1" colspan="1" style="color: #231f20">Northern Maluku: Bacan Island</td></tr><tr><td rowspan="1" colspan="1" style="color: #231f20">61</td><td rowspan="1" colspan="1" style="color: #231f20"><italic><tp:taxon-name><tp:taxon-name-part taxon-name-part-type="genus" reg="Austrelatus">A.</tp:taxon-name-part><tp:taxon-name-part taxon-name-part-type="species" reg="wanggarensis">wanggarensis</tp:taxon-name-part></tp:taxon-name></italic> sp. nov.</td><td rowspan="1" colspan="1" style="color: #231f20">New Guinea</td></tr><tr><td rowspan="1" colspan="1" style="color: #231f20">62</td><td rowspan="1" colspan="1" style="color: #231f20"><italic><tp:taxon-name><tp:taxon-name-part taxon-name-part-type="genus" reg="Austrelatus">A.</tp:taxon-name-part><tp:taxon-name-part taxon-name-part-type="species" reg="xanthocephalus">xanthocephalus</tp:taxon-name-part></tp:taxon-name></italic> (Régimbart, 1899), comb. nov.</td><td rowspan="1" colspan="1" style="color: #231f20">New Guinea</td></tr></tbody></table></table-wrap></tp:treatment-sec><ref-list><ref id="B25"><mixed-citation xmlns:xlink="http://www.w3.org/1999/xlink" xlink:type="simple"><person-group><name name-style="western"><surname>Monaghan</surname><given-names>MT</given-names></name><name name-style="western"><surname>Balke</surname><given-names>M</given-names></name><name name-style="western"><surname>Pons</surname><given-names>J</given-names></name><name name-style="western"><surname>Vogler</surname><given-names>AP</given-names></name></person-group> (<year>2006</year>) <article-title>Beyond barcodes: complex DNA taxonomy of a South Pacific Island radiation.</article-title><source>Proceedings of the Royal Society B</source><volume>273</volume>: <fpage>887</fpage>–<lpage>893</lpage>. <ext-link xlink:href="10.1098/rspb.2005.3391" ext-link-type="doi" xlink:type="simple">https://doi.org/10.1098/rspb.2005.3391</ext-link></mixed-citation></ref><ref id="B26"><mixed-citation xmlns:xlink="http://www.w3.org/1999/xlink" xlink:type="simple"><person-group><name name-style="western"><surname>Nilsson</surname><given-names>AN</given-names></name><name name-style="western"><surname>Hájek</surname><given-names>J</given-names></name></person-group> (<year>2023</year>) A World Catalogue of the Family <tp:taxon-name><tp:taxon-name-part taxon-name-part-type="family">Dytiscidae</tp:taxon-name-part></tp:taxon-name>, or the Diving Beetles (<tp:taxon-name><tp:taxon-name-part taxon-name-part-type="order">Coleoptera</tp:taxon-name-part></tp:taxon-name>, <tp:taxon-name><tp:taxon-name-part taxon-name-part-type="suborder">Adephaga</tp:taxon-name-part></tp:taxon-name>), Internet version, 2023-01-01. <ext-link xlink:href="http://www.waterbeetles.eu" ext-link-type="uri" xlink:type="simple">http://www.waterbeetles.eu</ext-link></mixed-citation></ref><ref id="B23"><mixed-citation xmlns:xlink="http://www.w3.org/1999/xlink" xlink:type="simple"><person-group><name name-style="western"><surname>Megna</surname><given-names>YS</given-names></name><name name-style="western"><surname>Atthakor</surname><given-names>W</given-names></name><name name-style="western"><surname>Manaono</surname><given-names>M</given-names></name><name name-style="western"><surname>Hendrich</surname><given-names>L</given-names></name><name name-style="western"><surname>Balke</surname><given-names>M</given-names></name></person-group> (<year>2017</year>) <article-title>A new species of <italic><tp:taxon-name><tp:taxon-name-part taxon-name-part-type="genus">Copelatus</tp:taxon-name-part></tp:taxon-name></italic> Erichson, 1832 (<tp:taxon-name><tp:taxon-name-part taxon-name-part-type="order">Coleoptera</tp:taxon-name-part></tp:taxon-name>: <tp:taxon-name><tp:taxon-name-part taxon-name-part-type="family">Dytiscidae</tp:taxon-name-part></tp:taxon-name>: <tp:taxon-name><tp:taxon-name-part taxon-name-part-type="subfamily">Copelatinae</tp:taxon-name-part></tp:taxon-name>) from the Adelbert Range of Papua New Guinea.</article-title><source>Australian Entomologist</source><volume>44</volume>(<issue>1</issue>): <fpage>49</fpage>–<lpage>55</lpage>. <ext-link xlink:href="https://search.informit.org/doi/10.3316/informit.718392650619836" ext-link-type="uri" xlink:type="simple">https://search.informit.org/doi/10.3316/informit.718392650619836</ext-link></mixed-citation></ref><ref id="B13"><mixed-citation xmlns:xlink="http://www.w3.org/1999/xlink" xlink:type="simple"><person-group><name name-style="western"><surname>Hájek</surname><given-names>J</given-names></name><name name-style="western"><surname>Shaverdo</surname><given-names>H</given-names></name><name name-style="western"><surname>Hendrich</surname><given-names>L</given-names></name><name name-style="western"><surname>Balke</surname><given-names>M</given-names></name></person-group> (<year>2021</year>) <article-title>A review of <italic><tp:taxon-name><tp:taxon-name-part taxon-name-part-type="genus">Copelatus</tp:taxon-name-part></tp:taxon-name></italic> diving beetles from the Solomon Islands, reporting the discovery of six new species (<tp:taxon-name><tp:taxon-name-part taxon-name-part-type="order">Coleoptera</tp:taxon-name-part></tp:taxon-name>, <tp:taxon-name><tp:taxon-name-part taxon-name-part-type="family">Dytiscidae</tp:taxon-name-part></tp:taxon-name>, <tp:taxon-name><tp:taxon-name-part taxon-name-part-type="subfamily">Copelatinae</tp:taxon-name-part></tp:taxon-name>).</article-title><source>ZooKeys</source><volume>1023</volume>: <fpage>81</fpage>–<lpage>118</lpage>. <ext-link xlink:href="10.3897/zookeys.1023.61478" ext-link-type="doi" xlink:type="simple">https://doi.org/10.3897/zookeys.1023.61478</ext-link></mixed-citation></ref><ref id="B35"><mixed-citation xmlns:xlink="http://www.w3.org/1999/xlink" xlink:type="simple"><person-group><name name-style="western"><surname>Sheth</surname><given-names>SD</given-names></name><name name-style="western"><surname>Ghate</surname><given-names>HV</given-names></name><name name-style="western"><surname>Hájek</surname><given-names>J</given-names></name></person-group> (<year>2018</year>) <article-title><italic><tp:taxon-name><tp:taxon-name-part taxon-name-part-type="genus">Copelatus</tp:taxon-name-part></tp:taxon-name></italic> Erichson, 1832 from Maharashtra, India, with description of three new species and notes on other taxa of the genus (<tp:taxon-name><tp:taxon-name-part taxon-name-part-type="order">Coleoptera</tp:taxon-name-part></tp:taxon-name>: <tp:taxon-name><tp:taxon-name-part taxon-name-part-type="family">Dytiscidae</tp:taxon-name-part></tp:taxon-name>: <tp:taxon-name><tp:taxon-name-part taxon-name-part-type="subfamily">Copelatinae</tp:taxon-name-part></tp:taxon-name>).</article-title><source>Zootaxa</source><volume>4459</volume>(<issue>2</issue>): <fpage>235</fpage>–<lpage>260</lpage>. <ext-link xlink:href="10.11646/zootaxa.4459.2.2" ext-link-type="doi" xlink:type="simple">https://doi.org/10.11646/zootaxa.4459.2.2</ext-link></mixed-citation></ref><ref id="B11"><mixed-citation xmlns:xlink="http://www.w3.org/1999/xlink" xlink:type="simple"><person-group><name name-style="western"><surname>Hájek</surname><given-names>J</given-names></name><name name-style="western"><surname>Hendrich</surname><given-names>L</given-names></name><name name-style="western"><surname>Hawlitschek</surname><given-names>O</given-names></name><name name-style="western"><surname>Balke</surname><given-names>M</given-names></name></person-group> (<year>2010</year>) <article-title><italic><tp:taxon-name><tp:taxon-name-part taxon-name-part-type="genus">Copelatus</tp:taxon-name-part><tp:taxon-name-part taxon-name-part-type="species">sibelaemontis</tp:taxon-name-part></tp:taxon-name></italic> sp. nov. (<tp:taxon-name><tp:taxon-name-part taxon-name-part-type="order">Coleoptera</tp:taxon-name-part></tp:taxon-name>: <tp:taxon-name><tp:taxon-name-part taxon-name-part-type="family">Dytiscidae</tp:taxon-name-part></tp:taxon-name>) from the Moluccas with generic assignment based on morphology and DNA sequence data.</article-title><source>Acta Entomologica Musei Nationalis Pragae</source><volume>50</volume>(<issue>2</issue>): <fpage>437</fpage>–<lpage>443</lpage>. [Hajek_etAl.indd] [<ext-link xlink:type="simple" ext-link-type="uri" xlink:href="http://researchgate.net">researchgate.net</ext-link>]</mixed-citation></ref></ref-list></tp:taxon-treatment>
