# Supplementary material for: ﻿Austrelatus gen. nov., a new genus of Australasian diving beetles (Coleoptera, Dytiscidae, Copelatinae), with the discovery of 31 new species from New Guinea
Source: Zookeys. 2023 Jul 19;1170:1–164. doi: 10.3897/zookeys.1170.103834 (PMC10372772; doi:10.3897/zookeys.1170.103834)
Supplement: XML Treatment for Austrelatus clarki [file zookeys.1170.103834-treatment2.xml]

<!DOCTYPE tp:taxon-treatment
  PUBLIC "-//TaxonX//DTD Taxonomic Treatment Publishing DTD v0 20100105//EN" "tax-treatment-NSO.dtd">
<tp:taxon-treatment xmlns:tp="http://www.plazi.org/taxpub"><tp:treatment-meta><kwd-group><label>Taxon classification</label><kwd>
                <named-content content-type="kingdom">Animalia</named-content>
              </kwd><kwd>
                <named-content content-type="order">Coleoptera</named-content>
              </kwd><kwd>
                <named-content content-type="family">Dytiscidae</named-content>
              </kwd></kwd-group><mixed-citation publication-type="journal"><person-group><name><surname>Shaverdo</surname><given-names>Helena</given-names></name><name><surname>Hájek</surname><given-names>Jiří</given-names></name><name><surname>Hendrich</surname><given-names>Lars</given-names></name><name><surname>Surbakti</surname><given-names>Suriani</given-names></name><name><surname>Panjaitan</surname><given-names>Rawati</given-names></name><name><surname>Balke</surname><given-names>Michael</given-names></name></person-group><article-title>﻿<italic><tp:taxon-name><tp:taxon-name-part taxon-name-part-type="genus" reg="Austrelatus">Austrelatus</tp:taxon-name-part></tp:taxon-name></italic> gen. nov., a new genus of Australasian diving beetles (<tp:taxon-name><tp:taxon-name-part taxon-name-part-type="order">Coleoptera</tp:taxon-name-part></tp:taxon-name>, <tp:taxon-name><tp:taxon-name-part taxon-name-part-type="family">Dytiscidae</tp:taxon-name-part></tp:taxon-name>, <tp:taxon-name><tp:taxon-name-part taxon-name-part-type="subfamily">Copelatinae</tp:taxon-name-part></tp:taxon-name>), with the discovery of 31 new species from New Guinea</article-title><source>Zookeys</source><day>19</day><month>07</month><year>2023</year><volume>1170</volume><fpage>1</fpage><lpage>164</lpage><pub-id pub-id-type="doi">10.3897/zookeys.1170.103834</pub-id></mixed-citation></tp:treatment-meta><tp:nomenclature><label>﻿</label><tp:taxon-name>
              <object-id xmlns:xlink="http://www.w3.org/1999/xlink" content-type="arpha" xlink:type="simple">845362EC-E5F7-55B2-A066-BC0C6847C71F</object-id>
              <tp:taxon-name-part taxon-name-part-type="genus" reg="Austrelatus">Austrelatus</tp:taxon-name-part>
              <tp:taxon-name-part taxon-name-part-type="species" reg="clarki">clarki</tp:taxon-name-part>
            </tp:taxon-name><tp:taxon-authority>(Sharp, 1882)</tp:taxon-authority><tp:taxon-status xmlns:xlink="http://www.w3.org/1999/xlink" xlink:type="simple">comb. nov.</tp:taxon-status><xref ref-type="fig" rid="F7">Figs 8</xref><xref ref-type="fig" rid="F11">, 13</xref><tp:nomenclature-citation-list><tp:nomenclature-citation><tp:taxon-name>
                  <tp:taxon-name-part taxon-name-part-type="genus" reg="Copelatus">Copelatus</tp:taxon-name-part>
                  <tp:taxon-name-part taxon-name-part-type="species" reg="clarki">clarki</tp:taxon-name-part>
                </tp:taxon-name><comment><xref ref-type="bibr" rid="B30">Sharp 1882</xref>: 585; <xref ref-type="bibr" rid="B16">Hendrich et al. (2019</xref>: 89); <xref ref-type="bibr" rid="B18">Larson (1993</xref>: 52, <xref ref-type="bibr" rid="B19">1997</xref>: 276); <xref ref-type="bibr" rid="B36">Watts (1978</xref>: 125, <xref ref-type="bibr" rid="B37">1985</xref>: 26, <xref ref-type="bibr" rid="B38">2002</xref>: 42); <xref ref-type="bibr" rid="B26">Nilsson and Hájek (2023</xref>: 47).</comment></tp:nomenclature-citation><tp:nomenclature-citation><tp:taxon-name>
                  <tp:taxon-name-part taxon-name-part-type="genus" reg="Copelatus">Copelatus</tp:taxon-name-part>
                  <tp:taxon-name-part taxon-name-part-type="species" reg="vagestriatus">vagestriatus</tp:taxon-name-part>
                </tp:taxon-name><comment><xref ref-type="bibr" rid="B43">Zimmermann 1919</xref>: 199; syn. nov.</comment></tp:nomenclature-citation></tp:nomenclature-citation-list></tp:nomenclature><tp:treatment-sec sec-type="Type localities" id="SECID0EG4BI"><title>Type localities.</title><p><italic><tp:taxon-name><tp:taxon-name-part taxon-name-part-type="genus" reg="Copelatus">Copelatus</tp:taxon-name-part><tp:taxon-name-part taxon-name-part-type="species" reg="clarki">clarki</tp:taxon-name-part></tp:taxon-name></italic>: “Australia (Cape York)”; <italic><tp:taxon-name><tp:taxon-name-part taxon-name-part-type="genus" reg="Copelatus">C.</tp:taxon-name-part><tp:taxon-name-part taxon-name-part-type="species" reg="vagestriatus">vagestriatus</tp:taxon-name-part></tp:taxon-name></italic>: “Neuguinea”.</p></tp:treatment-sec><tp:treatment-sec sec-type="type material" id="SECID0EC5BI"><title>Type material.</title><p><bold><italic><tp:taxon-name><tp:taxon-name-part taxon-name-part-type="genus" reg="Copelatus">Copelatus</tp:taxon-name-part><tp:taxon-name-part taxon-name-part-type="species" reg="clarki">clarki</tp:taxon-name-part></tp:taxon-name>. Lectotype</italic></bold> (designated by <xref ref-type="bibr" rid="B36">Watts 1978</xref>: 125): male, “Lectotype” [round label with violet frame], “Type” [round printed label with red frame], “Cape York. 676” [hw label], “Sharp Coll. 1905-313.” [printed label], “Type to 76 <tp:taxon-name><tp:taxon-name-part taxon-name-part-type="genus" reg="Copelatus">Copelatus</tp:taxon-name-part><tp:taxon-name-part taxon-name-part-type="species" reg="clarki">clarki</tp:taxon-name-part></tp:taxon-name> n.sp. Cape Yorke” [hw label], “<tp:taxon-name><tp:taxon-name-part taxon-name-part-type="genus" reg="Copelatus">Copelatus</tp:taxon-name-part><tp:taxon-name-part taxon-name-part-type="species" reg="clarki">clarki</tp:taxon-name-part></tp:taxon-name> Sharp Det. C. Watts det. 1971” [hw label] (<abbrev xmlns:xlink="http://www.w3.org/1999/xlink" content-type="institution" xlink:title="The Natural History Museum [formerly British Museum (Natural History)], London, UK" id="ABBRID0EP6BI" xlink:type="simple">BMNH</abbrev>).</p><p><bold><italic>Paralectotype</italic></bold>: female, “Paralectotype” [round label with blue frame], “Cotype” [roundish label with yellow frame], “Cape York. 676” [hw label], “Sharp Coll. 1905-313.” [printed label], “<tp:taxon-name><tp:taxon-name-part taxon-name-part-type="genus" reg="Copelatus">Copelatus</tp:taxon-name-part><tp:taxon-name-part taxon-name-part-type="species" reg="clarki">clarki</tp:taxon-name-part></tp:taxon-name> Cap York” [hw label], “<tp:taxon-name><tp:taxon-name-part taxon-name-part-type="genus" reg="Copelatus">Copelatus</tp:taxon-name-part><tp:taxon-name-part taxon-name-part-type="species" reg="clarki">clarki</tp:taxon-name-part></tp:taxon-name> Sharp Det. C. Watts det. 1971” [hw label] (<abbrev xmlns:xlink="http://www.w3.org/1999/xlink" content-type="institution" xlink:title="The Natural History Museum [formerly British Museum (Natural History)], London, UK" id="ABBRID0EPACI" xlink:type="simple">BMNH</abbrev>).</p><p><bold><italic><tp:taxon-name><tp:taxon-name-part taxon-name-part-type="genus" reg="Copelatus">Copelatus</tp:taxon-name-part><tp:taxon-name-part taxon-name-part-type="species" reg="vagestriatus">vagestriatus</tp:taxon-name-part></tp:taxon-name>. Holotype</italic></bold>: female “NeuGuinea”, “Coll. Kraatz”, “TYPUS” [red label], “<tp:taxon-name><tp:taxon-name-part taxon-name-part-type="genus" reg="Copelatus">Copelatus</tp:taxon-name-part><tp:taxon-name-part taxon-name-part-type="species" reg="vagestriatus">vagestriatus</tp:taxon-name-part></tp:taxon-name> Rég. N. sp. typ.” [hw], “Holotypus” [red label] (<named-content xmlns:xlink="http://www.w3.org/1999/xlink" content-type="dwc:institutional_code" xlink:title="Senckerberg Deutsches Entomologisches Institut, Müncheberg, Germany" xlink:href="http://grbio.org/institution/deutsches-entomologisches-institut" xlink:type="simple">SDEI</named-content>).</p></tp:treatment-sec><tp:treatment-sec sec-type="material" id="SECID0EXBCI"><title>Additional material studied.</title><p>
              PNG: Morobe Province, first record: 1 male, 1 female “Stn. No. 103.”, “NEW GUINEA: Morobe Dist., Finisterre Mts., Mt. Abilala, c.9,000 ft. 19–22.xi.1964.”, “M.E. Bacchus. B.M. 1965-120”, for male “measured J. Parkin 21” and for female “measured J. Parkin 22” (<abbrev xmlns:xlink="http://www.w3.org/1999/xlink" content-type="institution" xlink:title="The Natural History Museum [formerly British Museum (Natural History)], London, UK" id="ABBRID0E4BCI" xlink:type="simple">BMNH</abbrev>).</p><p>National Capital District, first record: 2 males, 1 female “Stn. No. 202.”, “PAPUA: Musgrave River, Sogeri Plateau, Nr. Pt. Moresby, 16.iii.1965”, “M.E. Bacchus. B.M. 1965-120” (<abbrev xmlns:xlink="http://www.w3.org/1999/xlink" content-type="institution" xlink:title="The Natural History Museum [formerly British Museum (Natural History)], London, UK" id="ABBRID0EECCI" xlink:type="simple">BMNH</abbrev>). 1 male “Stn. No. 206.”, “PAPUA: Loloki c. 10 m. N. of Pt. Moresby. 19.iii.1965”, “M.E. Bacchus. B.M. 1965-120” (<abbrev xmlns:xlink="http://www.w3.org/1999/xlink" content-type="institution" xlink:title="The Natural History Museum [formerly British Museum (Natural History)], London, UK" id="ABBRID0EJCCI" xlink:type="simple">BMNH</abbrev>). 1 male “Stn. No. 207a.”, “PAPUA: Moitaka, c. 7 m. N. of Pt. Moresby. 17.iii.1965”, “M.E. Bacchus. B.M. 1965-120” (<abbrev xmlns:xlink="http://www.w3.org/1999/xlink" content-type="institution" xlink:title="The Natural History Museum [formerly British Museum (Natural History)], London, UK" id="ABBRID0EOCCI" xlink:type="simple">BMNH</abbrev>).</p></tp:treatment-sec><tp:treatment-sec sec-type="diagnosis" id="SECID0ETCCI"><title>Diagnosis.</title><p>Beetle large: <abbrev xmlns:xlink="http://www.w3.org/1999/xlink" xlink:title="total length, measured from anterior margin of clypeus to apex of elytra" id="ABBRID0EZCCI" xlink:type="simple">TL</abbrev> 7.2–8.0 mm, <abbrev xmlns:xlink="http://www.w3.org/1999/xlink" xlink:title="total length, measured from anterior margin of clypeus to apex of elytra" id="ABBRID0E4CCI" xlink:type="simple">TL</abbrev>-H 6.5–7.2 mm, with oblong-oval habitus. Dorsal colouration piceous, with reddish brown head and pronotal sides, sometimes also elytron basally. Elytron with (3–8)+(0–1) striae, and no striae or only apical traces of two additional striae inwards from first row of serial punctures. Median lobe of aedeagus with dorsal and ventral sclerites distinctly separated medially forming a median hole; dorsal and ventral sclerites each divided into two lobes in apical half; lobes of dorsal sclerite unequally developed: left lobe reduced, small, with pointed apex, closely pressed to enlarged right lobe; apex of right lobe broadly rounded; left lobe of dorsal sclerite without distinct surface sculpture, smooth. Paramere with setae divided into distal and proximal; proximal setae slightly shorter and sparser than distal ones.</p><p>For the detailed morphological description, illustrations, NG material and data on its distribution and habitat, see <xref ref-type="bibr" rid="B16">Hendrich et al. 2019</xref>: 89–95, 126, 127, 129, 137, 143.</p></tp:treatment-sec><tp:treatment-sec sec-type="description" id="SECID0EHDCI"><title>Description of holotype of <italic><tp:taxon-name><tp:taxon-name-part taxon-name-part-type="genus" reg="Copelatus">Copelatus</tp:taxon-name-part><tp:taxon-name-part taxon-name-part-type="species" reg="vagestriatus">vagestriatus</tp:taxon-name-part></tp:taxon-name></italic>.</title><p><bold><italic>Body size and form</italic></bold>: Beetle large, with oblong-oval habitus (Fig. <xref ref-type="fig" rid="F7">8B</xref>).</p><p><bold><italic>Measurements</italic></bold>: <abbrev xmlns:xlink="http://www.w3.org/1999/xlink" xlink:title="total length, measured from anterior margin of clypeus to apex of elytra" id="ABBRID0EJECI" xlink:type="simple">TL</abbrev> 6.8 mm, <abbrev xmlns:xlink="http://www.w3.org/1999/xlink" xlink:title="total length, measured from anterior margin of clypeus to apex of elytra" id="ABBRID0ENECI" xlink:type="simple">TL</abbrev>-H 6.4 mm, MW 3.4 mm, <abbrev xmlns:xlink="http://www.w3.org/1999/xlink" xlink:title="total length, measured from anterior margin of clypeus to apex of elytra" id="ABBRID0ERECI" xlink:type="simple">TL</abbrev>/MW 2; <abbrev xmlns:xlink="http://www.w3.org/1999/xlink" xlink:title="pronotal length" id="ABBRID0EVECI" xlink:type="simple">PL</abbrev> 0.95 mm, <abbrev xmlns:xlink="http://www.w3.org/1999/xlink" xlink:title="pronotal width at level of posterior margin" id="ABBRID0EZECI" xlink:type="simple">PW</abbrev> 2.85 mm, <abbrev xmlns:xlink="http://www.w3.org/1999/xlink" xlink:title="pronotal length" id="ABBRID0E4ECI" xlink:type="simple">PL</abbrev>/<abbrev xmlns:xlink="http://www.w3.org/1999/xlink" xlink:title="pronotal width at level of posterior margin" id="ABBRID0EBFCI" xlink:type="simple">PW</abbrev> 0.33; <abbrev xmlns:xlink="http://www.w3.org/1999/xlink" xlink:title="minimum distance between eyes" id="ABBRID0EFFCI" xlink:type="simple">DBE</abbrev> 1 mm, <abbrev xmlns:xlink="http://www.w3.org/1999/xlink" xlink:title="minimum distance between eyes" id="ABBRID0EJFCI" xlink:type="simple">DBE</abbrev>/<abbrev xmlns:xlink="http://www.w3.org/1999/xlink" xlink:title="pronotal width at level of posterior margin" id="ABBRID0ENFCI" xlink:type="simple">PW</abbrev> 0.35.</p><p><bold><italic>Colouration</italic></bold>: Dorsally dark brown, with yellowish red head, pronotal sites and vague reddish basal band on elytron (Fig. <xref ref-type="fig" rid="F7">8B</xref>).</p><p>Head yellowish red, dark brown behind. Pronotum dark brown, paler laterally, with yellowish red lateral sites, yellowish at anterior angles. Elytron dark brown, with vague reddish basal band and reddish lines along suture. Scutellum reddish brown. Antennae and other head appendages yellow to dark yellow. Pro- and mesolegs yellow proximally and yellowish brown distally, metalegs darker. Venter dark brown, with reddish brown prosternum and abdominal ventrites.</p><p><bold><italic>Surface sculpture</italic></bold>: Dorsally with 5 uncomplete elytral dorsal striae, submarginal stria absent: 5+0 (Fig. <xref ref-type="fig" rid="F7">8B</xref>).</p><p>Head without strioles, with relatively sparse, weakly impressed punctation (spaces between punctures 2–4× size of punctures); punctures relatively large (diameter of punctures equal to diameter of cells of microreticulation); head with a small uneven median depression probably due to some coarser punctures at each side; a row of coarse setigerous punctures along inner eye margin present; a very short row of such punctures present at frontal angle of each eye and a longer puncture row forms fronto-clypeal depression at each head side; head with strong microreticulation. Pronotum with inconspicuous, fine strioles at posterior angles and weak longitudinal wrinkles in middle, at posterior margin; pronotal punctation finer, denser, more distinct than on head; coarse setigerous punctures form a row along anterior margin and in lateral and basolateral depressions; some coarse setigerous punctures also evident along lateral parts of posterior margin; disc of pronotum with a long, thin, longitudinal median scratch. Pronotal microreticulation distinct. Elytron with 5 uncomplete elytral dorsal striae: stria 1 the most complete one but present as row of dense punctures and strioles, stria 2 the most reduced one, present as row of sparse punctures and strioles, striae 3 and 5 present subapically as striae and basally and apically from this part as rows of dense punctures and strioles, stria 4 completely reduced in basal part and present subapically as stria; submarginal stria absent; elytral punctation fine, dense, distinct; microreticulation distinct. Ventral part with very fine, scarce, inconspicuous punctation, invisible on metaventrite and metacoxae and more distinct on abdominal ventrites, especially laterally on abdominal ventrite 6; prosternum smooth medially; metaventrite and metacoxae with distinct microreticulation, weaker medially; abdominal ventrites with weakly impressed microreticulation; metacoxal plates with numerous longitudinal strioles, abdominal ventrites 1 and 2 with numerous, long, longitudinal strioles from margin to margin, on abdominal ventrites 3–5 strioles situated laterally and turn to middle, almost horizontal, abdominal ventrite 6 without strioles.</p><p><bold><italic>Structures</italic></bold>: Head relatively broad. Pronotum short and broad; lateral margins distinctly convergent anteriorly. Base of prosternum rounded anteriorly, slightly convex medially; blade of prosternal process rather small and narrow, distinctly convex.</p><p><bold><italic>Female genitalia</italic></bold>: Gonocoxosternum of usual <tp:taxon-name><tp:taxon-name-part taxon-name-part-type="subfamily">Copelatinae</tp:taxon-name-part></tp:taxon-name> shape; gonocoxa long, slender, with distinctly obliquely truncated apex.</p></tp:treatment-sec><tp:treatment-sec sec-type="variability" id="SECID0E3GCI"><title>Variability.</title><p>There is a variability in the colouration and elytral striation among and within the populations. Although majority of Australian and New Guinea specimens have piceous dorsal colouration, with reddish brown head and pronotal sides, some specimens from the same populations show presence of a vague or rather distinct, reddish or yellowish red elytral basal band. It is characteristic for all known New Guinean populations. Whilst Australian and majority of New Guinean specimens have seven or eight dorsal elytral striae and no striae or only apical traces two additional striae inwards from the first row of serial punctures, some New Guinean representatives have a stronger reduction of the striae. For example, the holotype of <italic><tp:taxon-name><tp:taxon-name-part taxon-name-part-type="genus" reg="Copelatus">C.</tp:taxon-name-part><tp:taxon-name-part taxon-name-part-type="species" reg="vagestriatus">vagestriatus</tp:taxon-name-part></tp:taxon-name></italic> has only five dorsal striae and no submarginal stria on the elytron. An extreme reduction of the elytral striae is observed in some specimens from the Port Moresby localities: three or four uncomplete dorsal striae, sometimes present only as rows of dense punctures and strioles, submarginal stria absent.</p></tp:treatment-sec><tp:treatment-sec sec-type="comments" id="SECID0ENHCI"><title>Comments to classification.</title><p>Since the holotype of <italic><tp:taxon-name><tp:taxon-name-part taxon-name-part-type="genus" reg="Copelatus">C.</tp:taxon-name-part><tp:taxon-name-part taxon-name-part-type="species" reg="vagestriatus">vagestriatus</tp:taxon-name-part></tp:taxon-name></italic> is a female, it was difficult to decide about its taxonomic position. However, it was recognised as belonging to <italic><tp:taxon-name><tp:taxon-name-part taxon-name-part-type="genus" reg="Austrelatus">Austrelatus</tp:taxon-name-part></tp:taxon-name></italic>, not <italic><tp:taxon-name><tp:taxon-name-part taxon-name-part-type="genus" reg="Copelatus">Copelatus</tp:taxon-name-part></tp:taxon-name></italic>, because of its large size and 5+0 elytral striae (see above for New Guinean <italic><tp:taxon-name><tp:taxon-name-part taxon-name-part-type="genus" reg="Copelatus">Copelatus</tp:taxon-name-part></tp:taxon-name></italic> species). Our careful examination of the holotype and its comparison with all known large-sized <italic><tp:taxon-name><tp:taxon-name-part taxon-name-part-type="genus" reg="Austrelatus">Austrelatus</tp:taxon-name-part></tp:taxon-name></italic> allows us to assume that <italic><tp:taxon-name><tp:taxon-name-part taxon-name-part-type="genus" reg="Copelatus">C.</tp:taxon-name-part><tp:taxon-name-part taxon-name-part-type="species" reg="vagestriatus">vagestriatus</tp:taxon-name-part></tp:taxon-name></italic> is in fact <italic><tp:taxon-name><tp:taxon-name-part taxon-name-part-type="genus" reg="Austrelatus">A.</tp:taxon-name-part><tp:taxon-name-part taxon-name-part-type="species" reg="clarki">clarki</tp:taxon-name-part></tp:taxon-name></italic> with a strong reduction of the elytral striae and paler colouration. It shares with <italic><tp:taxon-name><tp:taxon-name-part taxon-name-part-type="genus" reg="Austrelatus">A.</tp:taxon-name-part><tp:taxon-name-part taxon-name-part-type="species" reg="clarki">clarki</tp:taxon-name-part></tp:taxon-name></italic> several similarities in body size and shape, punctation and microreticulation, shape of the prosternum and female genitalia, especially shape of apexes of the gonocoxae. Its dorsal colouration and elytral striation are similar to those of the <italic><tp:taxon-name><tp:taxon-name-part taxon-name-part-type="genus" reg="Austrelatus">A.</tp:taxon-name-part><tp:taxon-name-part taxon-name-part-type="species" reg="clarki">clarki</tp:taxon-name-part></tp:taxon-name></italic> specimens from Port Moresby localities. Therefore, though the type locality of <italic><tp:taxon-name><tp:taxon-name-part taxon-name-part-type="genus" reg="Copelatus">C.</tp:taxon-name-part><tp:taxon-name-part taxon-name-part-type="species" reg="vagestriatus">vagestriatus</tp:taxon-name-part></tp:taxon-name></italic> is indicated only as New Guinea, we assume that the holotype might been collected somewhere in the National Capital District. Thus, we consider <italic><tp:taxon-name><tp:taxon-name-part taxon-name-part-type="genus" reg="Copelatus">Copelatus</tp:taxon-name-part><tp:taxon-name-part taxon-name-part-type="species" reg="vagestriatus">vagestriatus</tp:taxon-name-part></tp:taxon-name></italic> Zimmermann, 1919, syn. nov. to be a junior subjective synonym of <italic><tp:taxon-name><tp:taxon-name-part taxon-name-part-type="genus" reg="Austrelatus">Austrelatus</tp:taxon-name-part><tp:taxon-name-part taxon-name-part-type="species" reg="clarki">clarki</tp:taxon-name-part></tp:taxon-name></italic> (Sharp, 1882).</p></tp:treatment-sec><tp:treatment-sec sec-type="distribution" id="SECID0EHLCI"><title>Distribution.</title><p>In NG, this generally Australian species is known from the southern and eastern parts of the island: IN: Papua Province, Merauke Regency (<xref ref-type="bibr" rid="B16">Hendrich et al. 2019</xref>: 93) and PNG: Western Province (<xref ref-type="bibr" rid="B16">Hendrich et al. 2019</xref>: 93), Morobe and NCD provinces (Fig. <xref ref-type="fig" rid="F11">13</xref>).</p></tp:treatment-sec><tp:treatment-sec sec-type="habitat" id="SECID0EZLCI"><title>Habitat.</title><p>In northern Australia and near Merauke (southern PNG), most specimens were collected in various smaller pools and puddles, also in the rest pools of intermittent creeks and smaller rivers of open and eucalypt woodland, often rich in rotten leaves and twigs. The species is also attracted at light (<xref ref-type="bibr" rid="B16">Hendrich et al. 2019</xref>).</p></tp:treatment-sec><tp:treatment-sec><!--Section generated to contain objects referenced in tp:taxon-treatment.--><fig id="F7" position="float" orientation="portrait"><object-id xmlns:xlink="http://www.w3.org/1999/xlink" content-type="doi" xlink:type="simple">10.3897/zookeys.1170.103834.figures8-9</object-id><object-id xmlns:xlink="http://www.w3.org/1999/xlink" content-type="arpha" xlink:type="simple">D28BA748-650B-55CC-B774-35775AC161D3</object-id><label>Figures 8, 9.</label><caption><p><bold>8</bold><italic><tp:taxon-name><tp:taxon-name-part taxon-name-part-type="genus" reg="Austrelatus">Austrelatus</tp:taxon-name-part><tp:taxon-name-part taxon-name-part-type="species" reg="clarki">clarki</tp:taxon-name-part></tp:taxon-name></italic> (Sharp, 1882) <bold>A</bold> median lobe in left lateral view <bold>B</bold> habitus and colouration of holotype of <italic><tp:taxon-name><tp:taxon-name-part taxon-name-part-type="genus" reg="Copelatus">Copelatus</tp:taxon-name-part><tp:taxon-name-part taxon-name-part-type="species" reg="vagestriatus">vagestriatus</tp:taxon-name-part></tp:taxon-name></italic> Zimmermann, 1919, syn. nov., female <bold>9</bold><italic><tp:taxon-name><tp:taxon-name-part taxon-name-part-type="genus" reg="Austrelatus">Austrelatus</tp:taxon-name-part><tp:taxon-name-part taxon-name-part-type="species" reg="fumato">fumato</tp:taxon-name-part></tp:taxon-name></italic> sp. nov., habitus and colouration of <bold>A</bold> holotype <bold>B</bold> specimen from Sorong.</p></caption><graphic xmlns:xlink="http://www.w3.org/1999/xlink" xlink:href="zookeys-1170-001_article-103834__-g007.jpg" position="float" orientation="portrait" xlink:type="simple" id="oo_881114.jpg"><uri content-type="original_file" xlink:type="simple">https://binary.pensoft.net/fig/881114</uri></graphic></fig><fig id="F11" position="float" orientation="portrait"><object-id xmlns:xlink="http://www.w3.org/1999/xlink" content-type="doi" xlink:type="simple">10.3897/zookeys.1170.103834.figure13</object-id><object-id xmlns:xlink="http://www.w3.org/1999/xlink" content-type="arpha" xlink:type="simple">C7B1DFA9-A0D5-5034-8665-444B584A1E65</object-id><label>Figure 13.</label><caption><p>Map of New Guinea showing distribution of <italic><tp:taxon-name><tp:taxon-name-part taxon-name-part-type="genus" reg="Austrelatus">Austrelatus</tp:taxon-name-part><tp:taxon-name-part taxon-name-part-type="species" reg="clarki">clarki</tp:taxon-name-part></tp:taxon-name></italic> (Sharp, 1882), <italic><tp:taxon-name><tp:taxon-name-part taxon-name-part-type="genus" reg="Austrelatus">A.</tp:taxon-name-part><tp:taxon-name-part taxon-name-part-type="species" reg="fumato">fumato</tp:taxon-name-part></tp:taxon-name></italic> sp. nov., and <italic><tp:taxon-name><tp:taxon-name-part taxon-name-part-type="genus" reg="Austrelatus">A.</tp:taxon-name-part><tp:taxon-name-part taxon-name-part-type="species" reg="setiphallus">setiphallus</tp:taxon-name-part></tp:taxon-name></italic> sp. nov.</p></caption><graphic xmlns:xlink="http://www.w3.org/1999/xlink" xlink:href="zookeys-1170-001_article-103834__-g011.jpg" position="float" orientation="portrait" xlink:type="simple" id="oo_881118.jpg"><uri content-type="original_file" xlink:type="simple">https://binary.pensoft.net/fig/881118</uri></graphic></fig></tp:treatment-sec><ref-list><ref id="B30"><mixed-citation xmlns:xlink="http://www.w3.org/1999/xlink" xlink:type="simple"><person-group><name name-style="western"><surname>Sharp</surname><given-names>D</given-names></name></person-group> (<year>1882</year>) <article-title>On aquatic carnivorous <tp:taxon-name><tp:taxon-name-part taxon-name-part-type="order">Coleoptera</tp:taxon-name-part></tp:taxon-name> or <tp:taxon-name><tp:taxon-name-part taxon-name-part-type="family">Dytiscidae</tp:taxon-name-part></tp:taxon-name>.</article-title><source>The Scientific Transactions of the Royal Dublin Society, Series II</source><volume>2</volume>: <fpage>179</fpage>–<lpage>1003</lpage>. [pls. 7–18.] <ext-link xlink:href="10.5962/bhl.title.9530" ext-link-type="doi" xlink:type="simple">https://doi.org/10.5962/bhl.title.9530</ext-link></mixed-citation></ref><ref id="B16"><mixed-citation xmlns:xlink="http://www.w3.org/1999/xlink" xlink:type="simple"><person-group><name name-style="western"><surname>Hendrich</surname><given-names>L</given-names></name><name name-style="western"><surname>Shaverdo</surname><given-names>H</given-names></name><name name-style="western"><surname>Hájek</surname><given-names>J</given-names></name><name name-style="western"><surname>Balke</surname><given-names>M</given-names></name></person-group> (<year>2019</year>) <article-title>Taxonomic revision of Australian <italic><tp:taxon-name><tp:taxon-name-part taxon-name-part-type="genus">Copelatus</tp:taxon-name-part></tp:taxon-name></italic> Erichson, 1832 (<tp:taxon-name><tp:taxon-name-part taxon-name-part-type="order">Coleoptera</tp:taxon-name-part></tp:taxon-name>, <tp:taxon-name><tp:taxon-name-part taxon-name-part-type="family">Dytiscidae</tp:taxon-name-part></tp:taxon-name>, <tp:taxon-name><tp:taxon-name-part taxon-name-part-type="subfamily">Copelatinae</tp:taxon-name-part></tp:taxon-name>).</article-title><source>ZooKeys</source><volume>889</volume>: <fpage>81</fpage>–<lpage>152</lpage>. <ext-link xlink:href="10.3897/zookeys.889.39090" ext-link-type="doi" xlink:type="simple">https://doi.org/10.3897/zookeys.889.39090</ext-link></mixed-citation></ref><ref id="B18"><mixed-citation xmlns:xlink="http://www.w3.org/1999/xlink" xlink:type="simple"><person-group><name name-style="western"><surname>Larson</surname><given-names>DJ</given-names></name></person-group> (<year>1993</year>) <article-title>Ecology of tropical Australian <tp:taxon-name><tp:taxon-name-part taxon-name-part-type="clade">Hydradephaga</tp:taxon-name-part></tp:taxon-name> (<tp:taxon-name><tp:taxon-name-part taxon-name-part-type="class">Insecta</tp:taxon-name-part></tp:taxon-name>: <tp:taxon-name><tp:taxon-name-part taxon-name-part-type="order">Coleoptera</tp:taxon-name-part></tp:taxon-name>). Part 1. Natural history and distribution of northern Queensland species.</article-title><source>Proceedings of the Royal Society of Queensland</source><volume>103</volume>: <fpage>47</fpage>–<lpage>63</lpage>.</mixed-citation></ref><ref id="B19"><mixed-citation xmlns:xlink="http://www.w3.org/1999/xlink" xlink:type="simple"><person-group><name name-style="western"><surname>Larson</surname><given-names>DJ</given-names></name></person-group> (<year>1997</year>) <article-title>Habitat and community patterns of tropical Australian Hydradephagan water beetles (<tp:taxon-name><tp:taxon-name-part taxon-name-part-type="order">Coleoptera</tp:taxon-name-part></tp:taxon-name>: <tp:taxon-name><tp:taxon-name-part taxon-name-part-type="family">Dytiscidae</tp:taxon-name-part></tp:taxon-name>, <tp:taxon-name><tp:taxon-name-part taxon-name-part-type="family">Gyrinidae</tp:taxon-name-part></tp:taxon-name>, <tp:taxon-name><tp:taxon-name-part taxon-name-part-type="family">Noteridae</tp:taxon-name-part></tp:taxon-name>).</article-title><source>Australian Journal of Entomology</source><volume>36</volume>(<issue>3</issue>): <fpage>269</fpage>–<lpage>285</lpage>. <ext-link xlink:href="10.1111/j.1440-6055.1997.tb01469.x" ext-link-type="doi" xlink:type="simple">https://doi.org/10.1111/j.1440-6055.1997.tb01469.x</ext-link></mixed-citation></ref><ref id="B36"><mixed-citation xmlns:xlink="http://www.w3.org/1999/xlink" xlink:type="simple"><person-group><name name-style="western"><surname>Watts</surname><given-names>CHS</given-names></name></person-group> (<year>1978</year>) <article-title>A revision of the Australian <tp:taxon-name><tp:taxon-name-part taxon-name-part-type="family">Dytiscidae</tp:taxon-name-part></tp:taxon-name> (<tp:taxon-name><tp:taxon-name-part taxon-name-part-type="order">Coleoptera</tp:taxon-name-part></tp:taxon-name>).</article-title><source>Australian Journal of Zoology Supplement Series</source><volume>57</volume>: <fpage>1</fpage>–<lpage>166</lpage>. <ext-link xlink:href="10.1071/AJZS057" ext-link-type="doi" xlink:type="simple">https://doi.org/10.1071/AJZS057</ext-link></mixed-citation></ref><ref id="B37"><mixed-citation xmlns:xlink="http://www.w3.org/1999/xlink" xlink:type="simple"><person-group><name name-style="western"><surname>Watts</surname><given-names>CHS</given-names></name></person-group> (<year>1985</year>) <article-title>A faunal assessment of Australian <tp:taxon-name><tp:taxon-name-part taxon-name-part-type="clade">Hydradephaga</tp:taxon-name-part></tp:taxon-name>. Proceedings.</article-title><source>Academy of Natural Sciences of Philadelphia</source><volume>137</volume>: <fpage>22</fpage>–<lpage>28</lpage>. <ext-link xlink:href="https://www.jstor.org/stable/4064877" ext-link-type="uri" xlink:type="simple">https://www.jstor.org/stable/4064877</ext-link></mixed-citation></ref><ref id="B38"><mixed-citation xmlns:xlink="http://www.w3.org/1999/xlink" xlink:type="simple"><person-group><name name-style="western"><surname>Watts</surname><given-names>CHS</given-names></name></person-group> (<year>2002</year>) Checklist and guides to the identification, to genus, of adults and larval Australian water beetles of the families <tp:taxon-name><tp:taxon-name-part taxon-name-part-type="family">Dytiscidae</tp:taxon-name-part></tp:taxon-name>, <tp:taxon-name><tp:taxon-name-part taxon-name-part-type="family">Noteridae</tp:taxon-name-part></tp:taxon-name>, <tp:taxon-name><tp:taxon-name-part taxon-name-part-type="family">Hygrobiidae</tp:taxon-name-part></tp:taxon-name>, <tp:taxon-name><tp:taxon-name-part taxon-name-part-type="family">Haliplidae</tp:taxon-name-part></tp:taxon-name>, <tp:taxon-name><tp:taxon-name-part taxon-name-part-type="family">Gyrinidae</tp:taxon-name-part></tp:taxon-name>, <tp:taxon-name><tp:taxon-name-part taxon-name-part-type="family">Hydraenidae</tp:taxon-name-part></tp:taxon-name> and the superfamily <tp:taxon-name><tp:taxon-name-part taxon-name-part-type="superfamily">Hydrophiloidea</tp:taxon-name-part></tp:taxon-name> (<tp:taxon-name><tp:taxon-name-part taxon-name-part-type="class">Insecta</tp:taxon-name-part></tp:taxon-name>-<tp:taxon-name><tp:taxon-name-part taxon-name-part-type="order">Coleoptera</tp:taxon-name-part></tp:taxon-name>). Cooperative Research Centre for Freshwater Ecology (Australia). Identification Ecology Guide 43, 110 pp.</mixed-citation></ref><ref id="B26"><mixed-citation xmlns:xlink="http://www.w3.org/1999/xlink" xlink:type="simple"><person-group><name name-style="western"><surname>Nilsson</surname><given-names>AN</given-names></name><name name-style="western"><surname>Hájek</surname><given-names>J</given-names></name></person-group> (<year>2023</year>) A World Catalogue of the Family <tp:taxon-name><tp:taxon-name-part taxon-name-part-type="family">Dytiscidae</tp:taxon-name-part></tp:taxon-name>, or the Diving Beetles (<tp:taxon-name><tp:taxon-name-part taxon-name-part-type="order">Coleoptera</tp:taxon-name-part></tp:taxon-name>, <tp:taxon-name><tp:taxon-name-part taxon-name-part-type="suborder">Adephaga</tp:taxon-name-part></tp:taxon-name>), Internet version, 2023-01-01. <ext-link xlink:href="http://www.waterbeetles.eu" ext-link-type="uri" xlink:type="simple">http://www.waterbeetles.eu</ext-link></mixed-citation></ref><ref id="B43"><mixed-citation xmlns:xlink="http://www.w3.org/1999/xlink" xlink:type="simple"><person-group><name name-style="western"><surname>Zimmermann</surname><given-names>A</given-names></name></person-group> (<year>1919</year>) <article-title>Die Schwimmkäfer des Deutschen Entomologischen Museums in Berlin-Dahlem.</article-title><source>Archiv für Naturgeschichte, Abteilung A</source><volume>83</volume>(<issue>12</issue>): <fpage>68</fpage>–<lpage>249</lpage>.</mixed-citation></ref></ref-list></tp:taxon-treatment>
