# Supplementary material for: ﻿Austrelatus gen. nov., a new genus of Australasian diving beetles (Coleoptera, Dytiscidae, Copelatinae), with the discovery of 31 new species from New Guinea
Source: Zookeys. 2023 Jul 19;1170:1–164. doi: 10.3897/zookeys.1170.103834 (PMC10372772; doi:10.3897/zookeys.1170.103834)
Supplement: XML Treatment for Austrelatus setiphallus [file zookeys.1170.103834-treatment4.xml]

<!DOCTYPE tp:taxon-treatment
  PUBLIC "-//TaxonX//DTD Taxonomic Treatment Publishing DTD v0 20100105//EN" "tax-treatment-NSO.dtd">
<tp:taxon-treatment xmlns:tp="http://www.plazi.org/taxpub"><tp:treatment-meta><kwd-group><label>Taxon classification</label><kwd>
                <named-content content-type="kingdom">Animalia</named-content>
              </kwd><kwd>
                <named-content content-type="order">Coleoptera</named-content>
              </kwd><kwd>
                <named-content content-type="family">Dytiscidae</named-content>
              </kwd></kwd-group><mixed-citation publication-type="journal"><person-group><name><surname>Shaverdo</surname><given-names>Helena</given-names></name><name><surname>Hájek</surname><given-names>Jiří</given-names></name><name><surname>Hendrich</surname><given-names>Lars</given-names></name><name><surname>Surbakti</surname><given-names>Suriani</given-names></name><name><surname>Panjaitan</surname><given-names>Rawati</given-names></name><name><surname>Balke</surname><given-names>Michael</given-names></name></person-group><article-title>﻿<italic><tp:taxon-name><tp:taxon-name-part taxon-name-part-type="genus" reg="Austrelatus">Austrelatus</tp:taxon-name-part></tp:taxon-name></italic> gen. nov., a new genus of Australasian diving beetles (<tp:taxon-name><tp:taxon-name-part taxon-name-part-type="order">Coleoptera</tp:taxon-name-part></tp:taxon-name>, <tp:taxon-name><tp:taxon-name-part taxon-name-part-type="family">Dytiscidae</tp:taxon-name-part></tp:taxon-name>, <tp:taxon-name><tp:taxon-name-part taxon-name-part-type="subfamily">Copelatinae</tp:taxon-name-part></tp:taxon-name>), with the discovery of 31 new species from New Guinea</article-title><source>Zookeys</source><day>19</day><month>07</month><year>2023</year><volume>1170</volume><fpage>1</fpage><lpage>164</lpage><pub-id pub-id-type="doi">10.3897/zookeys.1170.103834</pub-id></mixed-citation></tp:treatment-meta><tp:nomenclature><label>﻿</label><tp:taxon-name>
              <object-id xmlns:xlink="http://www.w3.org/1999/xlink" content-type="arpha" xlink:type="simple">28879699-653E-59A1-B43C-5206A6F3F5F2</object-id>
              <tp:taxon-name-part taxon-name-part-type="genus" reg="Austrelatus">Austrelatus</tp:taxon-name-part>
              <tp:taxon-name-part taxon-name-part-type="species" reg="setiphallus">setiphallus</tp:taxon-name-part>
              <object-id xmlns:xlink="http://www.w3.org/1999/xlink" content-type="zoobank" xlink:type="simple">https://zoobank.org/94837400-C661-466F-B41A-061C4462037D</object-id>
            </tp:taxon-name><tp:taxon-status xmlns:xlink="http://www.w3.org/1999/xlink" xlink:type="simple">sp. nov.</tp:taxon-status><xref ref-type="fig" rid="F5">Figs 6</xref><xref ref-type="fig" rid="F6">, 7</xref><xref ref-type="fig" rid="F11">, 13</xref><xref ref-type="fig" rid="F58">, 90</xref></tp:nomenclature><tp:treatment-sec sec-type="type locality" id="SECID0ES1CI"><title>Type locality.</title><p>Indonesia: Papua Province: Puncak Regency, Iratoi, <named-content xmlns:xlink="http://www.w3.org/1999/xlink" content-type="dwc:verbatimCoordinates" xlink:type="simple"><named-content content-type="geo-json" specific-use="{&#34;type&#34;:&#34;Point&#34;,&#34;coordinates&#34;:[137.332972,-3.240306]}" id="NCID0E21CI" xlink:type="simple">3°14'25.1"S, 137°19'58.7"E</named-content></named-content>, 160 m a.s.l.</p></tp:treatment-sec><tp:treatment-sec sec-type="type material" id="SECID0EA2CI"><title>Type material.</title><p><bold><italic>Holotype</italic></bold>: male, Indonesia: Papua, Rouaffer, Iratoi, hill in forest, 160 m, 6.ix.2014, -3,2403 137,3329, Sumoked (PAP028), 6477 [green text] (<named-content xmlns:xlink="http://www.w3.org/1999/xlink" content-type="dwc:institutional_code" xlink:title="Museum Zoologicum Bogoriense, Cibinong, West Java, Indonesia" xlink:href="http://grbio.org/institution/museum-zoologicum-bogoriense" xlink:type="simple">MZB</named-content>).</p><p><bold><italic>Paratypes</italic></bold>: 1 male, 4 females with the same label as the holotype, one female with an additional green text label “6478” (<abbrev xmlns:xlink="http://www.w3.org/1999/xlink" content-type="institution" xlink:title="Kelompok Serranga Papua Collection, UNCEN, Jayapura, Papua, Indonesia" id="ABBRID0E12CI" xlink:type="simple">KSP</abbrev>).</p></tp:treatment-sec><tp:treatment-sec sec-type="description" id="SECID0E62CI"><title>Description.</title><p><bold><italic>Body size and form</italic></bold>: Beetle small, with narrow, elongate habitus, elytral sides almost parallel (Fig. <xref ref-type="fig" rid="F5">6D</xref>).</p><p><bold><italic>Measurements</italic></bold>: <abbrev xmlns:xlink="http://www.w3.org/1999/xlink" xlink:title="total length, measured from anterior margin of clypeus to apex of elytra" id="ABBRID0EV3CI" xlink:type="simple">TL</abbrev> 3.95–4.35 mm, <abbrev xmlns:xlink="http://www.w3.org/1999/xlink" xlink:title="total length, measured from anterior margin of clypeus to apex of elytra" id="ABBRID0EZ3CI" xlink:type="simple">TL</abbrev>-H 3.6–3.9 mm, MW 1.8–1.9 mm, <abbrev xmlns:xlink="http://www.w3.org/1999/xlink" xlink:title="total length, measured from anterior margin of clypeus to apex of elytra" id="ABBRID0E43CI" xlink:type="simple">TL</abbrev>/MW 2.19–2.35; <abbrev xmlns:xlink="http://www.w3.org/1999/xlink" xlink:title="pronotal length" id="ABBRID0EB4CI" xlink:type="simple">PL</abbrev> 0.6–0.7 mm, <abbrev xmlns:xlink="http://www.w3.org/1999/xlink" xlink:title="pronotal width at level of posterior margin" id="ABBRID0EF4CI" xlink:type="simple">PW</abbrev> 1.6–1.7 mm, <abbrev xmlns:xlink="http://www.w3.org/1999/xlink" xlink:title="pronotal length" id="ABBRID0EJ4CI" xlink:type="simple">PL</abbrev>/<abbrev xmlns:xlink="http://www.w3.org/1999/xlink" xlink:title="pronotal width at level of posterior margin" id="ABBRID0EN4CI" xlink:type="simple">PW</abbrev> 0.38–0.39; <abbrev xmlns:xlink="http://www.w3.org/1999/xlink" xlink:title="minimum distance between eyes" id="ABBRID0ER4CI" xlink:type="simple">DBE</abbrev> 0.8 mm, <abbrev xmlns:xlink="http://www.w3.org/1999/xlink" xlink:title="minimum distance between eyes" id="ABBRID0EV4CI" xlink:type="simple">DBE</abbrev>/<abbrev xmlns:xlink="http://www.w3.org/1999/xlink" xlink:title="pronotal width at level of posterior margin" id="ABBRID0EZ4CI" xlink:type="simple">PW</abbrev> 0.46–0.5.</p><p>Holotype: <abbrev xmlns:xlink="http://www.w3.org/1999/xlink" xlink:title="total length, measured from anterior margin of clypeus to apex of elytra" id="ABBRID0E64CI" xlink:type="simple">TL</abbrev> 4.3 mm, <abbrev xmlns:xlink="http://www.w3.org/1999/xlink" xlink:title="total length, measured from anterior margin of clypeus to apex of elytra" id="ABBRID0ED5CI" xlink:type="simple">TL</abbrev>-H 3.9 mm, MW 1.9 mm, <abbrev xmlns:xlink="http://www.w3.org/1999/xlink" xlink:title="total length, measured from anterior margin of clypeus to apex of elytra" id="ABBRID0EH5CI" xlink:type="simple">TL</abbrev>/MW 2.25; <abbrev xmlns:xlink="http://www.w3.org/1999/xlink" xlink:title="pronotal length" id="ABBRID0EL5CI" xlink:type="simple">PL</abbrev> 0.65 mm, <abbrev xmlns:xlink="http://www.w3.org/1999/xlink" xlink:title="pronotal width at level of posterior margin" id="ABBRID0EP5CI" xlink:type="simple">PW</abbrev> 1.7 mm, <abbrev xmlns:xlink="http://www.w3.org/1999/xlink" xlink:title="pronotal length" id="ABBRID0ET5CI" xlink:type="simple">PL</abbrev>/<abbrev xmlns:xlink="http://www.w3.org/1999/xlink" xlink:title="pronotal width at level of posterior margin" id="ABBRID0EX5CI" xlink:type="simple">PW</abbrev> 0.38; <abbrev xmlns:xlink="http://www.w3.org/1999/xlink" xlink:title="minimum distance between eyes" id="ABBRID0E25CI" xlink:type="simple">DBE</abbrev> 0.8 mm, <abbrev xmlns:xlink="http://www.w3.org/1999/xlink" xlink:title="minimum distance between eyes" id="ABBRID0E65CI" xlink:type="simple">DBE</abbrev>/<abbrev xmlns:xlink="http://www.w3.org/1999/xlink" xlink:title="pronotal width at level of posterior margin" id="ABBRID0ED6CI" xlink:type="simple">PW</abbrev> 0.47.</p><p><bold><italic>Colouration</italic></bold>: Dorsally brown to piceous, with reddish yellow to yellowish brown head, pronotal sides, and brighter, broad basal band and large apical spot on elytron (Fig. <xref ref-type="fig" rid="F5">6D</xref>).</p><p>Head reddish yellow to yellowish brown, darker behind or around eyes, sometimes with two small, dark median spots. Pronotum brown, piceous in posterior part, with broad, reddish yellow to yellowish brown sides. Elytron dark brown to piceous, with broad, yellow to reddish yellow basal band reaching or not suture and lateral elytral margin; its anterior margin reaching elytron basally and its posterior margin wavy, not distinctly notched; elytron with very large, elongate, not reaching suture, yellow to reddish yellow apical spot. Scutellum reddish brown or piceous. Antennae and other head appendages yellow. Pro- and mesolegs yellowish brown proximally and darker distally, especially metalegs. Venter reddish brown, with paler prosternum.</p><p><bold><italic>Surface sculpture</italic></bold>: With six distinct, complete elytral dorsal striae, submarginal stria present: 6+1 (Fig. <xref ref-type="fig" rid="F5">6D</xref>).</p><p>Head without strioles, with relatively dense punctation (spaces between punctures 1–3× size of punctures); punctures relatively large (diameter of punctures equal to diameter of cells of microreticulation); head with row of coarse setigerous punctures along inner margin of each eye and sparse row of slightly weaker punctures at frontal angle of each eye connecting with puncture row that forms very shallow fronto-clypeal depression at each head side; head with strong microreticulation. Pronotum with few strioles at posterior angles (more numerous in female), with short, thin, rather inconspicuous longitudinal wrinkles at middle of posterior margin; pronotal punctation finer than on head; coarse setigerous punctures form a broad row along pronotal margins, absent in posterior middle; disc of pronotum with rather long longitudinal median scratch. Pronotal microreticulation similar to that on head. Elytron with six complete, strongly impressed dorsal striae and submarginal stria reaching to middle of elytron or slightly further; striae 2 and 5 slightly reduced basally; sometimes with few short strioles between striae. Elytron with fine, sparse punctation; microreticulation weak. Ventral part with extremely fine, scarce, inconspicuous punctation, invisible on metaventrite and metacoxae and more distinct on abdominal ventrites; prosternum smooth medially; metaventrite and metacoxae with distinct microreticulation; on abdominal ventrites microreticulation weaker; metacoxal plates with short almost longitudinal strioles, abdominal ventrites 1 and 2 with numerous, long, longitudinal strioles from margin to margin, on abdominal ventrites 3 and 4 strioles situated laterally and turn to middle, almost horizontal, abdominal ventrite 5 without strioles, abdominal ventrite 6 with few very inconspicuous, small strioles near row of setigerous punctures at each side and with rather distinct punctation that sparser medially and forms denser lateral area at each side.</p><p><bold><italic>Structures</italic></bold>: Head large and broad. Pronotum large and long; lateral margins only slightly convergent anteriorly, subparallel, rounded towards anterior angles. Base of prosternum broadly rounded anteriorly, slightly convex medially; blade of prosternal process rather broad, evenly convex in middle.</p><p><bold><italic>Male</italic></bold>: Protibia straight, not modified. Proclaws long, slender, equal in length; anterior claw with very weak incision subapically. Median lobe of aedeagus with dorsal and ventral sclerites not separated medially but not pressed very much to each other; dorsal sclerite sclerotised, divided into two rather narrow lobes in apical half; right lobe slightly longer than left one; in lateral view, their apexes rounded; left dorsal lobe with numerous, dense, thin, rather long spinulae distinctly visible in lateral view; right dorsal lobe with inconspicuous median impression in lateral right view. Ventral sclerite mostly membranous, indistinctly divided into right and left lobes. Paramere of narrow triangular form, evenly tapering to apex, with long, relatively dense, subequal in length setae, not divided into distal and proximal (Figs <xref ref-type="fig" rid="F5">6</xref>, <xref ref-type="fig" rid="F6">7</xref>).</p><p><bold><italic>Female</italic></bold>: Pronotal strioles usually occupying entire lateral sides and elytral punctation stronger than in males.</p></tp:treatment-sec><tp:treatment-sec sec-type="Affinities" id="SECID0E3ADI"><title>Affinities.</title><p>Based on size, body form, colouration, and shape of the median lobe, the species is similar to some species of the <italic><tp:taxon-name><tp:taxon-name-part taxon-name-part-type="genus" reg="Austrelatus">A.</tp:taxon-name-part><tp:taxon-name-part taxon-name-part-type="species" reg="papuensis">papuensis</tp:taxon-name-part></tp:taxon-name></italic> group but distinctly differs from them by presence of numerous, dense seta-like spinulae on the left dorsal lobe of its median lobe.</p></tp:treatment-sec><tp:treatment-sec sec-type="etymology" id="SECID0ENBDI"><title>Etymology.</title><p>The species name is a combination of the Latin words (<italic>seta</italic> and <italic>phallus</italic>) referring the seta-like, thin, long spinulae of the median lobe of aedeagus. The name is a noun in the nominative standing in apposition.</p></tp:treatment-sec><tp:treatment-sec sec-type="distribution" id="SECID0EXBDI"><title>Distribution.</title><p>New Guinean endemic. Indonesia: Papua Province: Puncak Regency. The species is known only from the type locality (Fig. <xref ref-type="fig" rid="F11">13</xref>).</p></tp:treatment-sec><tp:treatment-sec sec-type="habitat" id="SECID0EBCDI"><title>Habitat.</title><p>At the type locality, the species was collected in a side pool of a larger forest stream (Fig. <xref ref-type="fig" rid="F58">90</xref>).</p><fig id="F11" position="float" orientation="portrait"><object-id xmlns:xlink="http://www.w3.org/1999/xlink" content-type="doi" xlink:type="simple">10.3897/zookeys.1170.103834.figure13</object-id><object-id xmlns:xlink="http://www.w3.org/1999/xlink" content-type="arpha" xlink:type="simple">C7B1DFA9-A0D5-5034-8665-444B584A1E65</object-id><label>Figure 13.</label><caption><p>Map of New Guinea showing distribution of <italic><tp:taxon-name><tp:taxon-name-part taxon-name-part-type="genus" reg="Austrelatus">Austrelatus</tp:taxon-name-part><tp:taxon-name-part taxon-name-part-type="species" reg="clarki">clarki</tp:taxon-name-part></tp:taxon-name></italic> (Sharp, 1882), <italic><tp:taxon-name><tp:taxon-name-part taxon-name-part-type="genus" reg="Austrelatus">A.</tp:taxon-name-part><tp:taxon-name-part taxon-name-part-type="species" reg="fumato">fumato</tp:taxon-name-part></tp:taxon-name></italic> sp. nov., and <italic><tp:taxon-name><tp:taxon-name-part taxon-name-part-type="genus" reg="Austrelatus">A.</tp:taxon-name-part><tp:taxon-name-part taxon-name-part-type="species" reg="setiphallus">setiphallus</tp:taxon-name-part></tp:taxon-name></italic> sp. nov.</p></caption><graphic xmlns:xlink="http://www.w3.org/1999/xlink" xlink:href="zookeys-1170-001_article-103834__-g011.jpg" position="float" orientation="portrait" xlink:type="simple" id="oo_881118.jpg"><uri content-type="original_file" xlink:type="simple">https://binary.pensoft.net/fig/881118</uri></graphic></fig></tp:treatment-sec><tp:treatment-sec><!--Section generated to contain objects referenced in tp:taxon-treatment.--><fig id="F5" position="float" orientation="portrait"><object-id xmlns:xlink="http://www.w3.org/1999/xlink" content-type="doi" xlink:type="simple">10.3897/zookeys.1170.103834.figure6</object-id><object-id xmlns:xlink="http://www.w3.org/1999/xlink" content-type="arpha" xlink:type="simple">8A025B3F-8450-58F6-9DA6-D1C29303E1C9</object-id><label>Figure 6.</label><caption><p><italic><tp:taxon-name><tp:taxon-name-part taxon-name-part-type="genus" reg="Austrelatus">Austrelatus</tp:taxon-name-part><tp:taxon-name-part taxon-name-part-type="species" reg="setiphallus">setiphallus</tp:taxon-name-part></tp:taxon-name></italic> sp. nov. <bold>A–C</bold> median lobe in left lateral view at different magnifications <bold>D</bold> habitus and coloration. Abbreviations: <bold>a</bold> dorsal sclerite <bold>aa</bold> left dorsal lobe <bold>ab</bold> right dorsal lobe <bold>b</bold> ventral sclerite <bold>ba</bold> left ventral lobe <bold>bb</bold> right ventral lobe <bold>c</bold> sclerotised area of left ventral lobe <bold>d</bold> seta-like spinulae.</p></caption><graphic xmlns:xlink="http://www.w3.org/1999/xlink" xlink:href="zookeys-1170-001_article-103834__-g005.jpg" position="float" orientation="portrait" xlink:type="simple" id="oo_881112.jpg"><uri content-type="original_file" xlink:type="simple">https://binary.pensoft.net/fig/881112</uri></graphic></fig><fig id="F6" position="float" orientation="portrait"><object-id xmlns:xlink="http://www.w3.org/1999/xlink" content-type="doi" xlink:type="simple">10.3897/zookeys.1170.103834.figure7</object-id><object-id xmlns:xlink="http://www.w3.org/1999/xlink" content-type="arpha" xlink:type="simple">E7F93E58-1CA3-516C-BCC4-19CFBAC572E3</object-id><label>Figure 7.</label><caption><p><italic><tp:taxon-name><tp:taxon-name-part taxon-name-part-type="genus" reg="Austrelatus">Austrelatus</tp:taxon-name-part><tp:taxon-name-part taxon-name-part-type="species" reg="setiphallus">setiphallus</tp:taxon-name-part></tp:taxon-name></italic> sp. nov., median lobe <bold>A</bold> left lateral view <bold>B</bold> right lateral view <bold>C</bold> ventral view <bold>D</bold> left paramere in external view <bold>E</bold> right paramere in internal view. Abbreviation: <bold>a</bold> seta-like spinulae. Scale bar: one unit – 0.1 mm (<bold>A–C</bold>).</p></caption><graphic xmlns:xlink="http://www.w3.org/1999/xlink" xlink:href="zookeys-1170-001_article-103834__-g006.jpg" position="float" orientation="portrait" xlink:type="simple" id="oo_881113.jpg"><uri content-type="original_file" xlink:type="simple">https://binary.pensoft.net/fig/881113</uri></graphic></fig><fig id="F58" position="float" orientation="portrait"><object-id xmlns:xlink="http://www.w3.org/1999/xlink" content-type="doi" xlink:type="simple">10.3897/zookeys.1170.103834.figures89-90</object-id><object-id xmlns:xlink="http://www.w3.org/1999/xlink" content-type="arpha" xlink:type="simple">5B8B2C44-08A8-5DCC-B88B-E055BE739EA8</object-id><label>Figures 89, 90.</label><caption><p>Habitats of <italic><tp:taxon-name><tp:taxon-name-part taxon-name-part-type="genus" reg="Austrelatus">Austrelatus</tp:taxon-name-part></tp:taxon-name></italic> species, Indonesia: Papua <bold>89</bold> Foja Mts, bog in rainforest, (PAP058): type locality of <italic><tp:taxon-name><tp:taxon-name-part taxon-name-part-type="genus" reg="Austrelatus">A.</tp:taxon-name-part><tp:taxon-name-part taxon-name-part-type="species" reg="fojaensis">fojaensis</tp:taxon-name-part></tp:taxon-name></italic> sp. nov. <bold>90</bold> Rouaffer, Iratoi, forest stream, (PAP028): type locality of <italic><tp:taxon-name><tp:taxon-name-part taxon-name-part-type="genus" reg="Austrelatus">A.</tp:taxon-name-part><tp:taxon-name-part taxon-name-part-type="species" reg="setiphallus">setiphallus</tp:taxon-name-part></tp:taxon-name></italic> sp. nov., <italic><tp:taxon-name><tp:taxon-name-part taxon-name-part-type="genus" reg="Austrelatus">A.</tp:taxon-name-part><tp:taxon-name-part taxon-name-part-type="species" reg="rugosus">rugosus</tp:taxon-name-part></tp:taxon-name></italic> sp. nov. and <italic><tp:taxon-name><tp:taxon-name-part taxon-name-part-type="genus" reg="Austrelatus">A.</tp:taxon-name-part><tp:taxon-name-part taxon-name-part-type="species" reg="rouaffer">rouaffer</tp:taxon-name-part></tp:taxon-name></italic> sp. nov. and habitat of <italic><tp:taxon-name><tp:taxon-name-part taxon-name-part-type="genus" reg="Austrelatus">A.</tp:taxon-name-part><tp:taxon-name-part taxon-name-part-type="species" reg="kaszabi">kaszabi</tp:taxon-name-part></tp:taxon-name></italic> (Guignot, 1956). Photographs by MB.</p></caption><graphic xmlns:xlink="http://www.w3.org/1999/xlink" xlink:href="zookeys-1170-001_article-103834__-g058.jpg" position="float" orientation="portrait" xlink:type="simple" id="oo_881165.jpg"><uri content-type="original_file" xlink:type="simple">https://binary.pensoft.net/fig/881165</uri></graphic></fig></tp:treatment-sec></tp:taxon-treatment>
