# Supplementary material for: ﻿Austrelatus gen. nov., a new genus of Australasian diving beetles (Coleoptera, Dytiscidae, Copelatinae), with the discovery of 31 new species from New Guinea
Source: Zookeys. 2023 Jul 19;1170:1–164. doi: 10.3897/zookeys.1170.103834 (PMC10372772; doi:10.3897/zookeys.1170.103834)
Supplement: XML Treatment for Austrelatus adelbert [file zookeys.1170.103834-treatment5.xml]

<!DOCTYPE tp:taxon-treatment
  PUBLIC "-//TaxonX//DTD Taxonomic Treatment Publishing DTD v0 20100105//EN" "tax-treatment-NSO.dtd">
<tp:taxon-treatment xmlns:tp="http://www.plazi.org/taxpub"><tp:treatment-meta><kwd-group><label>Taxon classification</label><kwd>
                <named-content content-type="kingdom">Animalia</named-content>
              </kwd><kwd>
                <named-content content-type="order">Coleoptera</named-content>
              </kwd><kwd>
                <named-content content-type="family">Dytiscidae</named-content>
              </kwd></kwd-group><mixed-citation publication-type="journal"><person-group><name><surname>Shaverdo</surname><given-names>Helena</given-names></name><name><surname>Hájek</surname><given-names>Jiří</given-names></name><name><surname>Hendrich</surname><given-names>Lars</given-names></name><name><surname>Surbakti</surname><given-names>Suriani</given-names></name><name><surname>Panjaitan</surname><given-names>Rawati</given-names></name><name><surname>Balke</surname><given-names>Michael</given-names></name></person-group><article-title>﻿<italic><tp:taxon-name><tp:taxon-name-part taxon-name-part-type="genus" reg="Austrelatus">Austrelatus</tp:taxon-name-part></tp:taxon-name></italic> gen. nov., a new genus of Australasian diving beetles (<tp:taxon-name><tp:taxon-name-part taxon-name-part-type="order">Coleoptera</tp:taxon-name-part></tp:taxon-name>, <tp:taxon-name><tp:taxon-name-part taxon-name-part-type="family">Dytiscidae</tp:taxon-name-part></tp:taxon-name>, <tp:taxon-name><tp:taxon-name-part taxon-name-part-type="subfamily">Copelatinae</tp:taxon-name-part></tp:taxon-name>), with the discovery of 31 new species from New Guinea</article-title><source>Zookeys</source><day>19</day><month>07</month><year>2023</year><volume>1170</volume><fpage>1</fpage><lpage>164</lpage><pub-id pub-id-type="doi">10.3897/zookeys.1170.103834</pub-id></mixed-citation></tp:treatment-meta><tp:nomenclature><label>﻿1.</label><tp:taxon-name>
              <object-id xmlns:xlink="http://www.w3.org/1999/xlink" content-type="arpha" xlink:type="simple">403F20D6-F179-587A-B69A-53737961415B</object-id>
              <tp:taxon-name-part taxon-name-part-type="genus" reg="Austrelatus">Austrelatus</tp:taxon-name-part>
              <tp:taxon-name-part taxon-name-part-type="species" reg="adelbert">adelbert</tp:taxon-name-part>
            </tp:taxon-name><tp:taxon-authority>(Megna, Atthakor, Manaono, Hendrich &amp; Balke, 2017)</tp:taxon-authority><tp:taxon-status xmlns:xlink="http://www.w3.org/1999/xlink" xlink:type="simple">comb. nov.</tp:taxon-status><xref ref-type="fig" rid="F12">Figs 14</xref><xref ref-type="fig" rid="F13">, 18</xref><xref ref-type="fig" rid="F53">, 82</xref><tp:nomenclature-citation-list><tp:nomenclature-citation><tp:taxon-name>
                  <tp:taxon-name-part taxon-name-part-type="genus" reg="Copelatus">Copelatus</tp:taxon-name-part>
                  <tp:taxon-name-part taxon-name-part-type="species" reg="adelbert">adelbert</tp:taxon-name-part>
                </tp:taxon-name><comment>Megna, Atthakor, Manaono, Hendrich &amp; Balke, 2017: 50.</comment></tp:nomenclature-citation></tp:nomenclature-citation-list></tp:nomenclature><tp:treatment-sec sec-type="type locality" id="SECID0EPIAK"><title>Type locality.</title><p>
              Papua New Guinea: Madang Province, Adelbert Range, Keki birdwatching area, <named-content xmlns:xlink="http://www.w3.org/1999/xlink" content-type="dwc:verbatimCoordinates" xlink:type="simple"><named-content content-type="geo-json" specific-use="{&#34;type&#34;:&#34;Point&#34;,&#34;coordinates&#34;:[145.420944,-4.705972]}" id="NCID0EYIAK" xlink:type="simple">04°42'21.5"S, 145°25'15.4"E</named-content></named-content>.</p></tp:treatment-sec><tp:treatment-sec sec-type="type material" id="SECID0E4IAK"><title>Type material.</title><p><bold><italic>Holotype</italic></bold>: male “Papua New Guinea: Madang, Adelbert Mts., Sewan – Keki, 700 m, <named-content xmlns:xlink="http://www.w3.org/1999/xlink" content-type="dwc:verbatimCoordinates" xlink:type="simple"><named-content content-type="geo-json" specific-use="{&#34;type&#34;:&#34;Point&#34;,&#34;coordinates&#34;:[145.419233,-4.703583]}" id="NCID0ELJAK" xlink:type="simple">04°42'215"S, 145°25'154"E</named-content></named-content>, 4.v.2006, leg Balke &amp; Manaono (PNG 51)”, “HOLOTYPE <tp:taxon-name><tp:taxon-name-part taxon-name-part-type="genus" reg="Copelatus">Copelatus</tp:taxon-name-part><tp:taxon-name-part taxon-name-part-type="species" reg="adelbert">adelbert</tp:taxon-name-part></tp:taxon-name> sp. n. Det.: Y. S. Megna, W. Atthakor, M. Manaono, L. Hendrich &amp; M. Balke 2017” [red], “HOLOTYPUS” (<named-content xmlns:xlink="http://www.w3.org/1999/xlink" content-type="dwc:institutional_code" xlink:title="SNSB-Zoologische Staatssammlung München, Munich, Germany" xlink:href="http://grbio.org/institution/zoologische-staatssammlung" xlink:type="simple">ZSM</named-content>).</p><p><bold><italic>Paratypes</italic></bold>: 1 male, 1 female with the same label as the holotype and with “PARATYPE <tp:taxon-name><tp:taxon-name-part taxon-name-part-type="genus" reg="Copelatus">Copelatus</tp:taxon-name-part><tp:taxon-name-part taxon-name-part-type="species" reg="adelbert">adelbert</tp:taxon-name-part></tp:taxon-name> sp. n. Det.: Y. S. Megna, W. Atthakor, M. Manaono, L. Hendrich &amp; M. Balke 2017” [red] (<named-content xmlns:xlink="http://www.w3.org/1999/xlink" content-type="dwc:institutional_code" xlink:title="SNSB-Zoologische Staatssammlung München, Munich, Germany" xlink:href="http://grbio.org/institution/zoologische-staatssammlung" xlink:type="simple">ZSM</named-content>). 2 males “Papua New Guinea: Madang, Adalbert [sic!] Mts., Keki, 850 m, 4.v.2006, nr <named-content xmlns:xlink="http://www.w3.org/1999/xlink" content-type="dwc:verbatimCoordinates" xlink:type="simple"><named-content content-type="geo-json" specific-use="{&#34;type&#34;:&#34;Point&#34;,&#34;coordinates&#34;:[145.418150,-4.705000]}" id="NCID0E5KAK" xlink:type="simple">04.42.300S 145.25.089E</named-content></named-content>, Balke &amp; Manaono (PNG 52)” (ZMS). 3 males, 3 females “Papua New Guinea: Madang, Adalbert [sic!] Mts., below Keki, 790 m, 5.v.2006, <named-content xmlns:xlink="http://www.w3.org/1999/xlink" content-type="dwc:verbatimCoordinates" xlink:type="simple"><named-content content-type="geo-json" specific-use="{&#34;type&#34;:&#34;Point&#34;,&#34;coordinates&#34;:[145.418150,-4.705000]}" id="NCID0EGLAK" xlink:type="simple">04.42.300S 145.25.089E</named-content></named-content>, Balke &amp; Manaono (PNG 53)” (ZMS). 1 male, 2 females “Papua New Guinea: Madang, Adalbert [sic!] Mts., creek nr Keki, 790 m, 26.xi.2006, <named-content xmlns:xlink="http://www.w3.org/1999/xlink" content-type="dwc:verbatimCoordinates" xlink:type="simple"><named-content content-type="geo-json" specific-use="{&#34;type&#34;:&#34;Point&#34;,&#34;coordinates&#34;:[145.418150,-4.705000]}" id="NCID0EOLAK" xlink:type="simple">04.42.300S 145.25.089E</named-content></named-content>, Binatang Boys leg. (PNG 53a)” (ZMS).</p></tp:treatment-sec><tp:treatment-sec sec-type="material" id="SECID0ETLAK"><title>Additional material.</title><p>1 male “3204” [green label], “Papua New Guinea: Madang, Adalbert [sic!] Mts., Keki, 850 m, 4.v.2006, nr <named-content xmlns:xlink="http://www.w3.org/1999/xlink" content-type="dwc:verbatimCoordinates" xlink:type="simple"><named-content content-type="geo-json" specific-use="{&#34;type&#34;:&#34;Point&#34;,&#34;coordinates&#34;:[145.418150,-4.705000]}" id="NCID0E3LAK" xlink:type="simple">04.42.300S 145.25.089E</named-content></named-content>, Balke &amp; Manaono (PNG 52)” (ZMS). 1 male “Papua New Guinea: Madang, Adalbert [sic!] Mts., 400 m, 29.xi.2006, <named-content xmlns:xlink="http://www.w3.org/1999/xlink" content-type="dwc:verbatimCoordinates" xlink:type="simple"><named-content content-type="geo-json" specific-use="{&#34;type&#34;:&#34;Point&#34;,&#34;coordinates&#34;:[145.407283,-4.717633]}" id="NCID0EEMAK" xlink:type="simple">04.43.058S 145.24.437E</named-content></named-content>, Binatang Boys (PNG 119)” (ZMS). 3 males, 1 female “Papua New Guinea: Madang, Keki, Adalbert [sic!] Mts., 500 m, 29.xi.2006, 04.43.058S 145.24.437E, Balke &amp; Kinibel (PNG 118)” (<named-content xmlns:xlink="http://www.w3.org/1999/xlink" content-type="dwc:institutional_code" xlink:title="Naturhistorisches Museum Wien, Vienna, Austria" xlink:href="http://grbio.org/institution/naturhistorisches-museum-wien-0" xlink:type="simple">NHMW</named-content>, ZMS).</p></tp:treatment-sec><tp:treatment-sec sec-type="diagnosis" id="SECID0ERMAK"><title>Diagnosis.</title><p>For complete description, see <xref ref-type="bibr" rid="B23">Megna et al. (2017</xref>: 51–53).</p><p>Beetle medium-sized: <abbrev xmlns:xlink="http://www.w3.org/1999/xlink" xlink:title="total length, measured from anterior margin of clypeus to apex of elytra" id="ABBRID0E4MAK" xlink:type="simple">TL</abbrev> 5.9–6.4 mm, <abbrev xmlns:xlink="http://www.w3.org/1999/xlink" xlink:title="total length, measured from anterior margin of clypeus to apex of elytra" id="ABBRID0EBNAK" xlink:type="simple">TL</abbrev>-H 5.5–5.9 mm, with oblong-oval habitus of continuous outline. Dorsal colouration very distinct: yellow to orange head, black pronotum with yellow to orange lateral bands, elytron with broad basal and apical yellow to orange parts. Elytron without striae and strioles in both sexes. Proclaws relatively long, slender, equal in in length. Median lobe of aedeagus relatively broad; its dorsal and ventral sclerites almost equal in length, relatively thin apically, pointed; ventral sclerite weakly sclerotised: its right lobe membranous, long, and usually sticking out ventrally, with small lateral sclerotised area; left ventral lobe shorter, almost completely but weakly sclerotised, without a lateral sclerotised area. Paramere of narrow triangular form, more or less evenly tapering to apex, with setae not divided into distal and proximal, slightly sparser and shorter proximally (Figs <xref ref-type="fig" rid="F12">14</xref>, <xref ref-type="fig" rid="F13">18</xref>).</p></tp:treatment-sec><tp:treatment-sec sec-type="Affinities" id="SECID0ENNAK"><title>Affinities.</title><p>Due to its dorsal colouration and smooth elytra, the species cannot be mixed up with any other NG species. In addition, it differs from all other representatives of the <italic><tp:taxon-name><tp:taxon-name-part taxon-name-part-type="genus" reg="Austrelatus">A.</tp:taxon-name-part><tp:taxon-name-part taxon-name-part-type="species" reg="neoguineensis">neoguineensis</tp:taxon-name-part></tp:taxon-name></italic> group in less modified sclerites of the median lobe and less sclerotised ventral sclerite (left ventral lobe without lateral sclerotised area).</p></tp:treatment-sec><tp:treatment-sec sec-type="distribution" id="SECID0E5NAK"><title>Distribution.</title><p>New Guinean endemic. Papua New Guinea: Madang Province, Adelbert Range (Fig. <xref ref-type="fig" rid="F53">82</xref>).</p></tp:treatment-sec><tp:treatment-sec sec-type="habitat" id="SECID0EIOAK"><title>Habitat.</title><p>The species is collected from small puddles along forest creeks; the ground was red clay with sand, gravel and sometimes leaves (<xref ref-type="bibr" rid="B23">Megna et al. 2017</xref>).</p></tp:treatment-sec><tp:treatment-sec><!--Section generated to contain objects referenced in tp:taxon-treatment.--><fig id="F12" position="float" orientation="portrait"><object-id xmlns:xlink="http://www.w3.org/1999/xlink" content-type="doi" xlink:type="simple">10.3897/zookeys.1170.103834.figures14-17</object-id><object-id xmlns:xlink="http://www.w3.org/1999/xlink" content-type="arpha" xlink:type="simple">092297FD-5E0D-5865-9D7D-067DF0FBF9D4</object-id><label>Figures 14–17.</label><caption><p>Habitus and colouration of <bold>14</bold><italic><tp:taxon-name><tp:taxon-name-part taxon-name-part-type="genus" reg="Austrelatus">Austrelatus</tp:taxon-name-part><tp:taxon-name-part taxon-name-part-type="species" reg="adelbert">adelbert</tp:taxon-name-part></tp:taxon-name></italic> (<xref ref-type="bibr" rid="B23">Megna et al., 2017</xref>) <bold>15</bold><italic><tp:taxon-name><tp:taxon-name-part taxon-name-part-type="genus" reg="Austrelatus">A.</tp:taxon-name-part><tp:taxon-name-part taxon-name-part-type="species" reg="lembenensis">lembenensis</tp:taxon-name-part></tp:taxon-name></italic> sp. nov. <bold>16</bold><italic><tp:taxon-name><tp:taxon-name-part taxon-name-part-type="genus" reg="Austrelatus">A.</tp:taxon-name-part><tp:taxon-name-part taxon-name-part-type="species" reg="nadjae">nadjae</tp:taxon-name-part></tp:taxon-name></italic> sp. nov. <bold>17</bold><italic><tp:taxon-name><tp:taxon-name-part taxon-name-part-type="genus" reg="Austrelatus">A.</tp:taxon-name-part><tp:taxon-name-part taxon-name-part-type="species" reg="pseudoneoguineensis">pseudoneoguineensis</tp:taxon-name-part></tp:taxon-name></italic> sp. nov.</p></caption><graphic xmlns:xlink="http://www.w3.org/1999/xlink" xlink:href="zookeys-1170-001_article-103834__-g012.jpg" position="float" orientation="portrait" xlink:type="simple" id="oo_881119.jpg"><uri content-type="original_file" xlink:type="simple">https://binary.pensoft.net/fig/881119</uri></graphic></fig><fig id="F13" position="float" orientation="portrait"><object-id xmlns:xlink="http://www.w3.org/1999/xlink" content-type="doi" xlink:type="simple">10.3897/zookeys.1170.103834.figure18</object-id><object-id xmlns:xlink="http://www.w3.org/1999/xlink" content-type="arpha" xlink:type="simple">E29EFA81-6B50-5B11-8354-55CD82BCC472</object-id><label>Figure 18.</label><caption><p><italic><tp:taxon-name><tp:taxon-name-part taxon-name-part-type="genus" reg="Austrelatus">Austrelatus</tp:taxon-name-part><tp:taxon-name-part taxon-name-part-type="species" reg="adelbert">adelbert</tp:taxon-name-part></tp:taxon-name></italic> (<xref ref-type="bibr" rid="B23">Megna et al., 2017</xref>), median lobe <bold>A</bold> left lateral view <bold>B</bold> right lateral view <bold>C</bold> ventral view <bold>D</bold> left paramere in external view <bold>E</bold> right paramere in internal view. Scale bar: one unit – 0.1 mm (<bold>A–C</bold>).</p></caption><graphic xmlns:xlink="http://www.w3.org/1999/xlink" xlink:href="zookeys-1170-001_article-103834__-g013.jpg" position="float" orientation="portrait" xlink:type="simple" id="oo_881120.jpg"><uri content-type="original_file" xlink:type="simple">https://binary.pensoft.net/fig/881120</uri></graphic></fig><fig id="F53" position="float" orientation="portrait"><object-id xmlns:xlink="http://www.w3.org/1999/xlink" content-type="doi" xlink:type="simple">10.3897/zookeys.1170.103834.figure82</object-id><object-id xmlns:xlink="http://www.w3.org/1999/xlink" content-type="arpha" xlink:type="simple">5470E949-C81D-5876-AF76-F75EC221DF32</object-id><label>Figure 82.</label><caption><p>Map of New Guinea showing distribution of 11 <italic><tp:taxon-name><tp:taxon-name-part taxon-name-part-type="genus" reg="Austrelatus">Austrelatus</tp:taxon-name-part></tp:taxon-name></italic> species.</p></caption><graphic xmlns:xlink="http://www.w3.org/1999/xlink" xlink:href="zookeys-1170-001_article-103834__-g053.jpg" position="float" orientation="portrait" xlink:type="simple" id="oo_881160.jpg"><uri content-type="original_file" xlink:type="simple">https://binary.pensoft.net/fig/881160</uri></graphic></fig></tp:treatment-sec><ref-list><ref id="B23"><mixed-citation xmlns:xlink="http://www.w3.org/1999/xlink" xlink:type="simple"><person-group><name name-style="western"><surname>Megna</surname><given-names>YS</given-names></name><name name-style="western"><surname>Atthakor</surname><given-names>W</given-names></name><name name-style="western"><surname>Manaono</surname><given-names>M</given-names></name><name name-style="western"><surname>Hendrich</surname><given-names>L</given-names></name><name name-style="western"><surname>Balke</surname><given-names>M</given-names></name></person-group> (<year>2017</year>) <article-title>A new species of <italic><tp:taxon-name><tp:taxon-name-part taxon-name-part-type="genus">Copelatus</tp:taxon-name-part></tp:taxon-name></italic> Erichson, 1832 (<tp:taxon-name><tp:taxon-name-part taxon-name-part-type="order">Coleoptera</tp:taxon-name-part></tp:taxon-name>: <tp:taxon-name><tp:taxon-name-part taxon-name-part-type="family">Dytiscidae</tp:taxon-name-part></tp:taxon-name>: <tp:taxon-name><tp:taxon-name-part taxon-name-part-type="subfamily">Copelatinae</tp:taxon-name-part></tp:taxon-name>) from the Adelbert Range of Papua New Guinea.</article-title><source>Australian Entomologist</source><volume>44</volume>(<issue>1</issue>): <fpage>49</fpage>–<lpage>55</lpage>. <ext-link xlink:href="https://search.informit.org/doi/10.3316/informit.718392650619836" ext-link-type="uri" xlink:type="simple">https://search.informit.org/doi/10.3316/informit.718392650619836</ext-link></mixed-citation></ref></ref-list></tp:taxon-treatment>
