# Supplementary material for: ﻿Austrelatus gen. nov., a new genus of Australasian diving beetles (Coleoptera, Dytiscidae, Copelatinae), with the discovery of 31 new species from New Guinea
Source: Zookeys. 2023 Jul 19;1170:1–164. doi: 10.3897/zookeys.1170.103834 (PMC10372772; doi:10.3897/zookeys.1170.103834)
Supplement: XML Treatment for Austrelatus bormensis [file zookeys.1170.103834-treatment7.xml]

<!DOCTYPE tp:taxon-treatment
  PUBLIC "-//TaxonX//DTD Taxonomic Treatment Publishing DTD v0 20100105//EN" "tax-treatment-NSO.dtd">
<tp:taxon-treatment xmlns:tp="http://www.plazi.org/taxpub"><tp:treatment-meta><kwd-group><label>Taxon classification</label><kwd>
                <named-content content-type="kingdom">Animalia</named-content>
              </kwd><kwd>
                <named-content content-type="order">Coleoptera</named-content>
              </kwd><kwd>
                <named-content content-type="family">Dytiscidae</named-content>
              </kwd></kwd-group><mixed-citation publication-type="journal"><person-group><name><surname>Shaverdo</surname><given-names>Helena</given-names></name><name><surname>Hájek</surname><given-names>Jiří</given-names></name><name><surname>Hendrich</surname><given-names>Lars</given-names></name><name><surname>Surbakti</surname><given-names>Suriani</given-names></name><name><surname>Panjaitan</surname><given-names>Rawati</given-names></name><name><surname>Balke</surname><given-names>Michael</given-names></name></person-group><article-title>﻿<italic><tp:taxon-name><tp:taxon-name-part taxon-name-part-type="genus" reg="Austrelatus">Austrelatus</tp:taxon-name-part></tp:taxon-name></italic> gen. nov., a new genus of Australasian diving beetles (<tp:taxon-name><tp:taxon-name-part taxon-name-part-type="order">Coleoptera</tp:taxon-name-part></tp:taxon-name>, <tp:taxon-name><tp:taxon-name-part taxon-name-part-type="family">Dytiscidae</tp:taxon-name-part></tp:taxon-name>, <tp:taxon-name><tp:taxon-name-part taxon-name-part-type="subfamily">Copelatinae</tp:taxon-name-part></tp:taxon-name>), with the discovery of 31 new species from New Guinea</article-title><source>Zookeys</source><day>19</day><month>07</month><year>2023</year><volume>1170</volume><fpage>1</fpage><lpage>164</lpage><pub-id pub-id-type="doi">10.3897/zookeys.1170.103834</pub-id></mixed-citation></tp:treatment-meta><tp:nomenclature><label>﻿3.</label><tp:taxon-name>
              <object-id xmlns:xlink="http://www.w3.org/1999/xlink" content-type="arpha" xlink:type="simple">FE70A69D-4940-5272-B0F0-FD7ACA9ED36B</object-id>
              <tp:taxon-name-part taxon-name-part-type="genus" reg="Austrelatus">Austrelatus</tp:taxon-name-part>
              <tp:taxon-name-part taxon-name-part-type="species" reg="bormensis">bormensis</tp:taxon-name-part>
              <object-id xmlns:xlink="http://www.w3.org/1999/xlink" content-type="zoobank" xlink:type="simple">https://zoobank.org/151B1D04-02AC-454B-806E-0F3D645A440D</object-id>
            </tp:taxon-name><tp:taxon-status xmlns:xlink="http://www.w3.org/1999/xlink" xlink:type="simple">sp. nov.</tp:taxon-status><xref ref-type="fig" rid="F21">Figs 32</xref><xref ref-type="fig" rid="F24">, 35</xref><xref ref-type="fig" rid="F53">, 82</xref></tp:nomenclature><tp:treatment-sec sec-type="type locality" id="SECID0E14AK"><title>Type locality.</title><p>Indonesia: Papua Province, Pegunungan Bintang Regency, near Borme, <named-content xmlns:xlink="http://www.w3.org/1999/xlink" content-type="dwc:verbatimCoordinates" xlink:type="simple"><named-content content-type="geo-json" specific-use="{&#34;type&#34;:&#34;Point&#34;,&#34;coordinates&#34;:[140.416667,-4.400000]}" id="NCID0ED5AK" xlink:type="simple">04°24'S, 140°25'E</named-content></named-content>, 900 m a.s.l.</p></tp:treatment-sec><tp:treatment-sec sec-type="type material" id="SECID0EI5AK"><title>Type material.</title><p><bold><italic>Holotype</italic></bold>: male “IRIAN JAYA 12.8.1992 Zentralmassiv, Borme <named-content xmlns:xlink="http://www.w3.org/1999/xlink" content-type="dwc:verbatimCoordinates" xlink:type="simple"><named-content content-type="geo-json" specific-use="{&#34;type&#34;:&#34;Point&#34;,&#34;coordinates&#34;:[140.416667,-4.400000]}" id="NCID0EW5AK" xlink:type="simple">04°24'S, 140°25'E</named-content></named-content> 900 m, leg. Balke (8)” (<named-content xmlns:xlink="http://www.w3.org/1999/xlink" content-type="dwc:institutional_code" xlink:title="SNSB-Zoologische Staatssammlung München, Munich, Germany" xlink:href="http://grbio.org/institution/zoologische-staatssammlung" xlink:type="simple">ZSM</named-content>).</p><p><bold><italic>Paratypes</italic></bold>: IN: Papua: Pegunungan Bintang Regency: 10 males, 4 females with the same label as the holotype (<named-content xmlns:xlink="http://www.w3.org/1999/xlink" content-type="dwc:institutional_code" xlink:title="Museum Zoologicum Bogoriense, Cibinong, West Java, Indonesia" xlink:href="http://grbio.org/institution/museum-zoologicum-bogoriense" xlink:type="simple">MZB</named-content>, <named-content xmlns:xlink="http://www.w3.org/1999/xlink" content-type="dwc:institutional_code" xlink:title="Naturhistorisches Museum Wien, Vienna, Austria" xlink:href="http://grbio.org/institution/naturhistorisches-museum-wien-0" xlink:type="simple">NHMW</named-content>, <named-content xmlns:xlink="http://www.w3.org/1999/xlink" content-type="dwc:institutional_code" xlink:title="SNSB-Zoologische Staatssammlung München, Munich, Germany" xlink:href="http://grbio.org/institution/zoologische-staatssammlung" xlink:type="simple">ZSM</named-content>). 9 males, 4 females “Borme-Omban 13.8.1992 leg. Balke (9)” (<named-content xmlns:xlink="http://www.w3.org/1999/xlink" content-type="dwc:institutional_code" xlink:title="Naturhistorisches Museum Wien, Vienna, Austria" xlink:href="http://grbio.org/institution/naturhistorisches-museum-wien-0" xlink:type="simple">NHMW</named-content>). 2 males “IR 92#9: West New Guinea, Borme, 1200 m, 13.viii.1992 leg., Balke” (<named-content xmlns:xlink="http://www.w3.org/1999/xlink" content-type="dwc:institutional_code" xlink:title="Naturhistorisches Museum Wien, Vienna, Austria" xlink:href="http://grbio.org/institution/naturhistorisches-museum-wien-0" xlink:type="simple">NHMW</named-content>). 2 males, 2 females “Indonesia: Papua, Omban, 23.xi.2016, P.J.A. de Vries (Pap75)” (<named-content xmlns:xlink="http://www.w3.org/1999/xlink" content-type="dwc:institutional_code" xlink:title="SNSB-Zoologische Staatssammlung München, Munich, Germany" xlink:href="http://grbio.org/institution/zoologische-staatssammlung" xlink:type="simple">ZSM</named-content>). 1 male “IRIAN JAYA Zentralmassiv <named-content xmlns:xlink="http://www.w3.org/1999/xlink" content-type="dwc:verbatimCoordinates" xlink:type="simple"><named-content content-type="geo-json" specific-use="{&#34;type&#34;:&#34;Point&#34;,&#34;coordinates&#34;:[140.416667,-4.400000]}" id="NCID0E4ABK" xlink:type="simple">140°25'E 04°24'S</named-content></named-content>”, “Kali Takime, 1000 m, 15.8.1992 leg. Balke (14)” (<named-content xmlns:xlink="http://www.w3.org/1999/xlink" content-type="dwc:institutional_code" xlink:title="Naturhistorisches Museum Wien, Vienna, Austria" xlink:href="http://grbio.org/institution/naturhistorisches-museum-wien-0" xlink:type="simple">NHMW</named-content>).</p><p>Yalimo Regency: 2 males “INDONESIA: West Papua, Jayawijaya Prov., Elelim, 450–750 m, 17.xii.2004, Riedel”, one of them with an additional green label “1551” (<named-content xmlns:xlink="http://www.w3.org/1999/xlink" content-type="dwc:institutional_code" xlink:title="SNSB-Zoologische Staatssammlung München, Munich, Germany" xlink:href="http://grbio.org/institution/zoologische-staatssammlung" xlink:type="simple">ZSM</named-content>).</p></tp:treatment-sec><tp:treatment-sec sec-type="description" id="SECID0EUBBK"><title>Description.</title><p><bold><italic>Body size and form</italic></bold>: Beetle medium-sized, with oblong-oval to elongate habitus (Fig. <xref ref-type="fig" rid="F21">32</xref>).</p><p><bold><italic>Measurements</italic></bold>: <abbrev xmlns:xlink="http://www.w3.org/1999/xlink" xlink:title="total length, measured from anterior margin of clypeus to apex of elytra" id="ABBRID0EKCBK" xlink:type="simple">TL</abbrev> 5.4–6.1 mm, <abbrev xmlns:xlink="http://www.w3.org/1999/xlink" xlink:title="total length, measured from anterior margin of clypeus to apex of elytra" id="ABBRID0EOCBK" xlink:type="simple">TL</abbrev>-H 4.8–5.5 mm, MW 2.5–3.05 mm, <abbrev xmlns:xlink="http://www.w3.org/1999/xlink" xlink:title="total length, measured from anterior margin of clypeus to apex of elytra" id="ABBRID0ESCBK" xlink:type="simple">TL</abbrev>/MW 2–2.16; <abbrev xmlns:xlink="http://www.w3.org/1999/xlink" xlink:title="pronotal length" id="ABBRID0EWCBK" xlink:type="simple">PL</abbrev> 0.8–0.9 mm, <abbrev xmlns:xlink="http://www.w3.org/1999/xlink" xlink:title="pronotal width at level of posterior margin" id="ABBRID0E1CBK" xlink:type="simple">PW</abbrev> 2.2–2.6 mm, <abbrev xmlns:xlink="http://www.w3.org/1999/xlink" xlink:title="pronotal length" id="ABBRID0E5CBK" xlink:type="simple">PL</abbrev>/<abbrev xmlns:xlink="http://www.w3.org/1999/xlink" xlink:title="pronotal width at level of posterior margin" id="ABBRID0ECDBK" xlink:type="simple">PW</abbrev> 0.34–0.36; <abbrev xmlns:xlink="http://www.w3.org/1999/xlink" xlink:title="minimum distance between eyes" id="ABBRID0EGDBK" xlink:type="simple">DBE</abbrev> 0.95–1 mm, <abbrev xmlns:xlink="http://www.w3.org/1999/xlink" xlink:title="minimum distance between eyes" id="ABBRID0EKDBK" xlink:type="simple">DBE</abbrev>/<abbrev xmlns:xlink="http://www.w3.org/1999/xlink" xlink:title="pronotal width at level of posterior margin" id="ABBRID0EODBK" xlink:type="simple">PW</abbrev> 0.39–0.43.</p><p>Holotype: <abbrev xmlns:xlink="http://www.w3.org/1999/xlink" xlink:title="total length, measured from anterior margin of clypeus to apex of elytra" id="ABBRID0EUDBK" xlink:type="simple">TL</abbrev> 6.1 mm, <abbrev xmlns:xlink="http://www.w3.org/1999/xlink" xlink:title="total length, measured from anterior margin of clypeus to apex of elytra" id="ABBRID0EYDBK" xlink:type="simple">TL</abbrev>-H 5.5 mm, MW 3.05 mm, <abbrev xmlns:xlink="http://www.w3.org/1999/xlink" xlink:title="total length, measured from anterior margin of clypeus to apex of elytra" id="ABBRID0E3DBK" xlink:type="simple">TL</abbrev>/MW 2; <abbrev xmlns:xlink="http://www.w3.org/1999/xlink" xlink:title="pronotal length" id="ABBRID0EAEBK" xlink:type="simple">PL</abbrev> 0.9 mm, <abbrev xmlns:xlink="http://www.w3.org/1999/xlink" xlink:title="pronotal width at level of posterior margin" id="ABBRID0EEEBK" xlink:type="simple">PW</abbrev> 2.6 mm, <abbrev xmlns:xlink="http://www.w3.org/1999/xlink" xlink:title="pronotal length" id="ABBRID0EIEBK" xlink:type="simple">PL</abbrev>/<abbrev xmlns:xlink="http://www.w3.org/1999/xlink" xlink:title="pronotal width at level of posterior margin" id="ABBRID0EMEBK" xlink:type="simple">PW</abbrev> 0.35; <abbrev xmlns:xlink="http://www.w3.org/1999/xlink" xlink:title="minimum distance between eyes" id="ABBRID0EQEBK" xlink:type="simple">DBE</abbrev> 1 mm, <abbrev xmlns:xlink="http://www.w3.org/1999/xlink" xlink:title="minimum distance between eyes" id="ABBRID0EUEBK" xlink:type="simple">DBE</abbrev>/<abbrev xmlns:xlink="http://www.w3.org/1999/xlink" xlink:title="pronotal width at level of posterior margin" id="ABBRID0EYEBK" xlink:type="simple">PW</abbrev> 0.39.</p><p><bold><italic>Colouration</italic></bold>: Dorsally piceous, with reddish head, pronotal sides, and short basal band and apical spot on elytron (Fig. <xref ref-type="fig" rid="F21">32</xref>).</p><p>Head reddish brown, darker narrowly behind eyes. Pronotum brown, with paler towards sides, almost yellowish red on them. Elytron dark brown to piceous, often with reddish yellow to reddish brown short band on middle of elytral base, formed by confluence of two spots, which seldom present as almost separate, vague spots; band of different length but not reaching suture and lateral elytral margin; rather broad and distinct or narrow and vague; elytron with distinct, elongate apical spot. Scutellum brown to piceous. Antennae and other head appendages yellowish brown. Legs reddish yellowish brown proximally and darker distally, especially metalegs. Venter mostly brownish, with paler prosternum. Teneral beetles paler.</p><p><bold><italic>Surface sculpture</italic></bold>: Elytron with 5–10 more or less complete dorsal striae, submarginal stria usually absent: (5–10)+(0–1) (Fig. <xref ref-type="fig" rid="F21">32</xref>).</p><p>Head without strioles, with relatively dense, distinct punctation (spaces between punctures 1–2× size of punctures); punctures relatively coarse (diameter of punctures equal to diameter of microreticulation cells); head with a row of coarse setigerous punctures along inner margin of each eye and a short row at frontal angle of each eye; a slightly longer puncture row forms fronto-clypeal depression at each head side; microreticulation distinct but not strong. Pronotum usually with distinct, numerous strioles, occupying whole pronotum, sparse and finer on disc and coarse and dense laterally from it, especially at posterior margin; pronotal punctation finer than on head; setigerous punctures form a row along pronotal margins, absent in posterior middle, generally less distinct because of strioles; disc of pronotum with indistinct longitudinal median scratch. Pronotal microreticulation rather weakly impressed. Pronotum often with numerous strioles in females. Elytron with 5–10 dorsal striae, usually with six complete striae and interrupted striae between them; very seldom with strong reduction of striae, to five incomplete striae; submarginal striae usually absent. Elytron with very fine, inconspicuous punctation and very weak microreticulation. Elytron often with numerous strioles in females. Ventral part with fine, inconspicuous punctation, invisible on metaventrite and metacoxae and weak on abdominal ventrites; prosternum smooth medially; metaventrite and metacoxae with weak microreticulation; on abdominal ventrites microreticulation almost invisible; metacoxal plates with short, numerous longitudinal strioles, abdominal ventrites 1 and 2 with numerous, long, longitudinal strioles from margin to margin, on abdominal ventrites 3 and 4 strioles situated laterally and turn to middle, almost horizontal, abdominal ventrites 5 and 6 without strioles but with rather distinct punctation that sparser medially and forms a dense, rugose lateral area at each side.</p><p><bold><italic>Structures</italic></bold>: Head relatively broad. Pronotum short and broad; lateral margins distinctly convergent anteriorly. Base of prosternum narrowly rounded anteriorly, convex medially; blade of prosternal process relatively broad, convex in middle.</p><p><bold><italic>Male</italic></bold>: Protibia not straight, thinner proximally and broader medially and distally due to its curved ventral margin. Proclaws relatively long, equal. Median lobe of aedeagus with two lobes of dorsal sclerite broad, almost straight, slightly curved downwards apically; right dorsal lobe slightly longer and broader than left one, with a broad but pointed apex and large median membranous impression in right lateral view; in left lateral view, left dorsal lobe with a lateral longitudinal crest. Lobes of ventral sclerite weakly sclerotised laterally (visible in left and right lateral views), mostly membranous, subequal, straight apically; sclerotised part of left ventral lobe long, with thin, straight apex (in left lateral view). Paramere with setae not divided into distal and proximal (Fig. <xref ref-type="fig" rid="F24">35</xref>).</p><p><bold><italic>Female</italic></bold>: Most of the females have numerous thin, longitudinal strioles on elytra and pronotum that densely cover dorsal surface and make it matt.</p></tp:treatment-sec><tp:treatment-sec sec-type="variability" id="SECID0ENGBK"><title>Variability.</title><p>The species demonstrates insignificant variation in its dorsal colouration and strong variation in elytral striation described above.</p></tp:treatment-sec><tp:treatment-sec sec-type="Affinities" id="SECID0ESGBK"><title>Affinities.</title><p>Based on general appearance and shape of the median lobe, the species is close to <italic><tp:taxon-name><tp:taxon-name-part taxon-name-part-type="genus" reg="Austrelatus">A.</tp:taxon-name-part><tp:taxon-name-part taxon-name-part-type="species" reg="neoguineensis">neoguineensis</tp:taxon-name-part></tp:taxon-name></italic>. But differs from it in smaller size, unstable number of elytral striae: (5–10)+(0–1), in <italic><tp:taxon-name><tp:taxon-name-part taxon-name-part-type="genus" reg="Austrelatus">A.</tp:taxon-name-part><tp:taxon-name-part taxon-name-part-type="species" reg="neoguineensis">neoguineensis</tp:taxon-name-part></tp:taxon-name></italic>: 6+(0–1), pronotum with strioles, and shape of median lobe sclerites.</p></tp:treatment-sec><tp:treatment-sec sec-type="etymology" id="SECID0EOHBK"><title>Etymology.</title><p>The species is named after its type locality, Borme. The name is an adjective in the nominative singular.</p></tp:treatment-sec><tp:treatment-sec sec-type="distribution" id="SECID0ETHBK"><title>Distribution.</title><p>New Guinean endemic. Indonesia: Papua Province: Pegunungan Bintang and Yalimo regencies (Fig. <xref ref-type="fig" rid="F53">82</xref>).</p></tp:treatment-sec><tp:treatment-sec sec-type="habitat" id="SECID0E4HBK"><title>Habitat.</title><p>The species was collected in stream-side puddles.</p></tp:treatment-sec><tp:treatment-sec><!--Section generated to contain objects referenced in tp:taxon-treatment.--><fig id="F21" position="float" orientation="portrait"><object-id xmlns:xlink="http://www.w3.org/1999/xlink" content-type="doi" xlink:type="simple">10.3897/zookeys.1170.103834.figures29-32</object-id><object-id xmlns:xlink="http://www.w3.org/1999/xlink" content-type="arpha" xlink:type="simple">8610118D-74E9-5213-AE20-F023A428DBF8</object-id><label>Figures 29–32.</label><caption><p>Habitus and colouration of <bold>29</bold><italic><tp:taxon-name><tp:taxon-name-part taxon-name-part-type="genus" reg="Austrelatus">Austrelatus</tp:taxon-name-part><tp:taxon-name-part taxon-name-part-type="species" reg="brazza">brazza</tp:taxon-name-part></tp:taxon-name></italic> sp. nov., without elytral striae <bold>30</bold><italic><tp:taxon-name><tp:taxon-name-part taxon-name-part-type="genus" reg="Austrelatus">A.</tp:taxon-name-part><tp:taxon-name-part taxon-name-part-type="species" reg="brazza">brazza</tp:taxon-name-part></tp:taxon-name></italic> sp. nov., with elytral striae <bold>31</bold><italic><tp:taxon-name><tp:taxon-name-part taxon-name-part-type="genus" reg="Austrelatus">A.</tp:taxon-name-part><tp:taxon-name-part taxon-name-part-type="species" reg="lisae">lisae</tp:taxon-name-part></tp:taxon-name></italic> sp. nov. <bold>32</bold><italic><tp:taxon-name><tp:taxon-name-part taxon-name-part-type="genus" reg="Austrelatus">A.</tp:taxon-name-part><tp:taxon-name-part taxon-name-part-type="species" reg="bormensis">bormensis</tp:taxon-name-part></tp:taxon-name></italic> sp. nov.</p></caption><graphic xmlns:xlink="http://www.w3.org/1999/xlink" xlink:href="zookeys-1170-001_article-103834__-g021.jpg" position="float" orientation="portrait" xlink:type="simple" id="oo_881128.jpg"><uri content-type="original_file" xlink:type="simple">https://binary.pensoft.net/fig/881128</uri></graphic></fig><fig id="F24" position="float" orientation="portrait"><object-id xmlns:xlink="http://www.w3.org/1999/xlink" content-type="doi" xlink:type="simple">10.3897/zookeys.1170.103834.figure35</object-id><object-id xmlns:xlink="http://www.w3.org/1999/xlink" content-type="arpha" xlink:type="simple">7D0F578B-E735-544C-A1B0-7FAA91E7759C</object-id><label>Figure 35.</label><caption><p><italic><tp:taxon-name><tp:taxon-name-part taxon-name-part-type="genus" reg="Austrelatus">Austrelatus</tp:taxon-name-part><tp:taxon-name-part taxon-name-part-type="species" reg="bormensis">bormensis</tp:taxon-name-part></tp:taxon-name></italic> sp. nov., median lobe <bold>A</bold> left lateral view <bold>B</bold> right lateral view <bold>C</bold> ventral view <bold>D</bold> left paramere in external view <bold>E</bold> right paramere in internal view. Scale bar: one unit – 0.1 mm (<bold>A–C</bold>).</p></caption><graphic xmlns:xlink="http://www.w3.org/1999/xlink" xlink:href="zookeys-1170-001_article-103834__-g024.jpg" position="float" orientation="portrait" xlink:type="simple" id="oo_881131.jpg"><uri content-type="original_file" xlink:type="simple">https://binary.pensoft.net/fig/881131</uri></graphic></fig><fig id="F53" position="float" orientation="portrait"><object-id xmlns:xlink="http://www.w3.org/1999/xlink" content-type="doi" xlink:type="simple">10.3897/zookeys.1170.103834.figure82</object-id><object-id xmlns:xlink="http://www.w3.org/1999/xlink" content-type="arpha" xlink:type="simple">5470E949-C81D-5876-AF76-F75EC221DF32</object-id><label>Figure 82.</label><caption><p>Map of New Guinea showing distribution of 11 <italic><tp:taxon-name><tp:taxon-name-part taxon-name-part-type="genus" reg="Austrelatus">Austrelatus</tp:taxon-name-part></tp:taxon-name></italic> species.</p></caption><graphic xmlns:xlink="http://www.w3.org/1999/xlink" xlink:href="zookeys-1170-001_article-103834__-g053.jpg" position="float" orientation="portrait" xlink:type="simple" id="oo_881160.jpg"><uri content-type="original_file" xlink:type="simple">https://binary.pensoft.net/fig/881160</uri></graphic></fig></tp:treatment-sec></tp:taxon-treatment>
