# Supplementary material for: ﻿Austrelatus gen. nov., a new genus of Australasian diving beetles (Coleoptera, Dytiscidae, Copelatinae), with the discovery of 31 new species from New Guinea
Source: Zookeys. 2023 Jul 19;1170:1–164. doi: 10.3897/zookeys.1170.103834 (PMC10372772; doi:10.3897/zookeys.1170.103834)
Supplement: XML Treatment for Austrelatus brazza [file zookeys.1170.103834-treatment8.xml]

<!DOCTYPE tp:taxon-treatment
  PUBLIC "-//TaxonX//DTD Taxonomic Treatment Publishing DTD v0 20100105//EN" "tax-treatment-NSO.dtd">
<tp:taxon-treatment xmlns:tp="http://www.plazi.org/taxpub"><tp:treatment-meta><kwd-group><label>Taxon classification</label><kwd>
                <named-content content-type="kingdom">Animalia</named-content>
              </kwd><kwd>
                <named-content content-type="order">Coleoptera</named-content>
              </kwd><kwd>
                <named-content content-type="family">Dytiscidae</named-content>
              </kwd></kwd-group><mixed-citation publication-type="journal"><person-group><name><surname>Shaverdo</surname><given-names>Helena</given-names></name><name><surname>Hájek</surname><given-names>Jiří</given-names></name><name><surname>Hendrich</surname><given-names>Lars</given-names></name><name><surname>Surbakti</surname><given-names>Suriani</given-names></name><name><surname>Panjaitan</surname><given-names>Rawati</given-names></name><name><surname>Balke</surname><given-names>Michael</given-names></name></person-group><article-title>﻿<italic><tp:taxon-name><tp:taxon-name-part taxon-name-part-type="genus" reg="Austrelatus">Austrelatus</tp:taxon-name-part></tp:taxon-name></italic> gen. nov., a new genus of Australasian diving beetles (<tp:taxon-name><tp:taxon-name-part taxon-name-part-type="order">Coleoptera</tp:taxon-name-part></tp:taxon-name>, <tp:taxon-name><tp:taxon-name-part taxon-name-part-type="family">Dytiscidae</tp:taxon-name-part></tp:taxon-name>, <tp:taxon-name><tp:taxon-name-part taxon-name-part-type="subfamily">Copelatinae</tp:taxon-name-part></tp:taxon-name>), with the discovery of 31 new species from New Guinea</article-title><source>Zookeys</source><day>19</day><month>07</month><year>2023</year><volume>1170</volume><fpage>1</fpage><lpage>164</lpage><pub-id pub-id-type="doi">10.3897/zookeys.1170.103834</pub-id></mixed-citation></tp:treatment-meta><tp:nomenclature><label>﻿4.</label><tp:taxon-name>
              <object-id xmlns:xlink="http://www.w3.org/1999/xlink" content-type="arpha" xlink:type="simple">4A266689-6464-5E1A-992A-64DAB4FF8F5C</object-id>
              <tp:taxon-name-part taxon-name-part-type="genus" reg="Austrelatus">Austrelatus</tp:taxon-name-part>
              <tp:taxon-name-part taxon-name-part-type="species" reg="brazza">brazza</tp:taxon-name-part>
              <object-id xmlns:xlink="http://www.w3.org/1999/xlink" content-type="zoobank" xlink:type="simple">https://zoobank.org/1FC96C7C-8022-46A8-824D-EE4175888340</object-id>
            </tp:taxon-name><tp:taxon-status xmlns:xlink="http://www.w3.org/1999/xlink" xlink:type="simple">sp. nov.</tp:taxon-status><xref ref-type="fig" rid="F21">Figs 29</xref><xref ref-type="fig" rid="F21">, 30</xref><xref ref-type="fig" rid="F22">, 33</xref><xref ref-type="fig" rid="F53">, 82</xref><xref ref-type="fig" rid="F59">, 91</xref><xref ref-type="fig" rid="F59">, 92</xref></tp:nomenclature><tp:treatment-sec sec-type="type locality" id="SECID0EDKBK"><title>Type locality.</title><p>Indonesia: Papua Province: Yahukimo Regency, Dekai, upper Brazza River, <named-content xmlns:xlink="http://www.w3.org/1999/xlink" content-type="dwc:verbatimCoordinates" xlink:type="simple"><named-content content-type="geo-json" specific-use="{&#34;type&#34;:&#34;Point&#34;,&#34;coordinates&#34;:[139.654222,-4.741083]}" id="NCID0EMKBK" xlink:type="simple">04°44'27.9"S, 139°39'15.2"E</named-content></named-content>, 273 m a.s.l.</p></tp:treatment-sec><tp:treatment-sec sec-type="type material" id="SECID0ERKBK"><title>Type material.</title><p><bold><italic>Holotype</italic></bold>: male “Indonesia: Papua, Dekai, upper Brazza, 273 m, 2./3.vi.2015, <named-content xmlns:xlink="http://www.w3.org/1999/xlink" content-type="dwc:verbatimCoordinates" xlink:type="simple"><named-content content-type="geo-json" specific-use="{&#34;type&#34;:&#34;Point&#34;,&#34;coordinates&#34;:[139.654200,-4.741000]}" id="NCID0E6KBK" xlink:type="simple">-4,7410 139,6542</named-content></named-content>, Sumoked (Pap044)” (<named-content xmlns:xlink="http://www.w3.org/1999/xlink" content-type="dwc:institutional_code" xlink:title="Museum Zoologicum Bogoriense, Cibinong, West Java, Indonesia" xlink:href="http://grbio.org/institution/museum-zoologicum-bogoriense" xlink:type="simple">MZB</named-content>).</p><p><bold><italic>Paratypes</italic></bold>: 12 males, 15 females with the same label as the holotype (<named-content xmlns:xlink="http://www.w3.org/1999/xlink" content-type="dwc:institutional_code" xlink:title="Museum Zoologicum Bogoriense, Cibinong, West Java, Indonesia" xlink:href="http://grbio.org/institution/museum-zoologicum-bogoriense" xlink:type="simple">MZB</named-content>, <abbrev xmlns:xlink="http://www.w3.org/1999/xlink" content-type="institution" xlink:title="Kelompok Serranga Papua Collection, UNCEN, Jayapura, Papua, Indonesia" id="ABBRID0E2LBK" xlink:type="simple">KSP</abbrev>, <named-content xmlns:xlink="http://www.w3.org/1999/xlink" content-type="dwc:institutional_code" xlink:title="Naturhistorisches Museum Wien, Vienna, Austria" xlink:href="http://grbio.org/institution/naturhistorisches-museum-wien-0" xlink:type="simple">NHMW</named-content>, <named-content xmlns:xlink="http://www.w3.org/1999/xlink" content-type="dwc:institutional_code" xlink:title="SNSB-Zoologische Staatssammlung München, Munich, Germany" xlink:href="http://grbio.org/institution/zoologische-staatssammlung" xlink:type="simple">ZSM</named-content>). 9 males, 3 females “Indonesia: Papua, Dekai, upper Brazza, 273 m, 2./3.vi.2015, -4,7410, -139,6542, Sumoked (Pap044)”, three males with additional green text labels “7218”, “7219” and “7220” (<named-content xmlns:xlink="http://www.w3.org/1999/xlink" content-type="dwc:institutional_code" xlink:title="Naturhistorisches Museum Wien, Vienna, Austria" xlink:href="http://grbio.org/institution/naturhistorisches-museum-wien-0" xlink:type="simple">NHMW</named-content>, <named-content xmlns:xlink="http://www.w3.org/1999/xlink" content-type="dwc:institutional_code" xlink:title="SNSB-Zoologische Staatssammlung München, Munich, Germany" xlink:href="http://grbio.org/institution/zoologische-staatssammlung" xlink:type="simple">ZSM</named-content>).</p></tp:treatment-sec><tp:treatment-sec sec-type="description" id="SECID0EANBK"><title>Description.</title><p><bold><italic>Body size and form</italic></bold>: Beetle small, with oblong-oval habitus (Figs <xref ref-type="fig" rid="F21">29</xref>, <xref ref-type="fig" rid="F21">30</xref>).</p><p><bold><italic>Measurements</italic></bold>: <abbrev xmlns:xlink="http://www.w3.org/1999/xlink" xlink:title="total length, measured from anterior margin of clypeus to apex of elytra" id="ABBRID0E1NBK" xlink:type="simple">TL</abbrev> 4.95–5.6 mm, <abbrev xmlns:xlink="http://www.w3.org/1999/xlink" xlink:title="total length, measured from anterior margin of clypeus to apex of elytra" id="ABBRID0E5NBK" xlink:type="simple">TL</abbrev>-H 4.5–5.1 mm, MW 2.4–2.8 mm, <abbrev xmlns:xlink="http://www.w3.org/1999/xlink" xlink:title="total length, measured from anterior margin of clypeus to apex of elytra" id="ABBRID0ECOBK" xlink:type="simple">TL</abbrev>/MW 2.06–2, <abbrev xmlns:xlink="http://www.w3.org/1999/xlink" xlink:title="pronotal length" id="ABBRID0EGOBK" xlink:type="simple">PL</abbrev> 0.75–0.9 mm, <abbrev xmlns:xlink="http://www.w3.org/1999/xlink" xlink:title="pronotal width at level of posterior margin" id="ABBRID0EKOBK" xlink:type="simple">PW</abbrev> 2.1–2.5 mm, <abbrev xmlns:xlink="http://www.w3.org/1999/xlink" xlink:title="pronotal length" id="ABBRID0EOOBK" xlink:type="simple">PL</abbrev>/<abbrev xmlns:xlink="http://www.w3.org/1999/xlink" xlink:title="pronotal width at level of posterior margin" id="ABBRID0ESOBK" xlink:type="simple">PW</abbrev> 0.36–0.38; <abbrev xmlns:xlink="http://www.w3.org/1999/xlink" xlink:title="minimum distance between eyes" id="ABBRID0EWOBK" xlink:type="simple">DBE</abbrev> 0.85–0.9 mm, <abbrev xmlns:xlink="http://www.w3.org/1999/xlink" xlink:title="minimum distance between eyes" id="ABBRID0E1OBK" xlink:type="simple">DBE</abbrev>/<abbrev xmlns:xlink="http://www.w3.org/1999/xlink" xlink:title="pronotal width at level of posterior margin" id="ABBRID0E5OBK" xlink:type="simple">PW</abbrev> 0.4–0.41.</p><p>Holotype: <abbrev xmlns:xlink="http://www.w3.org/1999/xlink" xlink:title="total length, measured from anterior margin of clypeus to apex of elytra" id="ABBRID0EEPBK" xlink:type="simple">TL</abbrev> 5.1 mm, <abbrev xmlns:xlink="http://www.w3.org/1999/xlink" xlink:title="total length, measured from anterior margin of clypeus to apex of elytra" id="ABBRID0EIPBK" xlink:type="simple">TL</abbrev>-H 4.7 mm, MW 2.5 mm, <abbrev xmlns:xlink="http://www.w3.org/1999/xlink" xlink:title="total length, measured from anterior margin of clypeus to apex of elytra" id="ABBRID0EMPBK" xlink:type="simple">TL</abbrev>/MW 2.04; <abbrev xmlns:xlink="http://www.w3.org/1999/xlink" xlink:title="pronotal length" id="ABBRID0EQPBK" xlink:type="simple">PL</abbrev> 0.8 mm, <abbrev xmlns:xlink="http://www.w3.org/1999/xlink" xlink:title="pronotal width at level of posterior margin" id="ABBRID0EUPBK" xlink:type="simple">PW</abbrev> 2.25 mm, <abbrev xmlns:xlink="http://www.w3.org/1999/xlink" xlink:title="pronotal length" id="ABBRID0EYPBK" xlink:type="simple">PL</abbrev>/<abbrev xmlns:xlink="http://www.w3.org/1999/xlink" xlink:title="pronotal width at level of posterior margin" id="ABBRID0E3PBK" xlink:type="simple">PW</abbrev> 0.36; <abbrev xmlns:xlink="http://www.w3.org/1999/xlink" xlink:title="minimum distance between eyes" id="ABBRID0EAQBK" xlink:type="simple">DBE</abbrev> 0.9 mm, <abbrev xmlns:xlink="http://www.w3.org/1999/xlink" xlink:title="minimum distance between eyes" id="ABBRID0EEQBK" xlink:type="simple">DBE</abbrev>/<abbrev xmlns:xlink="http://www.w3.org/1999/xlink" xlink:title="pronotal width at level of posterior margin" id="ABBRID0EIQBK" xlink:type="simple">PW</abbrev> 0.41.</p><p><bold><italic>Colouration</italic></bold>: Dorsally brown, with reddish head, pronotal sides, and elytral basal and apical spots (Figs <xref ref-type="fig" rid="F21">29</xref>, <xref ref-type="fig" rid="F21">30</xref>).</p><p>Head yellowish red to reddish brown, usually dark brown behind eyes. Pronotum gradually dark brown medially and reddish laterally, with reddish yellow sides, sometimes also with two symmetrical reddish yellow spots at anterior margin. Elytron reddish brown to dark brown, with two reddish yellow spots at middle of base, not reaching lateral margin, spots vague and confluent, bigger or smaller; seldom with a small indistinct spot at suture; at apex with very narrow yellow spot, sometimes indistinct or developed into distinct lateral line reaching middle of elytron. Scutellum reddish brown. Antennae and other head appendages yellow. Pro- and mesolegs yellow proximally and darker distally, metalegs reddish yellow, darker distally. Venter reddish brown, with paler prosternum.</p><p><bold><italic>Surface sculpture</italic></bold>: Elytron without or with 6–10 dorsal striae, submarginal stria absent, (0–10)+0 (Figs <xref ref-type="fig" rid="F21">29</xref>, <xref ref-type="fig" rid="F21">30</xref>).</p><p>Head without strioles, with relatively sparse punctation (spaces between punctures 2–3× size of punctures); punctures relatively fine, coarser medially (diameter of punctures smaller or equal to diameter of cells of microreticulation); head with a row of coarse setigerous punctures along inner margin of each eye and a very short row of punctures at frontal angle of each eye; a slightly longer puncture row forms fronto-clypeal depression at each head side; head with strong microreticulation. Pronotum with or without strioles and with thin, rather inconspicuous longitudinal wrinkles at posterior margin; pronotal punctation slightly finer than on head; coarse setigerous punctures form a broad row along pronotal margins, absent in posterior middle; disc of pronotum with a short, thin, longitudinal median scratch. Pronotal microreticulation rather weakly impressed on disc. Elytron with 0–10 dorsal striae, submarginal stria absent. Specimens without elytral stria have three well-developed puncture lines and sometimes some punctures in between. In specimens with elytral striae, 6-stria pattern observed: sometimes stria 1 reduced to very small strioles in apical elytral half and elytron appears to have only five striae; sometimes additional, usually incomplete striae present between six complete striae and elytron appears to have up to ten striae. Elytron with fine punctation; microreticulation weak. Ventral part with extremely fine, scarce, inconspicuous punctation, invisible on metaventrite and metacoxae and more distinct on abdominal ventrites; prosternum smooth medially; metaventrite and metacoxae with distinct microreticulation; on abdominal ventrites microreticulation almost invisible; metacoxal plates with more or less short almost longitudinal strioles, abdominal ventrites 1 and 2 with numerous, long, longitudinal strioles from margin to margin, on abdominal ventrites 3 and 4 strioles situated laterally and turn to middle, almost horizontal, abdominal ventrites 5 and 6 without strioles but with rather distinct punctation that sparser medially and forms a dense lateral area at each side.</p><p><bold><italic>Structures</italic></bold>: Head relatively broad. Pronotum short and broad; lateral margins distinctly convergent anteriorly. Base of prosternum rounded anteriorly, slightly convex medially; blade of prosternal process small, convex in middle.</p><p><bold><italic>Male</italic></bold>: Protibia straight, not modified. Proclaws long, subequal in length, anterior claw more strongly curved downwards than posterior due to median incision of its inner margin. Median lobe of aedeagus with two lobes of dorsal sclerite rather narrow; lobes of dorsal sclerite subequal: right dorsal lobe slightly longer than left one; in lateral view, apex of left dorsal lobe more or less straight, with longitudinal crest and weak but distinct incision on its lateral margin; right dorsal lobe with weakly developed, inconspicuous median impression (in right lateral view) and rounded apex. Left lobe of ventral sclerite with its sclerotised area large, very strongly sclerotised, distinctly shorter than right ventral lobe; its apex bilobed: left part short, broad, and rounded, right one long, thin, hooked; this sclerotised area hidden under right ventral lobe and between left and right lobes of dorsal sclerite, usually invisible (only hook’s apex can be visible) in left lateral view. Paramere with setae divided into distal and proximal; proximal setae distinctly sparser and shorter than ones distal, especially in left paramere (Fig. <xref ref-type="fig" rid="F22">33</xref>).</p><p><bold><italic>Female</italic></bold>: As male. There are no striolated matt forms.</p></tp:treatment-sec><tp:treatment-sec sec-type="variability" id="SECID0EFSBK"><title>Variability.</title><p>The species is so far known from one population of Brazza area only. Within it, there is insignificant variation in colouration and strong variation in elytral striation described above.</p></tp:treatment-sec><tp:treatment-sec sec-type="Affinities" id="SECID0EKSBK"><title>Affinities.</title><p>Based on shape of the median lobe, the species is close to <italic><tp:taxon-name><tp:taxon-name-part taxon-name-part-type="genus" reg="Austrelatus">A.</tp:taxon-name-part><tp:taxon-name-part taxon-name-part-type="species" reg="neoguineensis">neoguineensis</tp:taxon-name-part></tp:taxon-name></italic>. In shape of its median lobe sclerites, it is very similar and most likely closely related to <italic><tp:taxon-name><tp:taxon-name-part taxon-name-part-type="genus" reg="Austrelatus">A.</tp:taxon-name-part><tp:taxon-name-part taxon-name-part-type="species" reg="pseudooksibilensis">pseudooksibilensis</tp:taxon-name-part></tp:taxon-name></italic> sp. nov. and especially to <italic><tp:taxon-name><tp:taxon-name-part taxon-name-part-type="genus" reg="Austrelatus">A.</tp:taxon-name-part><tp:taxon-name-part taxon-name-part-type="species" reg="oksibilensis">oksibilensis</tp:taxon-name-part></tp:taxon-name></italic> sp. nov. From <italic><tp:taxon-name><tp:taxon-name-part taxon-name-part-type="genus" reg="Austrelatus">A.</tp:taxon-name-part><tp:taxon-name-part taxon-name-part-type="species" reg="pseudooksibilensis">pseudooksibilensis</tp:taxon-name-part></tp:taxon-name></italic> sp. nov., it differs by less extended yellow colouration of the elytra (absence of dorsal band), and weaker incision on the apex of the left lobe of the dorsal sclerite of the median lobe, as well as females without elytral strioles. The differences from <italic><tp:taxon-name><tp:taxon-name-part taxon-name-part-type="genus" reg="Austrelatus">A.</tp:taxon-name-part><tp:taxon-name-part taxon-name-part-type="species" reg="oksibilensis">oksibilensis</tp:taxon-name-part></tp:taxon-name></italic> sp. nov. see below.</p></tp:treatment-sec><tp:treatment-sec sec-type="etymology" id="SECID0EHUBK"><title>Etymology.</title><p>The name refers to the Brazza River, in upper reaches of which this species was collected. The species name is a noun in the nominative singular standing apposition.</p></tp:treatment-sec><tp:treatment-sec sec-type="distribution" id="SECID0EMUBK"><title>Distribution.</title><p>New Guinean endemic. Indonesia: Papua Province: Yahukimo Regency. The species is known only from the type locality (Fig. <xref ref-type="fig" rid="F53">82</xref>).</p></tp:treatment-sec><tp:treatment-sec sec-type="habitat" id="SECID0EWUBK"><title>Habitat.</title><p>At the type locality, it was collected in puddles or pools among rotten leaves and twigs (Figs <xref ref-type="fig" rid="F59">91</xref>, <xref ref-type="fig" rid="F59">92</xref>).</p></tp:treatment-sec><tp:treatment-sec><!--Section generated to contain objects referenced in tp:taxon-treatment.--><fig id="F21" position="float" orientation="portrait"><object-id xmlns:xlink="http://www.w3.org/1999/xlink" content-type="doi" xlink:type="simple">10.3897/zookeys.1170.103834.figures29-32</object-id><object-id xmlns:xlink="http://www.w3.org/1999/xlink" content-type="arpha" xlink:type="simple">8610118D-74E9-5213-AE20-F023A428DBF8</object-id><label>Figures 29–32.</label><caption><p>Habitus and colouration of <bold>29</bold><italic><tp:taxon-name><tp:taxon-name-part taxon-name-part-type="genus" reg="Austrelatus">Austrelatus</tp:taxon-name-part><tp:taxon-name-part taxon-name-part-type="species" reg="brazza">brazza</tp:taxon-name-part></tp:taxon-name></italic> sp. nov., without elytral striae <bold>30</bold><italic><tp:taxon-name><tp:taxon-name-part taxon-name-part-type="genus" reg="Austrelatus">A.</tp:taxon-name-part><tp:taxon-name-part taxon-name-part-type="species" reg="brazza">brazza</tp:taxon-name-part></tp:taxon-name></italic> sp. nov., with elytral striae <bold>31</bold><italic><tp:taxon-name><tp:taxon-name-part taxon-name-part-type="genus" reg="Austrelatus">A.</tp:taxon-name-part><tp:taxon-name-part taxon-name-part-type="species" reg="lisae">lisae</tp:taxon-name-part></tp:taxon-name></italic> sp. nov. <bold>32</bold><italic><tp:taxon-name><tp:taxon-name-part taxon-name-part-type="genus" reg="Austrelatus">A.</tp:taxon-name-part><tp:taxon-name-part taxon-name-part-type="species" reg="bormensis">bormensis</tp:taxon-name-part></tp:taxon-name></italic> sp. nov.</p></caption><graphic xmlns:xlink="http://www.w3.org/1999/xlink" xlink:href="zookeys-1170-001_article-103834__-g021.jpg" position="float" orientation="portrait" xlink:type="simple" id="oo_881128.jpg"><uri content-type="original_file" xlink:type="simple">https://binary.pensoft.net/fig/881128</uri></graphic></fig><fig id="F22" position="float" orientation="portrait"><object-id xmlns:xlink="http://www.w3.org/1999/xlink" content-type="doi" xlink:type="simple">10.3897/zookeys.1170.103834.figure33</object-id><object-id xmlns:xlink="http://www.w3.org/1999/xlink" content-type="arpha" xlink:type="simple">A7B97E56-FFA8-516B-B5BF-461EE2CCBE1F</object-id><label>Figure 33.</label><caption><p><italic><tp:taxon-name><tp:taxon-name-part taxon-name-part-type="genus" reg="Austrelatus">Austrelatus</tp:taxon-name-part><tp:taxon-name-part taxon-name-part-type="species" reg="brazza">brazza</tp:taxon-name-part></tp:taxon-name></italic> sp. nov., median lobe <bold>A</bold> left lateral view <bold>B</bold> right lateral view <bold>C</bold> ventral view <bold>D</bold> left paramere in external view <bold>E</bold> right paramere in internal view. Scale bar: one unit – 0.1 mm (<bold>A–C</bold>).</p></caption><graphic xmlns:xlink="http://www.w3.org/1999/xlink" xlink:href="zookeys-1170-001_article-103834__-g022.jpg" position="float" orientation="portrait" xlink:type="simple" id="oo_881129.jpg"><uri content-type="original_file" xlink:type="simple">https://binary.pensoft.net/fig/881129</uri></graphic></fig><fig id="F53" position="float" orientation="portrait"><object-id xmlns:xlink="http://www.w3.org/1999/xlink" content-type="doi" xlink:type="simple">10.3897/zookeys.1170.103834.figure82</object-id><object-id xmlns:xlink="http://www.w3.org/1999/xlink" content-type="arpha" xlink:type="simple">5470E949-C81D-5876-AF76-F75EC221DF32</object-id><label>Figure 82.</label><caption><p>Map of New Guinea showing distribution of 11 <italic><tp:taxon-name><tp:taxon-name-part taxon-name-part-type="genus" reg="Austrelatus">Austrelatus</tp:taxon-name-part></tp:taxon-name></italic> species.</p></caption><graphic xmlns:xlink="http://www.w3.org/1999/xlink" xlink:href="zookeys-1170-001_article-103834__-g053.jpg" position="float" orientation="portrait" xlink:type="simple" id="oo_881160.jpg"><uri content-type="original_file" xlink:type="simple">https://binary.pensoft.net/fig/881160</uri></graphic></fig><fig id="F59" position="float" orientation="portrait"><object-id xmlns:xlink="http://www.w3.org/1999/xlink" content-type="doi" xlink:type="simple">10.3897/zookeys.1170.103834.figures91-92</object-id><object-id xmlns:xlink="http://www.w3.org/1999/xlink" content-type="arpha" xlink:type="simple">2187A5A6-74C3-5AF3-9DBC-7CEC51AE4999</object-id><label>Figures 91, 92.</label><caption><p>Habitat of <italic><tp:taxon-name><tp:taxon-name-part taxon-name-part-type="genus" reg="Austrelatus">Austrelatus</tp:taxon-name-part></tp:taxon-name></italic> species, Indonesia: Papua, Dekai, upper Brazza, puddles or pools among rotten leaves and twigs (PAP044): type localities of <italic><tp:taxon-name><tp:taxon-name-part taxon-name-part-type="genus" reg="Austrelatus">A.</tp:taxon-name-part><tp:taxon-name-part taxon-name-part-type="species" reg="brazza">brazza</tp:taxon-name-part></tp:taxon-name></italic> sp. nov. and <italic><tp:taxon-name><tp:taxon-name-part taxon-name-part-type="genus" reg="Austrelatus">A.</tp:taxon-name-part><tp:taxon-name-part taxon-name-part-type="species" reg="debulensis">debulensis</tp:taxon-name-part></tp:taxon-name></italic> sp. nov., and habitat of <italic><tp:taxon-name><tp:taxon-name-part taxon-name-part-type="genus" reg="Austrelatus">A.</tp:taxon-name-part><tp:taxon-name-part taxon-name-part-type="species" reg="nadjae">nadjae</tp:taxon-name-part></tp:taxon-name></italic> sp. nov. Photographs by MB.</p></caption><graphic xmlns:xlink="http://www.w3.org/1999/xlink" xlink:href="zookeys-1170-001_article-103834__-g059.jpg" position="float" orientation="portrait" xlink:type="simple" id="oo_881166.jpg"><uri content-type="original_file" xlink:type="simple">https://binary.pensoft.net/fig/881166</uri></graphic></fig></tp:treatment-sec></tp:taxon-treatment>
