# Supplementary material for: ﻿Austrelatus gen. nov., a new genus of Australasian diving beetles (Coleoptera, Dytiscidae, Copelatinae), with the discovery of 31 new species from New Guinea
Source: Zookeys. 2023 Jul 19;1170:1–164. doi: 10.3897/zookeys.1170.103834 (PMC10372772; doi:10.3897/zookeys.1170.103834)
Supplement: XML Treatment for Austrelatus febrisauri [file zookeys.1170.103834-treatment11.xml]

<!DOCTYPE tp:taxon-treatment
  PUBLIC "-//TaxonX//DTD Taxonomic Treatment Publishing DTD v0 20100105//EN" "tax-treatment-NSO.dtd">
<tp:taxon-treatment xmlns:tp="http://www.plazi.org/taxpub"><tp:treatment-meta><kwd-group><label>Taxon classification</label><kwd>
                <named-content content-type="kingdom">Animalia</named-content>
              </kwd><kwd>
                <named-content content-type="order">Coleoptera</named-content>
              </kwd><kwd>
                <named-content content-type="family">Dytiscidae</named-content>
              </kwd></kwd-group><mixed-citation publication-type="journal"><person-group><name><surname>Shaverdo</surname><given-names>Helena</given-names></name><name><surname>Hájek</surname><given-names>Jiří</given-names></name><name><surname>Hendrich</surname><given-names>Lars</given-names></name><name><surname>Surbakti</surname><given-names>Suriani</given-names></name><name><surname>Panjaitan</surname><given-names>Rawati</given-names></name><name><surname>Balke</surname><given-names>Michael</given-names></name></person-group><article-title>﻿<italic><tp:taxon-name><tp:taxon-name-part taxon-name-part-type="genus" reg="Austrelatus">Austrelatus</tp:taxon-name-part></tp:taxon-name></italic> gen. nov., a new genus of Australasian diving beetles (<tp:taxon-name><tp:taxon-name-part taxon-name-part-type="order">Coleoptera</tp:taxon-name-part></tp:taxon-name>, <tp:taxon-name><tp:taxon-name-part taxon-name-part-type="family">Dytiscidae</tp:taxon-name-part></tp:taxon-name>, <tp:taxon-name><tp:taxon-name-part taxon-name-part-type="subfamily">Copelatinae</tp:taxon-name-part></tp:taxon-name>), with the discovery of 31 new species from New Guinea</article-title><source>Zookeys</source><day>19</day><month>07</month><year>2023</year><volume>1170</volume><fpage>1</fpage><lpage>164</lpage><pub-id pub-id-type="doi">10.3897/zookeys.1170.103834</pub-id></mixed-citation></tp:treatment-meta><tp:nomenclature><label>﻿7.</label><tp:taxon-name>
              <object-id xmlns:xlink="http://www.w3.org/1999/xlink" content-type="arpha" xlink:type="simple">28613DFC-B4A3-5CF4-AFC6-0BFE77138065</object-id>
              <tp:taxon-name-part taxon-name-part-type="genus" reg="Austrelatus">Austrelatus</tp:taxon-name-part>
              <tp:taxon-name-part taxon-name-part-type="species" reg="febrisauri">febrisauri</tp:taxon-name-part>
              <object-id xmlns:xlink="http://www.w3.org/1999/xlink" content-type="zoobank" xlink:type="simple">https://zoobank.org/5B682DD1-87DF-4085-99AC-8A6541838091</object-id>
            </tp:taxon-name><tp:taxon-status xmlns:xlink="http://www.w3.org/1999/xlink" xlink:type="simple">sp. nov.</tp:taxon-status><xref ref-type="fig" rid="F17">Figs 22</xref><xref ref-type="fig" rid="F18">, 26</xref><xref ref-type="fig" rid="F53">, 82</xref><xref ref-type="fig" rid="F57">, 87</xref></tp:nomenclature><tp:treatment-sec sec-type="type locality" id="SECID0EVOCK"><title>Type locality.</title><p>Indonesia: Papua Province: Nabire Regency, road Nabire-Enarotali, 65<sup>th</sup> km, 250 m a.s.l.</p></tp:treatment-sec><tp:treatment-sec sec-type="type material" id="SECID0E4OCK"><title>Type material.</title><p><bold><italic>Holotype</italic></bold>: male “Irian Jaya: Paniai Prov. road Nabire – Ilaga, km 65, 29.8.1996, 250 m leg. M. Balke (96 # 6)” (<named-content xmlns:xlink="http://www.w3.org/1999/xlink" content-type="dwc:institutional_code" xlink:title="SNSB-Zoologische Staatssammlung München, Munich, Germany" xlink:href="http://grbio.org/institution/zoologische-staatssammlung" xlink:type="simple">ZSM</named-content>).</p><p><bold><italic>Paratypes</italic></bold>: 29 males, 19 females with the same label as the holotype, one male additionally with a red type label “PARATYPE <tp:taxon-name><tp:taxon-name-part taxon-name-part-type="genus" reg="Copelatus">Copelatus</tp:taxon-name-part></tp:taxon-name> speciosus sp. nov. des. Balke 1997” (<named-content xmlns:xlink="http://www.w3.org/1999/xlink" content-type="dwc:institutional_code" xlink:title="Museum Zoologicum Bogoriense, Cibinong, West Java, Indonesia" xlink:href="http://grbio.org/institution/museum-zoologicum-bogoriense" xlink:type="simple">MZB</named-content>, <named-content xmlns:xlink="http://www.w3.org/1999/xlink" content-type="dwc:institutional_code" xlink:title="Naturhistorisches Museum Wien, Vienna, Austria" xlink:href="http://grbio.org/institution/naturhistorisches-museum-wien-0" xlink:type="simple">NHMW</named-content>, <named-content xmlns:xlink="http://www.w3.org/1999/xlink" content-type="dwc:institutional_code" xlink:title="SNSB-Zoologische Staatssammlung München, Munich, Germany" xlink:href="http://grbio.org/institution/zoologische-staatssammlung" xlink:type="simple">ZSM</named-content>). 1 male “West New Guinea/Paniai Prov./IR 24 track Nabire-Ilaga km 54 Basecamp, 750 m, 25.7.1991 leg: Balke &amp; Hendrich” (<abbrev xmlns:xlink="http://www.w3.org/1999/xlink" content-type="institution" xlink:title="Collection of Lars Hendrich, Munich, Germany (property of NHMW)" id="ABBRID0EVQCK" xlink:type="simple">CLH</abbrev>). 1 male “IR 11” [hw] (<named-content xmlns:xlink="http://www.w3.org/1999/xlink" content-type="dwc:institutional_code" xlink:title="SNSB-Zoologische Staatssammlung München, Munich, Germany" xlink:href="http://grbio.org/institution/zoologische-staatssammlung" xlink:type="simple">ZSM</named-content>). 2 males “Ir 23-W. New Guinea, track Nabire-Ilaga KM 62, 250 m, 24.vii.1991 Balke &amp; Hendrich leg.” (<named-content xmlns:xlink="http://www.w3.org/1999/xlink" content-type="dwc:institutional_code" xlink:title="SNSB-Zoologische Staatssammlung München, Munich, Germany" xlink:href="http://grbio.org/institution/zoologische-staatssammlung" xlink:type="simple">ZSM</named-content>). 2 females “West New Guinea/Paniai Prov./IR 22 track Nabire-Ilaga km 62, 250 m, 24.7.1991, forest pools leg: Balke &amp; Hendrich” (<abbrev xmlns:xlink="http://www.w3.org/1999/xlink" content-type="institution" xlink:title="Collection of Lars Hendrich, Munich, Germany (property of NHMW)" id="ABBRID0EKRCK" xlink:type="simple">CLH</abbrev>, <named-content xmlns:xlink="http://www.w3.org/1999/xlink" content-type="dwc:institutional_code" xlink:title="SNSB-Zoologische Staatssammlung München, Munich, Germany" xlink:href="http://grbio.org/institution/zoologische-staatssammlung" xlink:type="simple">ZSM</named-content>).</p></tp:treatment-sec><tp:treatment-sec sec-type="description" id="SECID0EXRCK"><title>Description.</title><p><bold><italic>Body size and form</italic></bold>: Beetle small, with oblong-oval habitus (Fig. <xref ref-type="fig" rid="F17">22</xref>).</p><p><bold><italic>Measurements</italic></bold>: <abbrev xmlns:xlink="http://www.w3.org/1999/xlink" xlink:title="total length, measured from anterior margin of clypeus to apex of elytra" id="ABBRID0ENSCK" xlink:type="simple">TL</abbrev> 4.7–5.35 mm, <abbrev xmlns:xlink="http://www.w3.org/1999/xlink" xlink:title="total length, measured from anterior margin of clypeus to apex of elytra" id="ABBRID0ERSCK" xlink:type="simple">TL</abbrev>-H 4.3–4.9 mm, MW 2.3–2.6 mm, <abbrev xmlns:xlink="http://www.w3.org/1999/xlink" xlink:title="total length, measured from anterior margin of clypeus to apex of elytra" id="ABBRID0EVSCK" xlink:type="simple">TL</abbrev>/MW 2.04–2.06; <abbrev xmlns:xlink="http://www.w3.org/1999/xlink" xlink:title="pronotal length" id="ABBRID0EZSCK" xlink:type="simple">PL</abbrev> 0.7–0.8 mm, <abbrev xmlns:xlink="http://www.w3.org/1999/xlink" xlink:title="pronotal width at level of posterior margin" id="ABBRID0E4SCK" xlink:type="simple">PW</abbrev> 2–2.25 mm, <abbrev xmlns:xlink="http://www.w3.org/1999/xlink" xlink:title="pronotal length" id="ABBRID0EBTCK" xlink:type="simple">PL</abbrev>/<abbrev xmlns:xlink="http://www.w3.org/1999/xlink" xlink:title="pronotal width at level of posterior margin" id="ABBRID0EFTCK" xlink:type="simple">PW</abbrev> 0.33–0.36; <abbrev xmlns:xlink="http://www.w3.org/1999/xlink" xlink:title="minimum distance between eyes" id="ABBRID0EJTCK" xlink:type="simple">DBE</abbrev> 0.85–0.95 mm, <abbrev xmlns:xlink="http://www.w3.org/1999/xlink" xlink:title="minimum distance between eyes" id="ABBRID0ENTCK" xlink:type="simple">DBE</abbrev>/<abbrev xmlns:xlink="http://www.w3.org/1999/xlink" xlink:title="pronotal width at level of posterior margin" id="ABBRID0ERTCK" xlink:type="simple">PW</abbrev> 0.42–0.43.</p><p>Holotype: <abbrev xmlns:xlink="http://www.w3.org/1999/xlink" xlink:title="total length, measured from anterior margin of clypeus to apex of elytra" id="ABBRID0EXTCK" xlink:type="simple">TL</abbrev> 5.2 mm, <abbrev xmlns:xlink="http://www.w3.org/1999/xlink" xlink:title="total length, measured from anterior margin of clypeus to apex of elytra" id="ABBRID0E2TCK" xlink:type="simple">TL</abbrev>-H 4.7 mm, MW 2.55 mm, <abbrev xmlns:xlink="http://www.w3.org/1999/xlink" xlink:title="total length, measured from anterior margin of clypeus to apex of elytra" id="ABBRID0E6TCK" xlink:type="simple">TL</abbrev>/MW 2.04; <abbrev xmlns:xlink="http://www.w3.org/1999/xlink" xlink:title="pronotal length" id="ABBRID0EDUCK" xlink:type="simple">PL</abbrev> 0.75 mm, <abbrev xmlns:xlink="http://www.w3.org/1999/xlink" xlink:title="pronotal width at level of posterior margin" id="ABBRID0EHUCK" xlink:type="simple">PW</abbrev> 2.25 mm, <abbrev xmlns:xlink="http://www.w3.org/1999/xlink" xlink:title="pronotal length" id="ABBRID0ELUCK" xlink:type="simple">PL</abbrev>/<abbrev xmlns:xlink="http://www.w3.org/1999/xlink" xlink:title="pronotal width at level of posterior margin" id="ABBRID0EPUCK" xlink:type="simple">PW</abbrev> 0.33; <abbrev xmlns:xlink="http://www.w3.org/1999/xlink" xlink:title="minimum distance between eyes" id="ABBRID0ETUCK" xlink:type="simple">DBE</abbrev> 0.95 mm, <abbrev xmlns:xlink="http://www.w3.org/1999/xlink" xlink:title="minimum distance between eyes" id="ABBRID0EXUCK" xlink:type="simple">DBE</abbrev>/<abbrev xmlns:xlink="http://www.w3.org/1999/xlink" xlink:title="pronotal width at level of posterior margin" id="ABBRID0E2UCK" xlink:type="simple">PW</abbrev> 0.42.</p><p><bold><italic>Colouration</italic></bold>: Dorsally brown to piceous, with reddish yellow to brown head, pronotal sides, and basal band on elytron as well as elytral apical spot (Fig. <xref ref-type="fig" rid="F17">22</xref>).</p><p>Head reddish yellow to brown, darker behind eyes. Pronotum yellowish brown to piceous on disc and reddish yellow to brown on sides. Elytron brown to piceous, with reddish yellow to brown basal band of different length, usually almost reaching suture and lateral elytral margin; its anterior margin reaching elytron basally and its posterior margin wavy but not notched; apically elytron with distinct, reddish yellow to brown, elongate apical spot. Scutellum yellowish to piceous. Antennae and other head appendages yellowish brown. Pro- and mesolegs yellowish brown proximally and darker distally, especially metalegs. Venter yellowish brown to brown, with paler prosternum. Teneral beetles paler.</p><p><bold><italic>Surface sculpture</italic></bold>: Elytron without striae: 0+0, but with distinct puncture lines.</p><p>Head without strioles, with relatively dense, even punctation (spaces between punctures 1–3× size of punctures); punctures relatively coarse (diameter of punctures equal to diameter of cells of microreticulation); head with a row of coarse setigerous punctures along inner margin of each eye and a short row at frontal angle of each eye; a slightly longer puncture row forms fronto-clypeal depression at each head side; sometimes head with large shallow median depression; microreticulation rather weak. Pronotum with strioles, usually only few, at posterior angles, seldom along posterior margin, and thin, longitudinal wrinkles mostly at middle of posterior margin; pronotal punctation finer than on head; coarse setigerous punctures form a broad row along pronotal margins, absent in posterior middle; disc of pronotum with thin, longitudinal median scratch. Pronotal microreticulation rather weakly impressed on disc. Elytron without elytral striae but with two distinct puncture lines on disc and one less distinct laterally; two additional lines of very sparse, coarse setigerous punctures can be seen between elytral lines; elytron with very fine, inconspicuous punctation; microreticulation weak. Ventral part with fine, inconspicuous punctation, invisible on metaventrite and metacoxae and weak on abdominal ventrites; prosternum smooth medially; metaventrite and metacoxae with weak microreticulation; on abdominal ventrites microreticulation almost invisible; metacoxal plates with short longitudinal strioles, abdominal ventrites 1 and 2 with numerous, long, longitudinal strioles from margin to margin, on abdominal ventrites 3 and 4 strioles situated laterally and turn to middle, almost horizontal, abdominal ventrites 5 and 6 without strioles but with rather distinct punctation that sparser medially and forms a dense lateral area at each side.</p><p><bold><italic>Structures</italic></bold>: Head relatively broad. Pronotum short and broad; lateral margins distinctly convergent anteriorly. Base of prosternum narrowly rounded anteriorly, convex medially; blade of prosternal process elongate, narrow, convex in middle.</p><p><bold><italic>Male</italic></bold>: Protibia straight, not modified. Proclaws relatively short, subequal in length. Median lobe of aedeagus with two lobes of dorsal sclerite rather narrow; right dorsal lobe slightly longer than left one; in lateral view, apex of left dorsal lobe more or less straight, with weak longitudinal crest on its lateral margin; right dorsal lobe with narrow median impression (in right lateral view) and flat, relatively broad apex. Left lobe of ventral sclerite with its sclerotised area weak, indistinct laterally, shorter than right ventral lobe; lobes of ventral sclerite pressed together; right ventral lobe its sclerotised area well-developed; apex of right ventral lobe straight. Paramere with setae not clearly divided into distal and proximal; more distally situated setae slightly denser than more proximal ones (Fig. <xref ref-type="fig" rid="F18">26</xref>).</p><p><bold><italic>Female</italic></bold>: With pronotal strioles usually occupying entire lateral sides and stronger elytral punctation.</p></tp:treatment-sec><tp:treatment-sec sec-type="Affinities" id="SECID0EMWCK"><title>Affinities.</title><p>The new species co-occurs with <italic><tp:taxon-name><tp:taxon-name-part taxon-name-part-type="genus" reg="Austrelatus">A.</tp:taxon-name-part><tp:taxon-name-part taxon-name-part-type="species" reg="pseudooksibilensis">pseudooksibilensis</tp:taxon-name-part></tp:taxon-name></italic> sp. nov., to which it is very similar in size, colouration and surface structures; see the comparision under the latter species. Also, <italic><tp:taxon-name><tp:taxon-name-part taxon-name-part-type="genus" reg="Austrelatus">A.</tp:taxon-name-part><tp:taxon-name-part taxon-name-part-type="species" reg="pseudoneoguineensis">pseudoneoguineensis</tp:taxon-name-part></tp:taxon-name></italic> sp. nov. is known from the area of the road Nabire-Enarotali, and <italic><tp:taxon-name><tp:taxon-name-part taxon-name-part-type="genus" reg="Austrelatus">A.</tp:taxon-name-part><tp:taxon-name-part taxon-name-part-type="species" reg="febrisauri">febrisauri</tp:taxon-name-part></tp:taxon-name></italic> sp. nov. is probably more closely related to this species than to <italic><tp:taxon-name><tp:taxon-name-part taxon-name-part-type="genus" reg="Austrelatus">A.</tp:taxon-name-part><tp:taxon-name-part taxon-name-part-type="species" reg="pseudooksibilensis">pseudooksibilensis</tp:taxon-name-part></tp:taxon-name></italic> sp. nov. based on the structure of their median lobes, shape of the paramere, and shape of the proclaws. However, the new species can be easily distinguished from <italic><tp:taxon-name><tp:taxon-name-part taxon-name-part-type="genus" reg="Austrelatus">A.</tp:taxon-name-part><tp:taxon-name-part taxon-name-part-type="species" reg="pseudoneoguineensis">pseudoneoguineensis</tp:taxon-name-part></tp:taxon-name></italic> sp. nov. by its smaller size and more prominent yellow elytral colouration.</p></tp:treatment-sec><tp:treatment-sec sec-type="etymology" id="SECID0EJYCK"><title>Etymology.</title><p>The species name is Latin noun in the genitive, which means “of gold fever”, and refers to the intensive gold mining activity in the region where the species was collected.</p></tp:treatment-sec><tp:treatment-sec sec-type="distribution" id="SECID0EOYCK"><title>Distribution.</title><p>New Guinean endemic. Indonesia: Papua Province: Nabire Regency. The species is known only from the Nabire-Ilaga area (Fig. <xref ref-type="fig" rid="F53">82</xref>).</p></tp:treatment-sec><tp:treatment-sec sec-type="habitat" id="SECID0EYYCK"><title>Habitat.</title><p>All specimens were collected in shallow (up to 20 cm water depth), shaded or at least partly shaded forest pools and puddles of different size, rich in rotten leaves and twigs, as, for example, a small forest pool at kilometre 62 of the Nabire-Ilaga track (Fig. <xref ref-type="fig" rid="F57">87</xref>). Few specimens were also found in water-filled track hollows on forest tracks.</p></tp:treatment-sec><tp:treatment-sec><!--Section generated to contain objects referenced in tp:taxon-treatment.--><fig id="F17" position="float" orientation="portrait"><object-id xmlns:xlink="http://www.w3.org/1999/xlink" content-type="doi" xlink:type="simple">10.3897/zookeys.1170.103834.figures22-25</object-id><object-id xmlns:xlink="http://www.w3.org/1999/xlink" content-type="arpha" xlink:type="simple">7603E468-B7A0-5FA5-A34E-206E0D116DEE</object-id><label>Figures 22–25.</label><caption><p>Habitus and colouration of <bold>22</bold><italic><tp:taxon-name><tp:taxon-name-part taxon-name-part-type="genus" reg="Austrelatus">Austrelatus</tp:taxon-name-part><tp:taxon-name-part taxon-name-part-type="species" reg="febrisauri">febrisauri</tp:taxon-name-part></tp:taxon-name></italic> sp. nov. <bold>23</bold><italic><tp:taxon-name><tp:taxon-name-part taxon-name-part-type="genus" reg="Austrelatus">A.</tp:taxon-name-part><tp:taxon-name-part taxon-name-part-type="species" reg="oksibilensis">oksibilensis</tp:taxon-name-part></tp:taxon-name></italic> sp. nov. <bold>24</bold><italic><tp:taxon-name><tp:taxon-name-part taxon-name-part-type="genus" reg="Austrelatus">A.</tp:taxon-name-part><tp:taxon-name-part taxon-name-part-type="species" reg="pseudooksibilensis">pseudooksibilensis</tp:taxon-name-part></tp:taxon-name></italic> sp. nov., without elytral striae <bold>25</bold><italic><tp:taxon-name><tp:taxon-name-part taxon-name-part-type="genus" reg="Austrelatus">A.</tp:taxon-name-part><tp:taxon-name-part taxon-name-part-type="species" reg="pseudooksibilensis">pseudooksibilensis</tp:taxon-name-part></tp:taxon-name></italic> sp. nov., with elytral striae.</p></caption><graphic xmlns:xlink="http://www.w3.org/1999/xlink" xlink:href="zookeys-1170-001_article-103834__-g017.jpg" position="float" orientation="portrait" xlink:type="simple" id="oo_881124.jpg"><uri content-type="original_file" xlink:type="simple">https://binary.pensoft.net/fig/881124</uri></graphic></fig><fig id="F18" position="float" orientation="portrait"><object-id xmlns:xlink="http://www.w3.org/1999/xlink" content-type="doi" xlink:type="simple">10.3897/zookeys.1170.103834.figure26</object-id><object-id xmlns:xlink="http://www.w3.org/1999/xlink" content-type="arpha" xlink:type="simple">CD62174F-22BA-5853-9450-8DF495171819</object-id><label>Figure 26.</label><caption><p><italic><tp:taxon-name><tp:taxon-name-part taxon-name-part-type="genus" reg="Austrelatus">Austrelatus</tp:taxon-name-part><tp:taxon-name-part taxon-name-part-type="species" reg="febrisauri">febrisauri</tp:taxon-name-part></tp:taxon-name></italic> sp. nov., median lobe <bold>A</bold> left lateral view <bold>B</bold> right lateral view <bold>C</bold> ventral view <bold>D</bold> left paramere in external view <bold>E</bold> right paramere in internal view. Scale bar: one unit – 0.1 mm (<bold>A–C</bold>).</p></caption><graphic xmlns:xlink="http://www.w3.org/1999/xlink" xlink:href="zookeys-1170-001_article-103834__-g018.jpg" position="float" orientation="portrait" xlink:type="simple" id="oo_881125.jpg"><uri content-type="original_file" xlink:type="simple">https://binary.pensoft.net/fig/881125</uri></graphic></fig><fig id="F53" position="float" orientation="portrait"><object-id xmlns:xlink="http://www.w3.org/1999/xlink" content-type="doi" xlink:type="simple">10.3897/zookeys.1170.103834.figure82</object-id><object-id xmlns:xlink="http://www.w3.org/1999/xlink" content-type="arpha" xlink:type="simple">5470E949-C81D-5876-AF76-F75EC221DF32</object-id><label>Figure 82.</label><caption><p>Map of New Guinea showing distribution of 11 <italic><tp:taxon-name><tp:taxon-name-part taxon-name-part-type="genus" reg="Austrelatus">Austrelatus</tp:taxon-name-part></tp:taxon-name></italic> species.</p></caption><graphic xmlns:xlink="http://www.w3.org/1999/xlink" xlink:href="zookeys-1170-001_article-103834__-g053.jpg" position="float" orientation="portrait" xlink:type="simple" id="oo_881160.jpg"><uri content-type="original_file" xlink:type="simple">https://binary.pensoft.net/fig/881160</uri></graphic></fig><fig id="F57" position="float" orientation="portrait"><object-id xmlns:xlink="http://www.w3.org/1999/xlink" content-type="doi" xlink:type="simple">10.3897/zookeys.1170.103834.figures87-88</object-id><object-id xmlns:xlink="http://www.w3.org/1999/xlink" content-type="arpha" xlink:type="simple">1F6634ED-946C-5524-B206-D123C20B8C08</object-id><label>Figures 87, 88.</label><caption><p>Habitats of <italic><tp:taxon-name><tp:taxon-name-part taxon-name-part-type="genus" reg="Austrelatus">Austrelatus</tp:taxon-name-part></tp:taxon-name></italic> species <bold>87</bold> small forest pool at track Nabire-Ilaga, Km 62: type localities of <italic><tp:taxon-name><tp:taxon-name-part taxon-name-part-type="genus" reg="Austrelatus">A.</tp:taxon-name-part><tp:taxon-name-part taxon-name-part-type="species" reg="innominatus">innominatus</tp:taxon-name-part></tp:taxon-name></italic> sp. nov. and <italic><tp:taxon-name><tp:taxon-name-part taxon-name-part-type="genus" reg="Austrelatus">A.</tp:taxon-name-part><tp:taxon-name-part taxon-name-part-type="species" reg="pseudooksibilensis">pseudooksibilensis</tp:taxon-name-part></tp:taxon-name></italic> sp. nov. and habitats of <italic><tp:taxon-name><tp:taxon-name-part taxon-name-part-type="genus" reg="Austrelatus">A.</tp:taxon-name-part><tp:taxon-name-part taxon-name-part-type="species" reg="febrisauri">febrisauri</tp:taxon-name-part></tp:taxon-name></italic> sp. nov., <italic><tp:taxon-name><tp:taxon-name-part taxon-name-part-type="genus" reg="Austrelatus">A.</tp:taxon-name-part><tp:taxon-name-part taxon-name-part-type="species" reg="rugosus">rugosus</tp:taxon-name-part></tp:taxon-name></italic> sp. nov., and <italic><tp:taxon-name><tp:taxon-name-part taxon-name-part-type="genus" reg="Austrelatus">A.</tp:taxon-name-part><tp:taxon-name-part taxon-name-part-type="species" reg="kaszabi">kaszabi</tp:taxon-name-part></tp:taxon-name></italic> (Guignot, 1956) <bold>88</bold> partly shaded rest pool of an intermittent stream at the road Wanggar to Bali Bumi: type locality of <italic><tp:taxon-name><tp:taxon-name-part taxon-name-part-type="genus" reg="Austrelatus">A.</tp:taxon-name-part><tp:taxon-name-part taxon-name-part-type="species" reg="wanggarensis">wanggarensis</tp:taxon-name-part></tp:taxon-name></italic> sp. nov. Photographs by LH.</p></caption><graphic xmlns:xlink="http://www.w3.org/1999/xlink" xlink:href="zookeys-1170-001_article-103834__-g057.jpg" position="float" orientation="portrait" xlink:type="simple" id="oo_881164.jpg"><uri content-type="original_file" xlink:type="simple">https://binary.pensoft.net/fig/881164</uri></graphic></fig></tp:treatment-sec></tp:taxon-treatment>
