# Supplementary material for: ﻿Austrelatus gen. nov., a new genus of Australasian diving beetles (Coleoptera, Dytiscidae, Copelatinae), with the discovery of 31 new species from New Guinea
Source: Zookeys. 2023 Jul 19;1170:1–164. doi: 10.3897/zookeys.1170.103834 (PMC10372772; doi:10.3897/zookeys.1170.103834)
Supplement: XML Treatment for Austrelatus kaszabi [file zookeys.1170.103834-treatment15.xml]

<!DOCTYPE tp:taxon-treatment
  PUBLIC "-//TaxonX//DTD Taxonomic Treatment Publishing DTD v0 20100105//EN" "tax-treatment-NSO.dtd">
<tp:taxon-treatment xmlns:tp="http://www.plazi.org/taxpub"><tp:treatment-meta><kwd-group><label>Taxon classification</label><kwd>
                <named-content content-type="kingdom">Animalia</named-content>
              </kwd><kwd>
                <named-content content-type="order">Coleoptera</named-content>
              </kwd><kwd>
                <named-content content-type="family">Dytiscidae</named-content>
              </kwd></kwd-group><mixed-citation publication-type="journal"><person-group><name><surname>Shaverdo</surname><given-names>Helena</given-names></name><name><surname>Hájek</surname><given-names>Jiří</given-names></name><name><surname>Hendrich</surname><given-names>Lars</given-names></name><name><surname>Surbakti</surname><given-names>Suriani</given-names></name><name><surname>Panjaitan</surname><given-names>Rawati</given-names></name><name><surname>Balke</surname><given-names>Michael</given-names></name></person-group><article-title>﻿<italic><tp:taxon-name><tp:taxon-name-part taxon-name-part-type="genus" reg="Austrelatus">Austrelatus</tp:taxon-name-part></tp:taxon-name></italic> gen. nov., a new genus of Australasian diving beetles (<tp:taxon-name><tp:taxon-name-part taxon-name-part-type="order">Coleoptera</tp:taxon-name-part></tp:taxon-name>, <tp:taxon-name><tp:taxon-name-part taxon-name-part-type="family">Dytiscidae</tp:taxon-name-part></tp:taxon-name>, <tp:taxon-name><tp:taxon-name-part taxon-name-part-type="subfamily">Copelatinae</tp:taxon-name-part></tp:taxon-name>), with the discovery of 31 new species from New Guinea</article-title><source>Zookeys</source><day>19</day><month>07</month><year>2023</year><volume>1170</volume><fpage>1</fpage><lpage>164</lpage><pub-id pub-id-type="doi">10.3897/zookeys.1170.103834</pub-id></mixed-citation></tp:treatment-meta><tp:nomenclature><label>﻿11.</label><tp:taxon-name>
              <object-id xmlns:xlink="http://www.w3.org/1999/xlink" content-type="arpha" xlink:type="simple">87ACB6E8-87E8-53FF-AD24-FE5989192D1D</object-id>
              <tp:taxon-name-part taxon-name-part-type="genus" reg="Austrelatus">Austrelatus</tp:taxon-name-part>
              <tp:taxon-name-part taxon-name-part-type="species" reg="kaszabi">kaszabi</tp:taxon-name-part>
            </tp:taxon-name><tp:taxon-authority>(Guignot, 1956)</tp:taxon-authority><tp:taxon-status xmlns:xlink="http://www.w3.org/1999/xlink" xlink:type="simple">comb. nov.</tp:taxon-status><xref ref-type="fig" rid="F10">Figs 12</xref><xref ref-type="fig" rid="F38">, 59</xref><xref ref-type="fig" rid="F40">, 63</xref><xref ref-type="fig" rid="F54">, 83</xref><xref ref-type="fig" rid="F57">, 87</xref><xref ref-type="fig" rid="F58">, 90</xref><tp:nomenclature-citation-list><tp:nomenclature-citation><tp:taxon-name>
                  <tp:taxon-name-part taxon-name-part-type="genus" reg="Copelatus">Copelatus</tp:taxon-name-part>
                  <tp:taxon-name-part taxon-name-part-type="species" reg="kaszabi">kaszabi</tp:taxon-name-part>
                </tp:taxon-name><comment><xref ref-type="bibr" rid="B10">Guignot 1956</xref>: 52 (orig. descr.); <xref ref-type="bibr" rid="B10">Guignot (1956</xref>: 53); <xref ref-type="bibr" rid="B6">Guéorguiev (1968</xref>: 9); Guéorguiev &amp; Rocchi (1993: 159); Nilsson &amp; Hájek (2023: 64).</comment></tp:nomenclature-citation></tp:nomenclature-citation-list></tp:nomenclature><tp:treatment-sec sec-type="type locality" id="SECID0E22DK"><title>Type locality.</title><p>
              Papua New Guinea: Madang Province, Stephansort, <named-content xmlns:xlink="http://www.w3.org/1999/xlink" content-type="dwc:verbatimCoordinates" xlink:type="simple"><named-content content-type="geo-json" specific-use="{&#34;type&#34;:&#34;Point&#34;,&#34;coordinates&#34;:[145.746611,-5.444000]}" id="NCID0EE3DK" xlink:type="simple">05°26'38.4"S, 145°44'47.8"E</named-content></named-content>. In <xref ref-type="bibr" rid="B10">Guignot (1956</xref>: 53), as Stephansort, Astrolabe Bay.</p></tp:treatment-sec><tp:treatment-sec sec-type="type material" id="SECID0EN3DK"><title>Type material.</title><p><bold><italic>Holotype</italic></bold>: male “N. Guinea Biró 97.”, “Stephansort Astrolabe Bai // 18.V. [hw on reverse side]”, “Holotypus 1956 <tp:taxon-name><tp:taxon-name-part taxon-name-part-type="genus" reg="Copelatus">Copelatus</tp:taxon-name-part></tp:taxon-name> Kaszabi Guignot” [red border label, partly hw by Guignot], “Type” [on reverse side], “Dr F. Guignot., 1955 <tp:taxon-name><tp:taxon-name-part taxon-name-part-type="genus" reg="Copelatus">Copelatus</tp:taxon-name-part></tp:taxon-name> Kaszabi n.sp. Holotype ♂” [partly hw by Guignot] (<named-content xmlns:xlink="http://www.w3.org/1999/xlink" content-type="dwc:institutional_code" xlink:title="Hungarian Natural History Museum, Budapest, Hungary" xlink:href="http://grbio.org/institution/hungarian-natural-history-museum-termeszettudomanyi-muzeum" xlink:type="simple">HNHM</named-content>).</p><p><bold><italic>Paratypes</italic></bold>: 3 males, 1 female “N. Guinea Biró 1898”, “Simbang Huon Golf// IX.17. [hw on reverse side]”, one male and female additionaly with “Paratypus 1956 <tp:taxon-name><tp:taxon-name-part taxon-name-part-type="genus" reg="Copelatus">Copelatus</tp:taxon-name-part></tp:taxon-name> Kaszabi Guignot” [red border label, partly hw by Guignot], 2 males additionaly with “Paratypus 1957 <tp:taxon-name><tp:taxon-name-part taxon-name-part-type="genus" reg="Copelatus">Copelatus</tp:taxon-name-part></tp:taxon-name> Kaszabi Guignot” [red border label, partly hw by Guignot] (<named-content xmlns:xlink="http://www.w3.org/1999/xlink" content-type="dwc:institutional_code" xlink:title="Hungarian Natural History Museum, Budapest, Hungary" xlink:href="http://grbio.org/institution/hungarian-natural-history-museum-termeszettudomanyi-muzeum" xlink:type="simple">HNHM</named-content>). 1 male “N. Guinea Biró 97.”, “Stephansort Astrolabe Bai”, “Paratypus 1957 <tp:taxon-name><tp:taxon-name-part taxon-name-part-type="genus" reg="Copelatus">Copelatus</tp:taxon-name-part></tp:taxon-name> Kaszabi Guignot” [red border label, partly hw by Guignot], “Staatl. Museum für Tierkunde Dresden” (<abbrev xmlns:xlink="http://www.w3.org/1999/xlink" content-type="institution" xlink:title="Museum für Tierkunde, Dresden, Germany" id="ABBRID0EN5DK" xlink:type="simple">MTD</abbrev>).</p></tp:treatment-sec><tp:treatment-sec sec-type="material" id="SECID0ES5DK"><title>Additional material.</title><p>See Appendix <xref ref-type="app" rid="app1">1</xref>.</p></tp:treatment-sec><tp:treatment-sec sec-type="description" id="SECID0E35DK"><title>Description.</title><p><bold><italic>Body size and form</italic></bold>: Beetle small to medium-sized, with oval to oblong-oval habitus (Fig. <xref ref-type="fig" rid="F38">59</xref>).</p><p><bold><italic>Measurements</italic></bold>: <abbrev xmlns:xlink="http://www.w3.org/1999/xlink" xlink:title="total length, measured from anterior margin of clypeus to apex of elytra" id="ABBRID0ES6DK" xlink:type="simple">TL</abbrev> 5–6.45 mm, <abbrev xmlns:xlink="http://www.w3.org/1999/xlink" xlink:title="total length, measured from anterior margin of clypeus to apex of elytra" id="ABBRID0EW6DK" xlink:type="simple">TL</abbrev>-H 4.5–5.8 mm, MW 2.6–3.15 mm, <abbrev xmlns:xlink="http://www.w3.org/1999/xlink" xlink:title="total length, measured from anterior margin of clypeus to apex of elytra" id="ABBRID0E16DK" xlink:type="simple">TL</abbrev>/MW 1.92–2.05; <abbrev xmlns:xlink="http://www.w3.org/1999/xlink" xlink:title="pronotal length" id="ABBRID0E56DK" xlink:type="simple">PL</abbrev> 0.75–0.9 mm, <abbrev xmlns:xlink="http://www.w3.org/1999/xlink" xlink:title="pronotal width at level of posterior margin" id="ABBRID0ECAEK" xlink:type="simple">PW</abbrev> 2.2–2.7 mm, <abbrev xmlns:xlink="http://www.w3.org/1999/xlink" xlink:title="pronotal length" id="ABBRID0EGAEK" xlink:type="simple">PL</abbrev>/<abbrev xmlns:xlink="http://www.w3.org/1999/xlink" xlink:title="pronotal width at level of posterior margin" id="ABBRID0EKAEK" xlink:type="simple">PW</abbrev> 0.33–0.34; <abbrev xmlns:xlink="http://www.w3.org/1999/xlink" xlink:title="minimum distance between eyes" id="ABBRID0EOAEK" xlink:type="simple">DBE</abbrev> 0.9–1.05 mm, <abbrev xmlns:xlink="http://www.w3.org/1999/xlink" xlink:title="minimum distance between eyes" id="ABBRID0ESAEK" xlink:type="simple">DBE</abbrev>/<abbrev xmlns:xlink="http://www.w3.org/1999/xlink" xlink:title="pronotal width at level of posterior margin" id="ABBRID0EWAEK" xlink:type="simple">PW</abbrev> 0.38–0.41.</p><p>Holotype: <abbrev xmlns:xlink="http://www.w3.org/1999/xlink" xlink:title="total length, measured from anterior margin of clypeus to apex of elytra" id="ABBRID0E3AEK" xlink:type="simple">TL</abbrev> 5.4 mm, <abbrev xmlns:xlink="http://www.w3.org/1999/xlink" xlink:title="total length, measured from anterior margin of clypeus to apex of elytra" id="ABBRID0EABEK" xlink:type="simple">TL</abbrev>-H 4.9 mm, MW 2.8 mm, <abbrev xmlns:xlink="http://www.w3.org/1999/xlink" xlink:title="total length, measured from anterior margin of clypeus to apex of elytra" id="ABBRID0EEBEK" xlink:type="simple">TL</abbrev>/MW 1.93; <abbrev xmlns:xlink="http://www.w3.org/1999/xlink" xlink:title="pronotal length" id="ABBRID0EIBEK" xlink:type="simple">PL</abbrev> 0.8 mm, <abbrev xmlns:xlink="http://www.w3.org/1999/xlink" xlink:title="pronotal width at level of posterior margin" id="ABBRID0EMBEK" xlink:type="simple">PW</abbrev> 2.35 mm, <abbrev xmlns:xlink="http://www.w3.org/1999/xlink" xlink:title="pronotal length" id="ABBRID0EQBEK" xlink:type="simple">PL</abbrev>/<abbrev xmlns:xlink="http://www.w3.org/1999/xlink" xlink:title="pronotal width at level of posterior margin" id="ABBRID0EUBEK" xlink:type="simple">PW</abbrev> 0.34; <abbrev xmlns:xlink="http://www.w3.org/1999/xlink" xlink:title="minimum distance between eyes" id="ABBRID0EYBEK" xlink:type="simple">DBE</abbrev> 0.9 mm, <abbrev xmlns:xlink="http://www.w3.org/1999/xlink" xlink:title="minimum distance between eyes" id="ABBRID0E3BEK" xlink:type="simple">DBE</abbrev>/<abbrev xmlns:xlink="http://www.w3.org/1999/xlink" xlink:title="pronotal width at level of posterior margin" id="ABBRID0EACEK" xlink:type="simple">PW</abbrev> 0.38.</p><p><bold><italic>Colouration</italic></bold>: Dorsally piceous, with yellowish red head, pronotal sides, and on elytron with a basal band and apical spot, often connected with narrow lateral band (Fig. <xref ref-type="fig" rid="F38">59</xref>).</p><p>Head yellow to reddish brown, piceous narrowly behind eyes. Pronotum dark brown to piceous on disc and paler towards sides, yellow to reddish brown on them, especially towards anterior angles. Elytron piceous, with a distinct yellow to reddish brown basal band (often notched on posterior margin, not reaching suture and lateral margin) due to confluence of three spots on elytral base: one between striae 1 and 2 or 3 sometimes reduced, rarely completely absent; two other spots always well-developed, large and confluent; elytron with a distinct, elongate, small to very large apical spot; usually a narrow lateral band present, confluent with apical spot; sometimes apical spot strongly developed occupying whole apex and protruding as narrow band between striae 4 and 5; rarely strongly reduced together with lateral band. Scutellum yellow to brown. Antennae, other head appendages, and pro- and mesolegs proximally yellow, distally yellowish red; metalegs yellowish red, darker distally. Venter with yellowish red prosternum, dark brown meso- and metaventrites and metacoxae, and reddish brown abdominal ventrites; abdominal ventrites 5 and 6 sometimes with a yellowish red lateral spot on each side. Teneral beetles paler. The holotype is a teneral specimen.</p><p><bold><italic>Surface sculpture</italic></bold>: Elytron with 11 distinct, complete dorsal striae; submarginal stria present: 11+1 (Fig. <xref ref-type="fig" rid="F38">59</xref>).</p><p>Head without strioles, with rather dense punctation (spaces between punctures 1–3× size of punctures); punctures relatively fine (diameter of punctures equal to diameter of microreticulation cells); head with a row of coarse setigerous punctures along inner margin of each eye and a short row at frontal angle of each eye; a slightly longer puncture row forms fronto-clypeal depression at each head side; microreticulation weak. Pronotum with several weak strioles on sides or with numerous distinct strioles; with numerous, fine longitudinal wrinkles at posterior margin; pronotal punctation finer and denser than on head; setigerous punctures form a row along pronotal margins, absent in posterior middle; disc of pronotum with indistinct longitudinal median scratch. Pronotum with fine microreticulation. Elytron with 11 distinct dorsal striae; stria 1 usually and stria 10 sometimes shortly reduced basally; striae 1, 3, 5, 7, and 9 reduced apically; seldom striae 1, 3, 6, and 7 interrupted, especially basally; submarginal striae present, weakly developed, sometimes interrupted, often only apically present. Elytron with fine punctation and microreticulation. Ventral part with fine, inconspicuous punctation, invisible on metaventrite and metacoxae and weak on abdominal ventrites; prosternum smooth medially; metaventrite and metacoxae with weak microreticulation; on abdominal ventrites microreticulation almost invisible; metacoxal plates with numerous, distinctly impressed longitudinal strioles, abdominal ventrites 1 and 2 with numerous, long, longitudinal strioles from margin to margin, on abdominal ventrites 3 and 4 strioles situated laterally and turn to middle, almost horizontal, abdominal ventrites 5 and 6 without strioles but with fine punctation that very sparse medially and forms a dense, rugose lateral area at each side.</p><p><bold><italic>Structures</italic></bold>: Head relatively broad. Pronotum short and broad; lateral margins distinctly convergent anteriorly. Base of prosternum broadly rounded anteriorly, convex medially; blade of prosternal process long, narrow, convex in middle.</p><p><bold><italic>Male</italic></bold>: Protibia straight, not modified. Proclaws rather short, subequal in length. Median lobe of aedeagus with two lobes of dorsal sclerite rather narrow; left dorsal lobe distinctly shorter that right one, with long lateral crest; apex of left dorsal lobe curved downwards and not to left; its dorsal surface without denticulation, invisible in left lateral view due to strong curvature downwards; right dorsal lobe with distinct, but shallow, elongate median impression; apex of right dorsal lobe pea-like “swollen”, rounded; lobes of ventral sclerite weakly sclerotised, with large membranous areas medially; sclerotised area of left ventral lobe shorter than left dorsal lobe, with slightly curved to left apex, hidden under the membranous parts of the left and right ventral lobes; therefore, only slightly visible in lateral left view and invisible in ventral view; right ventral lobe membranous, with small sclerotised area, protruding. Paramere with setae not clearly divided into distal and proximal; more distally situated setae slightly denser and longer than more proximal ones, sometimes with several the most proximal setae standing separately (Figs <xref ref-type="fig" rid="F10">12</xref>, <xref ref-type="fig" rid="F40">63</xref>).</p><p><bold><italic>Female</italic></bold>: Dimorphic. Matt form with strioles rare; ratio shiny to with strioles is 5:1 in the locality 33/2013.</p></tp:treatment-sec><tp:treatment-sec sec-type="variability" id="SECID0EZDEK"><title>Variability.</title><p>There is a variation in the body size, colouration and insignificantly in dorsal striolation. The median lobes sclerites can vary in length and shape. The specimens with more strongly developed yellow apical spot on elytron are characteristic for New Britain populations and seldom in Madang and Sandaun. In New Britain specimens, sclerotised area of the left ventral lobe seems to be shorter, with its apex more strongly curved.</p></tp:treatment-sec><tp:treatment-sec sec-type="Affinities" id="SECID0E5DEK"><title>Affinities.</title><p>In elytral striolation and dorsal colouration, the species is similar to <italic><tp:taxon-name><tp:taxon-name-part taxon-name-part-type="genus" reg="Austrelatus">A.</tp:taxon-name-part><tp:taxon-name-part taxon-name-part-type="species" reg="vague">vague</tp:taxon-name-part></tp:taxon-name></italic> sp. nov. and especially to <italic><tp:taxon-name><tp:taxon-name-part taxon-name-part-type="genus" reg="Austrelatus">A.</tp:taxon-name-part><tp:taxon-name-part taxon-name-part-type="species" reg="garainensis">garainensis</tp:taxon-name-part></tp:taxon-name></italic> sp. nov. The species can be distinguished from them by its smaller size, more intensive yellow colouration of the elytron, and sometimes more oval habitus, as well as by shape of its median lobe sclerites, especially by the sclerotised area of the left ventral lobe hidden under the membranous parts of the left and right ventral lobes, not well visible in lateral left view and invisible in ventral view, with its apex curved to left like a slight hook.</p></tp:treatment-sec><tp:treatment-sec sec-type="distribution" id="SECID0E1EEK"><title>Distribution.</title><p>New Guinean endemic. Literature records: in <xref ref-type="bibr" rid="B10">Guignot (1956</xref>: 53), Stephansort, Asrolabe Bay (Madang), paratypes are also from Friedrich-Wilhelmshafen (Madang) and Simbang, Huon Golg (Morobe); repeated by <xref ref-type="bibr" rid="B6">Guéorguiev (1968</xref>: 9) and <xref ref-type="bibr" rid="B8">Guéorguiev and Rocchi (1993</xref>: 159). Our records show that the species is more widely distributed in NG: It is known from IN: Nabire, Sarmi, and Puncak regencies, and is more numerous in PNG: Sandaun, East Sepik, Madang, and East New Britain provinces (Fig. <xref ref-type="fig" rid="F54">83</xref>).</p></tp:treatment-sec><tp:treatment-sec sec-type="habitat" id="SECID0EQFEK"><title>Habitat.</title><p>At the locality PAP028, the species was collected in a large forest stream (Fig. <xref ref-type="fig" rid="F58">90</xref>); at the Nabire-Ilaga track, in a small forest pool (Fig. <xref ref-type="fig" rid="F57">87</xref>).</p></tp:treatment-sec><tp:treatment-sec><!--Section generated to contain objects referenced in tp:taxon-treatment.--><fig id="F10" position="float" orientation="portrait"><object-id xmlns:xlink="http://www.w3.org/1999/xlink" content-type="doi" xlink:type="simple">10.3897/zookeys.1170.103834.figure12</object-id><object-id xmlns:xlink="http://www.w3.org/1999/xlink" content-type="arpha" xlink:type="simple">4A42C31B-C5BE-520B-B613-900A54DB2E2B</object-id><label>Figure 12.</label><caption><p><italic><tp:taxon-name><tp:taxon-name-part taxon-name-part-type="genus" reg="Austrelatus">Austrelatus</tp:taxon-name-part><tp:taxon-name-part taxon-name-part-type="species" reg="kaszabi">kaszabi</tp:taxon-name-part></tp:taxon-name></italic> (Guignot, 1956) <bold>A, B</bold> median lobe in left lateral view at different magnifications, treated with lactic acid (see Materials and methods). Abbreviations: <bold>a</bold> dorsal sclerite <bold>aa</bold> left dorsal lobe <bold>ab</bold> right dorsal lobe <bold>b</bold> ventral sclerite <bold>ba</bold> left ventral lobe <bold>bb</bold> right ventral lobe <bold>c</bold> sclerotised area of left ventral lobe.</p></caption><graphic xmlns:xlink="http://www.w3.org/1999/xlink" xlink:href="zookeys-1170-001_article-103834__-g010.jpg" position="float" orientation="portrait" xlink:type="simple" id="oo_881117.jpg"><uri content-type="original_file" xlink:type="simple">https://binary.pensoft.net/fig/881117</uri></graphic></fig><fig id="F38" position="float" orientation="portrait"><object-id xmlns:xlink="http://www.w3.org/1999/xlink" content-type="doi" xlink:type="simple">10.3897/zookeys.1170.103834.figures58-61</object-id><object-id xmlns:xlink="http://www.w3.org/1999/xlink" content-type="arpha" xlink:type="simple">C23E80F9-184A-592D-A5C9-05F4A22D37AE</object-id><label>Figures 58–61.</label><caption><p>Habitus and colouration of <bold>58</bold><italic><tp:taxon-name><tp:taxon-name-part taxon-name-part-type="genus" reg="Austrelatus">Austrelatus</tp:taxon-name-part><tp:taxon-name-part taxon-name-part-type="species" reg="baliem">baliem</tp:taxon-name-part></tp:taxon-name></italic> sp. nov. <bold>59</bold><italic><tp:taxon-name><tp:taxon-name-part taxon-name-part-type="genus" reg="Austrelatus">A.</tp:taxon-name-part><tp:taxon-name-part taxon-name-part-type="species" reg="kaszabi">kaszabi</tp:taxon-name-part></tp:taxon-name></italic> (Guignot, 1956), holotype <bold>60</bold><italic><tp:taxon-name><tp:taxon-name-part taxon-name-part-type="genus" reg="Austrelatus">A.</tp:taxon-name-part><tp:taxon-name-part taxon-name-part-type="species" reg="garainensis">garainensis</tp:taxon-name-part></tp:taxon-name></italic> sp. nov. <bold>61</bold><italic><tp:taxon-name><tp:taxon-name-part taxon-name-part-type="genus" reg="Austrelatus">A.</tp:taxon-name-part><tp:taxon-name-part taxon-name-part-type="species" reg="mimika">mimika</tp:taxon-name-part></tp:taxon-name></italic> sp. nov.</p></caption><graphic xmlns:xlink="http://www.w3.org/1999/xlink" xlink:href="zookeys-1170-001_article-103834__-g038.jpg" position="float" orientation="portrait" xlink:type="simple" id="oo_881145.jpg"><uri content-type="original_file" xlink:type="simple">https://binary.pensoft.net/fig/881145</uri></graphic></fig><fig id="F40" position="float" orientation="portrait"><object-id xmlns:xlink="http://www.w3.org/1999/xlink" content-type="doi" xlink:type="simple">10.3897/zookeys.1170.103834.figure63</object-id><object-id xmlns:xlink="http://www.w3.org/1999/xlink" content-type="arpha" xlink:type="simple">7AA86DA7-0B9A-5A6E-B95D-DBB94BA26BEB</object-id><label>Figure 63.</label><caption><p><italic><tp:taxon-name><tp:taxon-name-part taxon-name-part-type="genus" reg="Austrelatus">Austrelatus</tp:taxon-name-part><tp:taxon-name-part taxon-name-part-type="species" reg="kaszabi">kaszabi</tp:taxon-name-part></tp:taxon-name></italic> (Guignot, 1956), median lobe <bold>A</bold> left lateral view <bold>B</bold> right lateral view <bold>C</bold> ventral view <bold>D</bold> left paramere in external view <bold>E</bold> right paramere in internal view. Scale bar: one unit – 0.1 mm (<bold>A–C</bold>).</p></caption><graphic xmlns:xlink="http://www.w3.org/1999/xlink" xlink:href="zookeys-1170-001_article-103834__-g040.jpg" position="float" orientation="portrait" xlink:type="simple" id="oo_881147.jpg"><uri content-type="original_file" xlink:type="simple">https://binary.pensoft.net/fig/881147</uri></graphic></fig><fig id="F54" position="float" orientation="portrait"><object-id xmlns:xlink="http://www.w3.org/1999/xlink" content-type="doi" xlink:type="simple">10.3897/zookeys.1170.103834.figure83</object-id><object-id xmlns:xlink="http://www.w3.org/1999/xlink" content-type="arpha" xlink:type="simple">B0B4894A-262B-54D4-B429-E0358897A711</object-id><label>Figure 83.</label><caption><p>Map of New Guinea showing distribution of seven <italic><tp:taxon-name><tp:taxon-name-part taxon-name-part-type="genus" reg="Austrelatus">Austrelatus</tp:taxon-name-part></tp:taxon-name></italic> species.</p></caption><graphic xmlns:xlink="http://www.w3.org/1999/xlink" xlink:href="zookeys-1170-001_article-103834__-g054.jpg" position="float" orientation="portrait" xlink:type="simple" id="oo_881161.jpg"><uri content-type="original_file" xlink:type="simple">https://binary.pensoft.net/fig/881161</uri></graphic></fig><fig id="F57" position="float" orientation="portrait"><object-id xmlns:xlink="http://www.w3.org/1999/xlink" content-type="doi" xlink:type="simple">10.3897/zookeys.1170.103834.figures87-88</object-id><object-id xmlns:xlink="http://www.w3.org/1999/xlink" content-type="arpha" xlink:type="simple">1F6634ED-946C-5524-B206-D123C20B8C08</object-id><label>Figures 87, 88.</label><caption><p>Habitats of <italic><tp:taxon-name><tp:taxon-name-part taxon-name-part-type="genus" reg="Austrelatus">Austrelatus</tp:taxon-name-part></tp:taxon-name></italic> species <bold>87</bold> small forest pool at track Nabire-Ilaga, Km 62: type localities of <italic><tp:taxon-name><tp:taxon-name-part taxon-name-part-type="genus" reg="Austrelatus">A.</tp:taxon-name-part><tp:taxon-name-part taxon-name-part-type="species" reg="innominatus">innominatus</tp:taxon-name-part></tp:taxon-name></italic> sp. nov. and <italic><tp:taxon-name><tp:taxon-name-part taxon-name-part-type="genus" reg="Austrelatus">A.</tp:taxon-name-part><tp:taxon-name-part taxon-name-part-type="species" reg="pseudooksibilensis">pseudooksibilensis</tp:taxon-name-part></tp:taxon-name></italic> sp. nov. and habitats of <italic><tp:taxon-name><tp:taxon-name-part taxon-name-part-type="genus" reg="Austrelatus">A.</tp:taxon-name-part><tp:taxon-name-part taxon-name-part-type="species" reg="febrisauri">febrisauri</tp:taxon-name-part></tp:taxon-name></italic> sp. nov., <italic><tp:taxon-name><tp:taxon-name-part taxon-name-part-type="genus" reg="Austrelatus">A.</tp:taxon-name-part><tp:taxon-name-part taxon-name-part-type="species" reg="rugosus">rugosus</tp:taxon-name-part></tp:taxon-name></italic> sp. nov., and <italic><tp:taxon-name><tp:taxon-name-part taxon-name-part-type="genus" reg="Austrelatus">A.</tp:taxon-name-part><tp:taxon-name-part taxon-name-part-type="species" reg="kaszabi">kaszabi</tp:taxon-name-part></tp:taxon-name></italic> (Guignot, 1956) <bold>88</bold> partly shaded rest pool of an intermittent stream at the road Wanggar to Bali Bumi: type locality of <italic><tp:taxon-name><tp:taxon-name-part taxon-name-part-type="genus" reg="Austrelatus">A.</tp:taxon-name-part><tp:taxon-name-part taxon-name-part-type="species" reg="wanggarensis">wanggarensis</tp:taxon-name-part></tp:taxon-name></italic> sp. nov. Photographs by LH.</p></caption><graphic xmlns:xlink="http://www.w3.org/1999/xlink" xlink:href="zookeys-1170-001_article-103834__-g057.jpg" position="float" orientation="portrait" xlink:type="simple" id="oo_881164.jpg"><uri content-type="original_file" xlink:type="simple">https://binary.pensoft.net/fig/881164</uri></graphic></fig><fig id="F58" position="float" orientation="portrait"><object-id xmlns:xlink="http://www.w3.org/1999/xlink" content-type="doi" xlink:type="simple">10.3897/zookeys.1170.103834.figures89-90</object-id><object-id xmlns:xlink="http://www.w3.org/1999/xlink" content-type="arpha" xlink:type="simple">5B8B2C44-08A8-5DCC-B88B-E055BE739EA8</object-id><label>Figures 89, 90.</label><caption><p>Habitats of <italic><tp:taxon-name><tp:taxon-name-part taxon-name-part-type="genus" reg="Austrelatus">Austrelatus</tp:taxon-name-part></tp:taxon-name></italic> species, Indonesia: Papua <bold>89</bold> Foja Mts, bog in rainforest, (PAP058): type locality of <italic><tp:taxon-name><tp:taxon-name-part taxon-name-part-type="genus" reg="Austrelatus">A.</tp:taxon-name-part><tp:taxon-name-part taxon-name-part-type="species" reg="fojaensis">fojaensis</tp:taxon-name-part></tp:taxon-name></italic> sp. nov. <bold>90</bold> Rouaffer, Iratoi, forest stream, (PAP028): type locality of <italic><tp:taxon-name><tp:taxon-name-part taxon-name-part-type="genus" reg="Austrelatus">A.</tp:taxon-name-part><tp:taxon-name-part taxon-name-part-type="species" reg="setiphallus">setiphallus</tp:taxon-name-part></tp:taxon-name></italic> sp. nov., <italic><tp:taxon-name><tp:taxon-name-part taxon-name-part-type="genus" reg="Austrelatus">A.</tp:taxon-name-part><tp:taxon-name-part taxon-name-part-type="species" reg="rugosus">rugosus</tp:taxon-name-part></tp:taxon-name></italic> sp. nov. and <italic><tp:taxon-name><tp:taxon-name-part taxon-name-part-type="genus" reg="Austrelatus">A.</tp:taxon-name-part><tp:taxon-name-part taxon-name-part-type="species" reg="rouaffer">rouaffer</tp:taxon-name-part></tp:taxon-name></italic> sp. nov. and habitat of <italic><tp:taxon-name><tp:taxon-name-part taxon-name-part-type="genus" reg="Austrelatus">A.</tp:taxon-name-part><tp:taxon-name-part taxon-name-part-type="species" reg="kaszabi">kaszabi</tp:taxon-name-part></tp:taxon-name></italic> (Guignot, 1956). Photographs by MB.</p></caption><graphic xmlns:xlink="http://www.w3.org/1999/xlink" xlink:href="zookeys-1170-001_article-103834__-g058.jpg" position="float" orientation="portrait" xlink:type="simple" id="oo_881165.jpg"><uri content-type="original_file" xlink:type="simple">https://binary.pensoft.net/fig/881165</uri></graphic></fig><app id="app1"><title>﻿Appendix 1</title><p>
          <bold>Material studied for the species with larger numbers of specimens</bold>
        </p><p>
          <bold><italic><tp:taxon-name><tp:taxon-name-part taxon-name-part-type="genus" reg="Austrelatus">Austrelatus</tp:taxon-name-part><tp:taxon-name-part taxon-name-part-type="species" reg="garainensis">garainensis</tp:taxon-name-part></tp:taxon-name></italic> sp. nov.</bold>
        </p><p><bold>Additional paratypes: <italic>PNG</italic>: <italic>Morobe</italic></bold>: 45 males, 57 females “Papua New Guinea: Garaina, 800 m, vi.2008, <named-content xmlns:xlink="http://www.w3.org/1999/xlink" content-type="dwc:verbatimCoordinates" xlink:type="simple"><named-content content-type="geo-json" specific-use="{&#34;type&#34;:&#34;Point&#34;,&#34;coordinates&#34;:[147.131917,-7.884850]}" id="NCID0EM6JM" xlink:type="simple">07.53.091S 147.07.915E</named-content></named-content> Ibalim &amp; Sosanika PNG217” (<abbrev xmlns:xlink="http://www.w3.org/1999/xlink" content-type="institution" xlink:title="The Natural History Museum [formerly British Museum (Natural History)], London, UK" id="ABBRID0ER6JM" xlink:type="simple">BMNH</abbrev>, <named-content xmlns:xlink="http://www.w3.org/1999/xlink" content-type="dwc:institutional_code" xlink:title="Naturhistorisches Museum Wien, Vienna, Austria" xlink:href="http://grbio.org/institution/naturhistorisches-museum-wien-0" xlink:type="simple">NHMW</named-content>, <named-content xmlns:xlink="http://www.w3.org/1999/xlink" content-type="dwc:institutional_code" xlink:title="SNSB-Zoologische Staatssammlung München, Munich, Germany" xlink:href="http://grbio.org/institution/zoologische-staatssammlung" xlink:type="simple">ZSM</named-content>). 22 males, 29 females “Papua New Guinea: Garaina, 800 m, 27.vi.2009 (PNG220) <named-content xmlns:xlink="http://www.w3.org/1999/xlink" content-type="dwc:verbatimCoordinates" xlink:type="simple"><named-content content-type="geo-json" specific-use="{&#34;type&#34;:&#34;Point&#34;,&#34;coordinates&#34;:[147.119933,-7.877817]}" id="NCID0EJAKM" xlink:type="simple">7.52.669S 147.07.196E</named-content></named-content> Ibalim &amp; Sosanika”, one male additionally with a green label “3846” (<named-content xmlns:xlink="http://www.w3.org/1999/xlink" content-type="dwc:institutional_code" xlink:title="Naturhistorisches Museum Wien, Vienna, Austria" xlink:href="http://grbio.org/institution/naturhistorisches-museum-wien-0" xlink:type="simple">NHMW</named-content>, <named-content xmlns:xlink="http://www.w3.org/1999/xlink" content-type="dwc:institutional_code" xlink:title="SNSB-Zoologische Staatssammlung München, Munich, Germany" xlink:href="http://grbio.org/institution/zoologische-staatssammlung" xlink:type="simple">ZSM</named-content>). 25 males, 18 females “Papua New Guinea: Morobe, Garaina, 770 m, 25.vi.2008, <named-content xmlns:xlink="http://www.w3.org/1999/xlink" content-type="dwc:verbatimCoordinates" xlink:type="simple"><named-content content-type="geo-json" specific-use="{&#34;type&#34;:&#34;Point&#34;,&#34;coordinates&#34;:[147.143567,-7.847650]}" id="NCID0EBBKM" xlink:type="simple">07.50.859S 147.08.614E</named-content></named-content>, Ibalim &amp; Sosanika, (PNG222)” (<named-content xmlns:xlink="http://www.w3.org/1999/xlink" content-type="dwc:institutional_code" xlink:title="Naturhistorisches Museum Wien, Vienna, Austria" xlink:href="http://grbio.org/institution/naturhistorisches-museum-wien-0" xlink:type="simple">NHMW</named-content>, <named-content xmlns:xlink="http://www.w3.org/1999/xlink" content-type="dwc:institutional_code" xlink:title="SNSB-Zoologische Staatssammlung München, Munich, Germany" xlink:href="http://grbio.org/institution/zoologische-staatssammlung" xlink:type="simple">ZSM</named-content>). 5 females “Papua New Guinea: Garaina, 820 m, 24.vi.2008 <named-content xmlns:xlink="http://www.w3.org/1999/xlink" content-type="dwc:verbatimCoordinates" xlink:type="simple"><named-content content-type="geo-json" specific-use="{&#34;type&#34;:&#34;Point&#34;,&#34;coordinates&#34;:[147.104950,-7.871450]}" id="NCID0EZBKM" xlink:type="simple">07.52.287S 147.06.297E</named-content></named-content>, Ibalim &amp; Sosanika, (PNG224)” (<named-content xmlns:xlink="http://www.w3.org/1999/xlink" content-type="dwc:institutional_code" xlink:title="SNSB-Zoologische Staatssammlung München, Munich, Germany" xlink:href="http://grbio.org/institution/zoologische-staatssammlung" xlink:type="simple">ZSM</named-content>). 1 male “Papua N.G.: Morobe Prov. Garaina, 700 m 21.3.1998 leg. A. Riedel” (<named-content xmlns:xlink="http://www.w3.org/1999/xlink" content-type="dwc:institutional_code" xlink:title="Naturhistorisches Museum Wien, Vienna, Austria" xlink:href="http://grbio.org/institution/naturhistorisches-museum-wien-0" xlink:type="simple">NHMW</named-content>).</p><p><bold><italic>EHL</italic></bold>: 1 female “6441” [green text], “Papua New Guinea: Eastern Highlands, Bena – pass to Goroka valley, 1550 m, 5.iv.2006, <named-content xmlns:xlink="http://www.w3.org/1999/xlink" content-type="dwc:verbatimCoordinates" xlink:type="simple"><named-content content-type="geo-json" specific-use="{&#34;type&#34;:&#34;Point&#34;,&#34;coordinates&#34;:[145.493900,-6.242783]}" id="NCID0EYCKM" xlink:type="simple">06.14.567S 145.29.634E</named-content></named-content>, Balke &amp; Sagata (PNG33)” (<named-content xmlns:xlink="http://www.w3.org/1999/xlink" content-type="dwc:institutional_code" xlink:title="SNSB-Zoologische Staatssammlung München, Munich, Germany" xlink:href="http://grbio.org/institution/zoologische-staatssammlung" xlink:type="simple">ZSM</named-content>). 1 male “Papua New Guinea: Eastern Highlands, Bena Brigde, Unggai Bena, 1393 m, 27.viii.2005, K.Sagata, (WB136)” (<named-content xmlns:xlink="http://www.w3.org/1999/xlink" content-type="dwc:institutional_code" xlink:title="SNSB-Zoologische Staatssammlung München, Munich, Germany" xlink:href="http://grbio.org/institution/zoologische-staatssammlung" xlink:type="simple">ZSM</named-content>).</p><p><bold><italic>Central</italic></bold>: 4 males, 2 females “Papua New Guinea: Central, Moreguina [<named-content xmlns:xlink="http://www.w3.org/1999/xlink" content-type="dwc:verbatimCoordinates" xlink:type="simple"><named-content content-type="geo-json" specific-use="{&#34;type&#34;:&#34;Point&#34;,&#34;coordinates&#34;:[148.474167,-10.015833]}" id="NCID0EXDKM" xlink:type="simple">10°00'57"S, 148°28'27"E</named-content></named-content>] 16.viii.2008 Posman (PNG183), one male additionally with a green label “3815” (<named-content xmlns:xlink="http://www.w3.org/1999/xlink" content-type="dwc:institutional_code" xlink:title="Naturhistorisches Museum Wien, Vienna, Austria" xlink:href="http://grbio.org/institution/naturhistorisches-museum-wien-0" xlink:type="simple">NHMW</named-content>, <named-content xmlns:xlink="http://www.w3.org/1999/xlink" content-type="dwc:institutional_code" xlink:title="SNSB-Zoologische Staatssammlung München, Munich, Germany" xlink:href="http://grbio.org/institution/zoologische-staatssammlung" xlink:type="simple">ZSM</named-content>). 6 males, 2 females “Papua New Guinea: Central, 755 m 28.x.2009, S9 25 47.5 E147 32 59.1, Sagata (PNG229)” (<named-content xmlns:xlink="http://www.w3.org/1999/xlink" content-type="dwc:institutional_code" xlink:title="Naturhistorisches Museum Wien, Vienna, Austria" xlink:href="http://grbio.org/institution/naturhistorisches-museum-wien-0" xlink:type="simple">NHMW</named-content>, <named-content xmlns:xlink="http://www.w3.org/1999/xlink" content-type="dwc:institutional_code" xlink:title="SNSB-Zoologische Staatssammlung München, Munich, Germany" xlink:href="http://grbio.org/institution/zoologische-staatssammlung" xlink:type="simple">ZSM</named-content>). 1 female “Papua New Guinea: Central, Moroka area, Kailaki Wareaga ridge, 768 m, 27.x.2009, S9 25 42.4 E147 31 06.8, Sagata (PNG227)” (<named-content xmlns:xlink="http://www.w3.org/1999/xlink" content-type="dwc:institutional_code" xlink:title="SNSB-Zoologische Staatssammlung München, Munich, Germany" xlink:href="http://grbio.org/institution/zoologische-staatssammlung" xlink:type="simple">ZSM</named-content>). 1 male “New Guinea: Central Prov. 20 km E Pt.Moresby 9°27'S Varirata Nat. Park 147°21'E 800 m 23.IV.1989 water sample from palm-leaf leg. M. Holynsko” [hw] (<named-content xmlns:xlink="http://www.w3.org/1999/xlink" content-type="dwc:institutional_code" xlink:title="SNSB-Zoologische Staatssammlung München, Munich, Germany" xlink:href="http://grbio.org/institution/zoologische-staatssammlung" xlink:type="simple">ZSM</named-content>).</p><p><bold><italic>National Capital District</italic></bold>: 7 males, 11 females “Papua New Guinea: National Capital District, Varirata NP, 600 m, 16.xii.2007, <named-content xmlns:xlink="http://www.w3.org/1999/xlink" content-type="dwc:verbatimCoordinates" xlink:type="simple"><named-content content-type="geo-json" specific-use="{&#34;type&#34;:&#34;Point&#34;,&#34;coordinates&#34;:[147.369167,-9.436944]}" id="NCID0EWFKM" xlink:type="simple">09.26.13S 147.22.09E</named-content></named-content>, Balke &amp; Sagata (PNG 159)”, two males additionally with green labels “2848” and “2849” (<named-content xmlns:xlink="http://www.w3.org/1999/xlink" content-type="dwc:institutional_code" xlink:title="Naturhistorisches Museum Wien, Vienna, Austria" xlink:href="http://grbio.org/institution/naturhistorisches-museum-wien-0" xlink:type="simple">NHMW</named-content>, <named-content xmlns:xlink="http://www.w3.org/1999/xlink" content-type="dwc:institutional_code" xlink:title="SNSB-Zoologische Staatssammlung München, Munich, Germany" xlink:href="http://grbio.org/institution/zoologische-staatssammlung" xlink:type="simple">ZSM</named-content>).</p><p><bold><italic>Milne Bay</italic></bold>: 2 males “Papua New Guinea: Milne Bay, Normanby Isl., Sewa Bay, Sibonai, 35 m,”, “30.vi.2017, <named-content xmlns:xlink="http://www.w3.org/1999/xlink" content-type="dwc:verbatimCoordinates" xlink:type="simple"><named-content content-type="geo-json" specific-use="{&#34;type&#34;:&#34;Point&#34;,&#34;coordinates&#34;:[150.974350,-10.040300]}" id="NCID0EVGKM" xlink:type="simple">10°02.418'S 150°58.461'E</named-content></named-content>, Riedel”, “8725” and “8726” [green text] (<named-content xmlns:xlink="http://www.w3.org/1999/xlink" content-type="dwc:institutional_code" xlink:title="SNSB-Zoologische Staatssammlung München, Munich, Germany" xlink:href="http://grbio.org/institution/zoologische-staatssammlung" xlink:type="simple">ZSM</named-content>).</p><p>
          <bold><italic><tp:taxon-name><tp:taxon-name-part taxon-name-part-type="genus" reg="Austrelatus">Austrelatus</tp:taxon-name-part><tp:taxon-name-part taxon-name-part-type="species" reg="innominatus">innominatus</tp:taxon-name-part></tp:taxon-name></italic> sp. nov.</bold>
        </p><p><bold>Additional paratypes: <italic>IN</italic>: <italic>Papua</italic>: <italic>Nabire Regency</italic></bold>: 4 males, 3 females “Ir 23-W. New Guinea, track Nabire-Ilaga KM 62, 250 m, 24.vii.1991 Balke &amp; Hendrich leg.” (<named-content xmlns:xlink="http://www.w3.org/1999/xlink" content-type="dwc:institutional_code" xlink:title="Naturhistorisches Museum Wien, Vienna, Austria" xlink:href="http://grbio.org/institution/naturhistorisches-museum-wien-0" xlink:type="simple">NHMW</named-content>, <named-content xmlns:xlink="http://www.w3.org/1999/xlink" content-type="dwc:institutional_code" xlink:title="SNSB-Zoologische Staatssammlung München, Munich, Germany" xlink:href="http://grbio.org/institution/zoologische-staatssammlung" xlink:type="simple">ZSM</named-content>). 1 male, 2 females “Indonesia: Papua, Road Nabire-Enarotali KM 55, 774 m, 22.x.2011, <named-content xmlns:xlink="http://www.w3.org/1999/xlink" content-type="dwc:verbatimCoordinates" xlink:type="simple"><named-content content-type="geo-json" specific-use="{&#34;type&#34;:&#34;Point&#34;,&#34;coordinates&#34;:[135.731417,-3.496600]}" id="NCID0EPIKM" xlink:type="simple">03.29.796S 135.43.885E</named-content></named-content>, Balke (PAP09)”, male and one female with additional green text labels “5129” and “5131” (<named-content xmlns:xlink="http://www.w3.org/1999/xlink" content-type="dwc:institutional_code" xlink:title="SNSB-Zoologische Staatssammlung München, Munich, Germany" xlink:href="http://grbio.org/institution/zoologische-staatssammlung" xlink:type="simple">ZSM</named-content>). 3 males, 3 females “West New Guinea/Paniai Prov./IR 20 track Nabire-Ilaga KM 59, ca.750 m, 18.7.1991 leg: Balke &amp; Hendrich leg.” (<abbrev xmlns:xlink="http://www.w3.org/1999/xlink" content-type="institution" xlink:title="Collection of Lars Hendrich, Munich, Germany (property of NHMW)" id="ABBRID0E3IKM" xlink:type="simple">CLH</abbrev>). 1 female “IR 21 – W. New Guinea, track Nabire-Ilaga KM 65, Kali Utowa, 250M, 18.-19.vii.1991 Balke &amp; Hendrich leg.” (<named-content xmlns:xlink="http://www.w3.org/1999/xlink" content-type="dwc:institutional_code" xlink:title="SNSB-Zoologische Staatssammlung München, Munich, Germany" xlink:href="http://grbio.org/institution/zoologische-staatssammlung" xlink:type="simple">ZSM</named-content>). 1 female “Irian Jaya: Paniai Prov. road Nabire – Ilaga, km 38 18.9.1996, 150 m, leg. M. Balke (96 # 26)” (<named-content xmlns:xlink="http://www.w3.org/1999/xlink" content-type="dwc:institutional_code" xlink:title="Naturhistorisches Museum Wien, Vienna, Austria" xlink:href="http://grbio.org/institution/naturhistorisches-museum-wien-0" xlink:type="simple">NHMW</named-content>). 1 female “Irian Jaya: Nabire Prov. rd. Nabire – Ilaga, Km 35 Kali Cemara, 100 m, 27.9.1997, leg. Balke (IR97#6)” (<named-content xmlns:xlink="http://www.w3.org/1999/xlink" content-type="dwc:institutional_code" xlink:title="Naturhistorisches Museum Wien, Vienna, Austria" xlink:href="http://grbio.org/institution/naturhistorisches-museum-wien-0" xlink:type="simple">NHMW</named-content>). 1 male “West New Guinea/Paniai Prov./IR 18 River n. Nabire, 2 m, 15.7.1991 leg: Balke &amp; Hendrich leg.” (<abbrev xmlns:xlink="http://www.w3.org/1999/xlink" content-type="institution" xlink:title="Collection of Lars Hendrich, Munich, Germany (property of NHMW)" id="ABBRID0EZJKM" xlink:type="simple">CLH</abbrev>). 1 male “Irian Jaya: Nabire Prov. rd. Nabire – Ilaga, Km 35 Kali Cemara, 100 m, 23.10.1997, leg. Balke (IR97#14)” (<named-content xmlns:xlink="http://www.w3.org/1999/xlink" content-type="dwc:institutional_code" xlink:title="Naturhistorisches Museum Wien, Vienna, Austria" xlink:href="http://grbio.org/institution/naturhistorisches-museum-wien-0" xlink:type="simple">NHMW</named-content>). 2 males, 4 females “Irian Jaya: Paniai Prov. road Nabire – Ilaga, km 65, 29.8.1996, 250 m leg. M. Balke (96 # 6)” (<named-content xmlns:xlink="http://www.w3.org/1999/xlink" content-type="dwc:institutional_code" xlink:title="Naturhistorisches Museum Wien, Vienna, Austria" xlink:href="http://grbio.org/institution/naturhistorisches-museum-wien-0" xlink:type="simple">NHMW</named-content>). 1 male “Irian Jaya: Paniai Prov. road Nabire – Ilaga, km 117 Unipo, 2.9.1996, 150 m leg. M. Balke (96 # 12)” (<named-content xmlns:xlink="http://www.w3.org/1999/xlink" content-type="dwc:institutional_code" xlink:title="SNSB-Zoologische Staatssammlung München, Munich, Germany" xlink:href="http://grbio.org/institution/zoologische-staatssammlung" xlink:type="simple">ZSM</named-content>).</p><p><bold><italic>West Papua</italic>: <italic>Teluk Wondama Regency</italic></bold>: 1 male “IRIAN JAYA: Wandammen Bay, Wasior, Sararti 100–200 m, 7-9.I.2001 Leg. A.RIEDEL” (<named-content xmlns:xlink="http://www.w3.org/1999/xlink" content-type="dwc:institutional_code" xlink:title="Staatliches Museum für Naturkunde, Stuttgart, Germany" xlink:href="http://grbio.org/institution/staatliches-museum-fuer-naturkund-stuttgart" xlink:type="simple">SMNS</named-content>).</p><p>
          <bold><italic><tp:taxon-name><tp:taxon-name-part taxon-name-part-type="genus" reg="Austrelatus">Austrelatus</tp:taxon-name-part><tp:taxon-name-part taxon-name-part-type="species" reg="kaszabi">kaszabi</tp:taxon-name-part></tp:taxon-name></italic> (Guignot, 1956)</bold>
        </p><p><bold>Additional material</bold>:</p><p><bold><italic>IN</italic>: <italic>Papua</italic>: <italic>Nabire Regency</italic></bold>: 2 males, 2 females “Irian Jaya: Paniai Prov. road Nabire – Ilaga, km 117 Unipo, 2.9.1996, 150 m leg. M. Balke (96 # 12)” (<named-content xmlns:xlink="http://www.w3.org/1999/xlink" content-type="dwc:institutional_code" xlink:title="Naturhistorisches Museum Wien, Vienna, Austria" xlink:href="http://grbio.org/institution/naturhistorisches-museum-wien-0" xlink:type="simple">NHMW</named-content>). 1 male “Indonesia: Papua, Road Nabire-Enarotali KM 62, 340 m, 22.x.2011, <named-content xmlns:xlink="http://www.w3.org/1999/xlink" content-type="dwc:verbatimCoordinates" xlink:type="simple"><named-content content-type="geo-json" specific-use="{&#34;type&#34;:&#34;Point&#34;,&#34;coordinates&#34;:[135.713367,-3.528067]}" id="NCID0EPMKM" xlink:type="simple">03.31.684S 135.42.802E</named-content></named-content>, UNCEN team (PAP11)” (<named-content xmlns:xlink="http://www.w3.org/1999/xlink" content-type="dwc:institutional_code" xlink:title="SNSB-Zoologische Staatssammlung München, Munich, Germany" xlink:href="http://grbio.org/institution/zoologische-staatssammlung" xlink:type="simple">ZSM</named-content>). 2 females “Indonesia: Papua, Road Nabire-Enarotali KM 80, 250 m, 22.x.2011, <named-content xmlns:xlink="http://www.w3.org/1999/xlink" content-type="dwc:verbatimCoordinates" xlink:type="simple"><named-content content-type="geo-json" specific-use="{&#34;type&#34;:&#34;Point&#34;,&#34;coordinates&#34;:[135.774550,-3.564333]}" id="NCID0E6MKM" xlink:type="simple">03.33.860S 135.46.473E</named-content></named-content>, UNCEN team (PAP12)” (<named-content xmlns:xlink="http://www.w3.org/1999/xlink" content-type="dwc:institutional_code" xlink:title="SNSB-Zoologische Staatssammlung München, Munich, Germany" xlink:href="http://grbio.org/institution/zoologische-staatssammlung" xlink:type="simple">ZSM</named-content>).</p><p><bold><italic>Sarmi Regency</italic></bold>: 1 male, 2 females “Indonesia: Papua, Sarmi area 70 m, 25.ix.2014, <named-content xmlns:xlink="http://www.w3.org/1999/xlink" content-type="dwc:verbatimCoordinates" xlink:type="simple"><named-content content-type="geo-json" specific-use="{&#34;type&#34;:&#34;Point&#34;,&#34;coordinates&#34;:[138.849100,-1.971300]}" id="NCID0EWNKM" xlink:type="simple">-1.9713 138.8491</named-content></named-content>, UNCEN team (Pap032)”, male with an additional green label “6470” (<named-content xmlns:xlink="http://www.w3.org/1999/xlink" content-type="dwc:institutional_code" xlink:title="SNSB-Zoologische Staatssammlung München, Munich, Germany" xlink:href="http://grbio.org/institution/zoologische-staatssammlung" xlink:type="simple">ZSM</named-content>).</p><p><bold><italic>Puncak Regency</italic></bold>: 1 male, 1 female “Indonesia: Papua, Rouaffer, Iratoi, hill in forest, 164 m, 6.ix.2014, <named-content xmlns:xlink="http://www.w3.org/1999/xlink" content-type="dwc:verbatimCoordinates" xlink:type="simple"><named-content content-type="geo-json" specific-use="{&#34;type&#34;:&#34;Point&#34;,&#34;coordinates&#34;:[137.332900,-3.240300]}" id="NCID0ENOKM" xlink:type="simple">-3,2403 137,3329</named-content></named-content>, Sumoked (PAP028)” (<named-content xmlns:xlink="http://www.w3.org/1999/xlink" content-type="dwc:institutional_code" xlink:title="SNSB-Zoologische Staatssammlung München, Munich, Germany" xlink:href="http://grbio.org/institution/zoologische-staatssammlung" xlink:type="simple">ZSM</named-content>).</p><p><bold><italic>PNG</italic>: <italic>Sandaun</italic></bold>: 23 male, 23 female: 1 male “Papua New Guinea: Sandaun, Mianmin, 670 m 20.x.2008, <named-content xmlns:xlink="http://www.w3.org/1999/xlink" content-type="dwc:verbatimCoordinates" xlink:type="simple"><named-content content-type="geo-json" specific-use="{&#34;type&#34;:&#34;Point&#34;,&#34;coordinates&#34;:[141.568633,-4.888200]}" id="NCID0EFPKM" xlink:type="simple">4.53.292S 141.34.118E</named-content></named-content>, Ibalim (PNG 191)” (<named-content xmlns:xlink="http://www.w3.org/1999/xlink" content-type="dwc:institutional_code" xlink:title="Naturhistorisches Museum Wien, Vienna, Austria" xlink:href="http://grbio.org/institution/naturhistorisches-museum-wien-0" xlink:type="simple">NHMW</named-content>, <named-content xmlns:xlink="http://www.w3.org/1999/xlink" content-type="dwc:institutional_code" xlink:title="SNSB-Zoologische Staatssammlung München, Munich, Germany" xlink:href="http://grbio.org/institution/zoologische-staatssammlung" xlink:type="simple">ZSM</named-content>). 4 males, 3 females “Papua New Guinea: Sandaun, Mianmin, 670 m, 22.x.2008, <named-content xmlns:xlink="http://www.w3.org/1999/xlink" content-type="dwc:verbatimCoordinates" xlink:type="simple"><named-content content-type="geo-json" specific-use="{&#34;type&#34;:&#34;Point&#34;,&#34;coordinates&#34;:[141.587717,-4.888817]}" id="NCID0E4PKM" xlink:type="simple">04.53.329S 141.35.263E</named-content></named-content> S. Ibalim PNG189”, one male with an additional green label “3775” (<named-content xmlns:xlink="http://www.w3.org/1999/xlink" content-type="dwc:institutional_code" xlink:title="Naturhistorisches Museum Wien, Vienna, Austria" xlink:href="http://grbio.org/institution/naturhistorisches-museum-wien-0" xlink:type="simple">NHMW</named-content>, <named-content xmlns:xlink="http://www.w3.org/1999/xlink" content-type="dwc:institutional_code" xlink:title="SNSB-Zoologische Staatssammlung München, Munich, Germany" xlink:href="http://grbio.org/institution/zoologische-staatssammlung" xlink:type="simple">ZSM</named-content>). 2 males, 2 females “Papua New Guinea: Sandaun, Mianmin (pool), 990 m, 23.x.2008, <named-content xmlns:xlink="http://www.w3.org/1999/xlink" content-type="dwc:verbatimCoordinates" xlink:type="simple"><named-content content-type="geo-json" specific-use="{&#34;type&#34;:&#34;Point&#34;,&#34;coordinates&#34;:[141.591500,-4.909500]}" id="NCID0EVQKM" xlink:type="simple">4.54.570S 141.35.490E</named-content></named-content>, Ibalim (PNG 193)” (<named-content xmlns:xlink="http://www.w3.org/1999/xlink" content-type="dwc:institutional_code" xlink:title="SNSB-Zoologische Staatssammlung München, Munich, Germany" xlink:href="http://grbio.org/institution/zoologische-staatssammlung" xlink:type="simple">ZSM</named-content>). 2 females “Papua New Guinea: Sandaun, Mianmin (pool), 1080 m, 24.x.2008, <named-content xmlns:xlink="http://www.w3.org/1999/xlink" content-type="dwc:verbatimCoordinates" xlink:type="simple"><named-content content-type="geo-json" specific-use="{&#34;type&#34;:&#34;Point&#34;,&#34;coordinates&#34;:[141.636417,-4.929667]}" id="NCID0EFRKM" xlink:type="simple">04.55.780S 141.38.185E</named-content></named-content>, Ibalim (PNG 196)” (<named-content xmlns:xlink="http://www.w3.org/1999/xlink" content-type="dwc:institutional_code" xlink:title="SNSB-Zoologische Staatssammlung München, Munich, Germany" xlink:href="http://grbio.org/institution/zoologische-staatssammlung" xlink:type="simple">ZSM</named-content>). 6 males, 1 female “Papua New Guinea: Sandaun, Mianmin (river), 700 m, 21.x.2008, <named-content xmlns:xlink="http://www.w3.org/1999/xlink" content-type="dwc:verbatimCoordinates" xlink:type="simple"><named-content content-type="geo-json" specific-use="{&#34;type&#34;:&#34;Point&#34;,&#34;coordinates&#34;:[141.528433,-4.880967]}" id="NCID0EVRKM" xlink:type="simple">04.52.858S 141.31.706E</named-content></named-content> Ibalim (PNG 197)” (<named-content xmlns:xlink="http://www.w3.org/1999/xlink" content-type="dwc:institutional_code" xlink:title="SNSB-Zoologische Staatssammlung München, Munich, Germany" xlink:href="http://grbio.org/institution/zoologische-staatssammlung" xlink:type="simple">ZSM</named-content>). 9 males, 9 females “Papua New Guinea: Sandaun, Mianmin (pool), 700 m, 21.x.2008, <named-content xmlns:xlink="http://www.w3.org/1999/xlink" content-type="dwc:verbatimCoordinates" xlink:type="simple"><named-content content-type="geo-json" specific-use="{&#34;type&#34;:&#34;Point&#34;,&#34;coordinates&#34;:[141.528433,-4.880967]}" id="NCID0EFSKM" xlink:type="simple">04.52.858S 141.31.706E</named-content></named-content>, Ibalim (PNG 198)” (<named-content xmlns:xlink="http://www.w3.org/1999/xlink" content-type="dwc:institutional_code" xlink:title="Naturhistorisches Museum Wien, Vienna, Austria" xlink:href="http://grbio.org/institution/naturhistorisches-museum-wien-0" xlink:type="simple">NHMW</named-content>, <named-content xmlns:xlink="http://www.w3.org/1999/xlink" content-type="dwc:institutional_code" xlink:title="SNSB-Zoologische Staatssammlung München, Munich, Germany" xlink:href="http://grbio.org/institution/zoologische-staatssammlung" xlink:type="simple">ZSM</named-content>). 4 males, 3 females “Papua New Guinea: Sandaun, Mianmin area, &gt;700 m, 7.i.2010, Ibalim &amp; Pius (PNG231)”, two males and one female with additional green text labels “6015”, “6019” and “6014” respectively (<named-content xmlns:xlink="http://www.w3.org/1999/xlink" content-type="dwc:institutional_code" xlink:title="SNSB-Zoologische Staatssammlung München, Munich, Germany" xlink:href="http://grbio.org/institution/zoologische-staatssammlung" xlink:type="simple">ZSM</named-content>). 1 male “Papua New Guinea: Sandaun, Toricelli Mts., 2h walk fr Sibilanga Stn, 350 m, 19.iv.2006, <named-content xmlns:xlink="http://www.w3.org/1999/xlink" content-type="dwc:verbatimCoordinates" xlink:type="simple"><named-content content-type="geo-json" specific-use="{&#34;type&#34;:&#34;Point&#34;,&#34;coordinates&#34;:[142.499850,-3.652017]}" id="NCID0EFTKM" xlink:type="simple">03.39.121S 142.29.991E</named-content></named-content>, Balke (PNG 44)”, “3233” [green label] (<named-content xmlns:xlink="http://www.w3.org/1999/xlink" content-type="dwc:institutional_code" xlink:title="SNSB-Zoologische Staatssammlung München, Munich, Germany" xlink:href="http://grbio.org/institution/zoologische-staatssammlung" xlink:type="simple">ZSM</named-content>). 1 male, 1 female “Papua New Guinea: Sandaun, Bewani Stn., stream@base of Bewani Mts., 200–300 m, 12.iv.2006, nr. <named-content xmlns:xlink="http://www.w3.org/1999/xlink" content-type="dwc:verbatimCoordinates" xlink:type="simple"><named-content content-type="geo-json" specific-use="{&#34;type&#34;:&#34;Point&#34;,&#34;coordinates&#34;:[141.170450,-3.085500]}" id="NCID0EVTKM" xlink:type="simple">03.05.130S 141.10.227E</named-content></named-content>, Balke &amp; Sagata (PNG 37)” (<named-content xmlns:xlink="http://www.w3.org/1999/xlink" content-type="dwc:institutional_code" xlink:title="SNSB-Zoologische Staatssammlung München, Munich, Germany" xlink:href="http://grbio.org/institution/zoologische-staatssammlung" xlink:type="simple">ZSM</named-content>). 1 female “Papua New Guinea: Sandaun, Bewani Stn., forest puddles @ base of Bewani Mts., 300 m, 12.iv.2006, nr. <named-content xmlns:xlink="http://www.w3.org/1999/xlink" content-type="dwc:verbatimCoordinates" xlink:type="simple"><named-content content-type="geo-json" specific-use="{&#34;type&#34;:&#34;Point&#34;,&#34;coordinates&#34;:[141.170450,-3.085500]}" id="NCID0EFUKM" xlink:type="simple">03.05.130S 141.10.227E</named-content></named-content>, Balke &amp; Sagata (PNG 38)”, “3211” [green label] (<named-content xmlns:xlink="http://www.w3.org/1999/xlink" content-type="dwc:institutional_code" xlink:title="SNSB-Zoologische Staatssammlung München, Munich, Germany" xlink:href="http://grbio.org/institution/zoologische-staatssammlung" xlink:type="simple">ZSM</named-content>).</p><p><bold><italic>East Sepik</italic></bold>: 2 males, 2 females “Papua New Guinea: East Sepik, Prince Alexander Mts., Wewak-Angoram, 300 m, 21.iv.2006, 03.42.129S 143., Balke (PNG 46)” (<named-content xmlns:xlink="http://www.w3.org/1999/xlink" content-type="dwc:institutional_code" xlink:title="SNSB-Zoologische Staatssammlung München, Munich, Germany" xlink:href="http://grbio.org/institution/zoologische-staatssammlung" xlink:type="simple">ZSM</named-content>).</p><p><bold><italic>Madang</italic></bold>: 1 male, 2 females “Papua New Guinea: Madang, Wannang, 270 m, 31.x.2008, <named-content xmlns:xlink="http://www.w3.org/1999/xlink" content-type="dwc:verbatimCoordinates" xlink:type="simple"><named-content content-type="geo-json" specific-use="{&#34;type&#34;:&#34;Point&#34;,&#34;coordinates&#34;:[145.039817,-5.257633]}" id="NCID0ELVKM" xlink:type="simple">05.15.458S 145.02.389E</named-content></named-content>, Posman (PNG187)” (<named-content xmlns:xlink="http://www.w3.org/1999/xlink" content-type="dwc:institutional_code" xlink:title="SNSB-Zoologische Staatssammlung München, Munich, Germany" xlink:href="http://grbio.org/institution/zoologische-staatssammlung" xlink:type="simple">ZSM</named-content>). 1 male “Papua New Guinea: Madang, Wannang, 230 m 3.x.2008, <named-content xmlns:xlink="http://www.w3.org/1999/xlink" content-type="dwc:verbatimCoordinates" xlink:type="simple"><named-content content-type="geo-json" specific-use="{&#34;type&#34;:&#34;Point&#34;,&#34;coordinates&#34;:[145.102667,-5.287250]}" id="NCID0E2VKM" xlink:type="simple">05.17.235S 145.06.160E</named-content></named-content>, Posman (PNG188)”, “3766” [green label] (<named-content xmlns:xlink="http://www.w3.org/1999/xlink" content-type="dwc:institutional_code" xlink:title="SNSB-Zoologische Staatssammlung München, Munich, Germany" xlink:href="http://grbio.org/institution/zoologische-staatssammlung" xlink:type="simple">ZSM</named-content>). 2 males, 1 female “Papua New Guinea: Wanang, village, 20.ix.2013, Boukal, 13/2013” (<named-content xmlns:xlink="http://www.w3.org/1999/xlink" content-type="dwc:institutional_code" xlink:title="SNSB-Zoologische Staatssammlung München, Munich, Germany" xlink:href="http://grbio.org/institution/zoologische-staatssammlung" xlink:type="simple">ZSM</named-content>). 3 males, 2 females “Papua New Guinea: Wanang I, river, 25.ix.2013, Boukal, 44/2013” (<named-content xmlns:xlink="http://www.w3.org/1999/xlink" content-type="dwc:institutional_code" xlink:title="Naturhistorisches Museum Wien, Vienna, Austria" xlink:href="http://grbio.org/institution/naturhistorisches-museum-wien-0" xlink:type="simple">NHMW</named-content>, <named-content xmlns:xlink="http://www.w3.org/1999/xlink" content-type="dwc:institutional_code" xlink:title="SNSB-Zoologische Staatssammlung München, Munich, Germany" xlink:href="http://grbio.org/institution/zoologische-staatssammlung" xlink:type="simple">ZSM</named-content>). 1 female “Papua New Guinea: Wanang III, 4–20.vii.2013, V.Kolar.” (<named-content xmlns:xlink="http://www.w3.org/1999/xlink" content-type="dwc:institutional_code" xlink:title="SNSB-Zoologische Staatssammlung München, Munich, Germany" xlink:href="http://grbio.org/institution/zoologische-staatssammlung" xlink:type="simple">ZSM</named-content>). 8 males, 6 females “Papua New Guinea: Wanang, Digitam Tributary, 23.ix.2013, Boukal, 33/2013” (<named-content xmlns:xlink="http://www.w3.org/1999/xlink" content-type="dwc:institutional_code" xlink:title="Naturhistorisches Museum Wien, Vienna, Austria" xlink:href="http://grbio.org/institution/naturhistorisches-museum-wien-0" xlink:type="simple">NHMW</named-content>, <named-content xmlns:xlink="http://www.w3.org/1999/xlink" content-type="dwc:institutional_code" xlink:title="SNSB-Zoologische Staatssammlung München, Munich, Germany" xlink:href="http://grbio.org/institution/zoologische-staatssammlung" xlink:type="simple">ZSM</named-content>). 3 males, 2 females “Papua New Guinea: Digitam creek, smallside pools, 23.ix.2013, Boukal, 37/2013” (<named-content xmlns:xlink="http://www.w3.org/1999/xlink" content-type="dwc:institutional_code" xlink:title="Naturhistorisches Museum Wien, Vienna, Austria" xlink:href="http://grbio.org/institution/naturhistorisches-museum-wien-0" xlink:type="simple">NHMW</named-content>, <named-content xmlns:xlink="http://www.w3.org/1999/xlink" content-type="dwc:institutional_code" xlink:title="SNSB-Zoologische Staatssammlung München, Munich, Germany" xlink:href="http://grbio.org/institution/zoologische-staatssammlung" xlink:type="simple">ZSM</named-content>). 3 males, 2 females “Papua New Guinea: Wanang, Kusa, 24.ix.2013, Boukal, 39/2013” (<named-content xmlns:xlink="http://www.w3.org/1999/xlink" content-type="dwc:institutional_code" xlink:title="Naturhistorisches Museum Wien, Vienna, Austria" xlink:href="http://grbio.org/institution/naturhistorisches-museum-wien-0" xlink:type="simple">NHMW</named-content>, <named-content xmlns:xlink="http://www.w3.org/1999/xlink" content-type="dwc:institutional_code" xlink:title="SNSB-Zoologische Staatssammlung München, Munich, Germany" xlink:href="http://grbio.org/institution/zoologische-staatssammlung" xlink:type="simple">ZSM</named-content>). 1 male, 1 female “Papua New Guinea: Madang, Brahmin, 150 m, 26IX2002, <named-content xmlns:xlink="http://www.w3.org/1999/xlink" content-type="dwc:verbatimCoordinates" xlink:type="simple"><named-content content-type="geo-json" specific-use="{&#34;type&#34;:&#34;Point&#34;,&#34;coordinates&#34;:[145.347400,-5.749217]}" id="NCID0E2YKM" xlink:type="simple">05.44.953S 145.20.844E</named-content></named-content> Balke &amp; Sagata (PNG 024)” (<named-content xmlns:xlink="http://www.w3.org/1999/xlink" content-type="dwc:institutional_code" xlink:title="SNSB-Zoologische Staatssammlung München, Munich, Germany" xlink:href="http://grbio.org/institution/zoologische-staatssammlung" xlink:type="simple">ZSM</named-content>). 1 male “277” [green label], “PNG: Madang Pr. Brahmin (PNG 24), 26IX2002, Balke, MB 277” (<named-content xmlns:xlink="http://www.w3.org/1999/xlink" content-type="dwc:institutional_code" xlink:title="SNSB-Zoologische Staatssammlung München, Munich, Germany" xlink:href="http://grbio.org/institution/zoologische-staatssammlung" xlink:type="simple">ZSM</named-content>). 5 males, 10 females “Papua New Guinea: Madang, Usino, 260 m, 15.iii.2007, <named-content xmlns:xlink="http://www.w3.org/1999/xlink" content-type="dwc:verbatimCoordinates" xlink:type="simple"><named-content content-type="geo-json" specific-use="{&#34;type&#34;:&#34;Point&#34;,&#34;coordinates&#34;:[145.421933,-5.518750]}" id="NCID0ETZKM" xlink:type="simple">05.31.125S 145.25.316E</named-content></named-content>, Kinibel (PNG 158)” (<named-content xmlns:xlink="http://www.w3.org/1999/xlink" content-type="dwc:institutional_code" xlink:title="Naturhistorisches Museum Wien, Vienna, Austria" xlink:href="http://grbio.org/institution/naturhistorisches-museum-wien-0" xlink:type="simple">NHMW</named-content>, <named-content xmlns:xlink="http://www.w3.org/1999/xlink" content-type="dwc:institutional_code" xlink:title="SNSB-Zoologische Staatssammlung München, Munich, Germany" xlink:href="http://grbio.org/institution/zoologische-staatssammlung" xlink:type="simple">ZSM</named-content>). 8 males, 15 females “Papua New Guinea: Madang, middle ramu [Ramu River], Akaraski, 50 m, 12.iii.2007, <named-content xmlns:xlink="http://www.w3.org/1999/xlink" content-type="dwc:verbatimCoordinates" xlink:type="simple"><named-content content-type="geo-json" specific-use="{&#34;type&#34;:&#34;Point&#34;,&#34;coordinates&#34;:[144.718950,-5.079783]}" id="NCID0EL1KM" xlink:type="simple">05.04.787S 144.43.137E</named-content></named-content>, Kinibel (PNG 157)”, one male and three females with additional green labels “2867”, “2880”, “2868” and “2879”, respectively (<named-content xmlns:xlink="http://www.w3.org/1999/xlink" content-type="dwc:institutional_code" xlink:title="Naturhistorisches Museum Wien, Vienna, Austria" xlink:href="http://grbio.org/institution/naturhistorisches-museum-wien-0" xlink:type="simple">NHMW</named-content>, <named-content xmlns:xlink="http://www.w3.org/1999/xlink" content-type="dwc:institutional_code" xlink:title="SNSB-Zoologische Staatssammlung München, Munich, Germany" xlink:href="http://grbio.org/institution/zoologische-staatssammlung" xlink:type="simple">ZSM</named-content>). 1 female “Ibisca Niugini, PNG 20–22.xi.2012 Wanang <named-content xmlns:xlink="http://www.w3.org/1999/xlink" content-type="dwc:verbatimCoordinates" xlink:type="simple"><named-content content-type="geo-json" specific-use="{&#34;type&#34;:&#34;Point&#34;,&#34;coordinates&#34;:[145.079742,-5.227670]}" id="NCID0ED2KM" xlink:type="simple">-5,227670193 145,0797424</named-content></named-content>”, “FIT-WAN-D-2/8-d03 / Plot 4 / P0573 Vial 17617-CODYTI” (<named-content xmlns:xlink="http://www.w3.org/1999/xlink" content-type="dwc:institutional_code" xlink:title="SNSB-Zoologische Staatssammlung München, Munich, Germany" xlink:href="http://grbio.org/institution/zoologische-staatssammlung" xlink:type="simple">ZSM</named-content>). 1 female “Ibisca Niugini, PNG 20–22.xi.2012 Wanang <named-content xmlns:xlink="http://www.w3.org/1999/xlink" content-type="dwc:verbatimCoordinates" xlink:type="simple"><named-content content-type="geo-json" specific-use="{&#34;type&#34;:&#34;Point&#34;,&#34;coordinates&#34;:[145.079742,-5.227670]}" id="NCID0ES2KM" xlink:type="simple">-5,227670193 145,0797424</named-content></named-content>”, “FIT-WAN-R-2/8-d04 / Plot 18 / P0685 Vial 03974-CODYTI” (<named-content xmlns:xlink="http://www.w3.org/1999/xlink" content-type="dwc:institutional_code" xlink:title="SNSB-Zoologische Staatssammlung München, Munich, Germany" xlink:href="http://grbio.org/institution/zoologische-staatssammlung" xlink:type="simple">ZSM</named-content>). 1 female “Ibisca Niugini, PNG 20–22.xi.2012 Wanang <named-content xmlns:xlink="http://www.w3.org/1999/xlink" content-type="dwc:verbatimCoordinates" xlink:type="simple"><named-content content-type="geo-json" specific-use="{&#34;type&#34;:&#34;Point&#34;,&#34;coordinates&#34;:[145.079742,-5.227670]}" id="NCID0EB3KM" xlink:type="simple">-5,227670193 145,0797424</named-content></named-content>”, “FIT-WAN-O-2/8-d04 / Plot 15 / P0661 Vial 22269-CODYTI” (<named-content xmlns:xlink="http://www.w3.org/1999/xlink" content-type="dwc:institutional_code" xlink:title="SNSB-Zoologische Staatssammlung München, Munich, Germany" xlink:href="http://grbio.org/institution/zoologische-staatssammlung" xlink:type="simple">ZSM</named-content>). 1 ex. “Ibisca Niugini, PNG 20–22.xi.2012 Wanang <named-content xmlns:xlink="http://www.w3.org/1999/xlink" content-type="dwc:verbatimCoordinates" xlink:type="simple"><named-content content-type="geo-json" specific-use="{&#34;type&#34;:&#34;Point&#34;,&#34;coordinates&#34;:[145.079742,-5.227670]}" id="NCID0EQ3KM" xlink:type="simple">-5,227670193 145,0797424</named-content></named-content>”, “FIT-WAN-Q-2/8-d04 / Plot 17 / P0677 Vial 22277-CODYTI” (<named-content xmlns:xlink="http://www.w3.org/1999/xlink" content-type="dwc:institutional_code" xlink:title="SNSB-Zoologische Staatssammlung München, Munich, Germany" xlink:href="http://grbio.org/institution/zoologische-staatssammlung" xlink:type="simple">ZSM</named-content>). 1 female “Ibisca Niugini, PNG 22–24.xi.2012 Wanang <named-content xmlns:xlink="http://www.w3.org/1999/xlink" content-type="dwc:verbatimCoordinates" xlink:type="simple"><named-content content-type="geo-json" specific-use="{&#34;type&#34;:&#34;Point&#34;,&#34;coordinates&#34;:[145.079742,-5.227670]}" id="NCID0E63KM" xlink:type="simple">-5,227670193 145,0797424</named-content></named-content>”, “FIT-WAN-R-3/8-d06 / Plot 18 / P0686 Vial 16573-CODYTI” (<named-content xmlns:xlink="http://www.w3.org/1999/xlink" content-type="dwc:institutional_code" xlink:title="SNSB-Zoologische Staatssammlung München, Munich, Germany" xlink:href="http://grbio.org/institution/zoologische-staatssammlung" xlink:type="simple">ZSM</named-content>). 1 female “Ibisca Niugini, PNG 24–26.xi.2012 Wanang <named-content xmlns:xlink="http://www.w3.org/1999/xlink" content-type="dwc:verbatimCoordinates" xlink:type="simple"><named-content content-type="geo-json" specific-use="{&#34;type&#34;:&#34;Point&#34;,&#34;coordinates&#34;:[145.079742,-5.227670]}" id="NCID0EO4KM" xlink:type="simple">-5,227670193 145,0797424</named-content></named-content>”, “FIT-WAN-O-4/8-d08 / Plot 15 / P0663 Vial 17658-CODYTI” (<named-content xmlns:xlink="http://www.w3.org/1999/xlink" content-type="dwc:institutional_code" xlink:title="SNSB-Zoologische Staatssammlung München, Munich, Germany" xlink:href="http://grbio.org/institution/zoologische-staatssammlung" xlink:type="simple">ZSM</named-content>). 1 male “Ibisca Niugini, PNG 26–28.xi.2012 Wanang <named-content xmlns:xlink="http://www.w3.org/1999/xlink" content-type="dwc:verbatimCoordinates" xlink:type="simple"><named-content content-type="geo-json" specific-use="{&#34;type&#34;:&#34;Point&#34;,&#34;coordinates&#34;:[145.079742,-5.227670]}" id="NCID0E44KM" xlink:type="simple">-5,227670193 145,0797424</named-content></named-content>”, “FIT-WAN-P-5/8-d10 / Plot 16 / P0672 Vial 22295-CODYTI” (<named-content xmlns:xlink="http://www.w3.org/1999/xlink" content-type="dwc:institutional_code" xlink:title="SNSB-Zoologische Staatssammlung München, Munich, Germany" xlink:href="http://grbio.org/institution/zoologische-staatssammlung" xlink:type="simple">ZSM</named-content>). 1 female “Ibisca Niugini, PNG 30.xi.-2.xii.2012 Wanang <named-content xmlns:xlink="http://www.w3.org/1999/xlink" content-type="dwc:verbatimCoordinates" xlink:type="simple"><named-content content-type="geo-json" specific-use="{&#34;type&#34;:&#34;Point&#34;,&#34;coordinates&#34;:[145.079742,-5.227670]}" id="NCID0EM5KM" xlink:type="simple">-5,227670193 145,0797424</named-content></named-content>”, “FIT-WAN-O-7/8-d13 / Plot 15 / P0666 Vial 17747-CODYTI” (<named-content xmlns:xlink="http://www.w3.org/1999/xlink" content-type="dwc:institutional_code" xlink:title="SNSB-Zoologische Staatssammlung München, Munich, Germany" xlink:href="http://grbio.org/institution/zoologische-staatssammlung" xlink:type="simple">ZSM</named-content>). 1 female “Ibisca Niugini, PNG 30.xi.-2.xii.2012 Wanang <named-content xmlns:xlink="http://www.w3.org/1999/xlink" content-type="dwc:verbatimCoordinates" xlink:type="simple"><named-content content-type="geo-json" specific-use="{&#34;type&#34;:&#34;Point&#34;,&#34;coordinates&#34;:[145.079742,-5.227670]}" id="NCID0E25KM" xlink:type="simple">-5,227670193 145,0797424</named-content></named-content>”, “FIT-WAN-P-7/8-d14 / Plot 16 / P0674 Vial 17730-CODYTI” (<named-content xmlns:xlink="http://www.w3.org/1999/xlink" content-type="dwc:institutional_code" xlink:title="SNSB-Zoologische Staatssammlung München, Munich, Germany" xlink:href="http://grbio.org/institution/zoologische-staatssammlung" xlink:type="simple">ZSM</named-content>). 1 female “Ibisca Niugini, PNG 30.xi.-2.xii.2012 Wanang <named-content xmlns:xlink="http://www.w3.org/1999/xlink" content-type="dwc:verbatimCoordinates" xlink:type="simple"><named-content content-type="geo-json" specific-use="{&#34;type&#34;:&#34;Point&#34;,&#34;coordinates&#34;:[145.079742,-5.227670]}" id="NCID0EK6KM" xlink:type="simple">-5,227670193 145,0797424</named-content></named-content>”, “FIT-WAN-Q-7/8-d14 / Plot 17 / P0682 Vial 22373-CODYTI” (<named-content xmlns:xlink="http://www.w3.org/1999/xlink" content-type="dwc:institutional_code" xlink:title="SNSB-Zoologische Staatssammlung München, Munich, Germany" xlink:href="http://grbio.org/institution/zoologische-staatssammlung" xlink:type="simple">ZSM</named-content>). 1 female “Ibisca Niugini, PNG 2–4.xii.2012 Wanang FIT-WAN-D-8/8-d15 / Plot 4 / P0579 Vial 17568-CODYTI” (<named-content xmlns:xlink="http://www.w3.org/1999/xlink" content-type="dwc:institutional_code" xlink:title="SNSB-Zoologische Staatssammlung München, Munich, Germany" xlink:href="http://grbio.org/institution/zoologische-staatssammlung" xlink:type="simple">ZSM</named-content>).</p><p><bold><italic>East New Britain</italic></bold>: 2 males “Papua New Guinea: East New Britain, Irene, Wouwo, 860 m, 12.ii.2009, <named-content xmlns:xlink="http://www.w3.org/1999/xlink" content-type="dwc:verbatimCoordinates" xlink:type="simple"><named-content content-type="geo-json" specific-use="{&#34;type&#34;:&#34;Point&#34;,&#34;coordinates&#34;:[151.679700,-6.014867]}" id="NCID0EIALM" xlink:type="simple">05.60.892S 151.40.782E</named-content></named-content> [coordinates are wrong] Sagata (PNG200)”, one of them with an additional green label “3877” (<named-content xmlns:xlink="http://www.w3.org/1999/xlink" content-type="dwc:institutional_code" xlink:title="SNSB-Zoologische Staatssammlung München, Munich, Germany" xlink:href="http://grbio.org/institution/zoologische-staatssammlung" xlink:type="simple">ZSM</named-content>). 2 males, 1 female “Papua New Guinea: East New Britain, Wouwo, Pomio, 860 m, 12.ii.2009, <named-content xmlns:xlink="http://www.w3.org/1999/xlink" content-type="dwc:verbatimCoordinates" xlink:type="simple"><named-content content-type="geo-json" specific-use="{&#34;type&#34;:&#34;Point&#34;,&#34;coordinates&#34;:[151.778889,-5.742600]}" id="NCID0EYALM" xlink:type="simple">05.44.556S 151.46.44E</named-content></named-content> [coordinates are wrong], Sagata (PNG200)” (<named-content xmlns:xlink="http://www.w3.org/1999/xlink" content-type="dwc:institutional_code" xlink:title="SNSB-Zoologische Staatssammlung München, Munich, Germany" xlink:href="http://grbio.org/institution/zoologische-staatssammlung" xlink:type="simple">ZSM</named-content>). 11 males, 6 females “Papua New Guinea: East New Britain, Irene, Pomio, 200 m, 9.ii.2009, <named-content xmlns:xlink="http://www.w3.org/1999/xlink" content-type="dwc:verbatimCoordinates" xlink:type="simple"><named-content content-type="geo-json" specific-use="{&#34;type&#34;:&#34;Point&#34;,&#34;coordinates&#34;:[151.679700,-6.014867]}" id="NCID0EIBLM" xlink:type="simple">05.60.892S 151.40.782E</named-content></named-content> [coordinates are wrong] Sagata (PNG199)”, two of males with additional green labels “3813” and “3814” (<named-content xmlns:xlink="http://www.w3.org/1999/xlink" content-type="dwc:institutional_code" xlink:title="Naturhistorisches Museum Wien, Vienna, Austria" xlink:href="http://grbio.org/institution/naturhistorisches-museum-wien-0" xlink:type="simple">NHMW</named-content>, <named-content xmlns:xlink="http://www.w3.org/1999/xlink" content-type="dwc:institutional_code" xlink:title="SNSB-Zoologische Staatssammlung München, Munich, Germany" xlink:href="http://grbio.org/institution/zoologische-staatssammlung" xlink:type="simple">ZSM</named-content>). 3 males, 5 females “PNG: E New Britain Prov. 30km SW Kokopo, Arabam, 200 m <named-content xmlns:xlink="http://www.w3.org/1999/xlink" content-type="dwc:verbatimCoordinates" xlink:type="simple"><named-content content-type="geo-json" specific-use="{&#34;type&#34;:&#34;Point&#34;,&#34;coordinates&#34;:[152.123333,-4.604167]}" id="NCID0EACLM" xlink:type="simple">04°35'75"S, 152°06'84"E</named-content></named-content> 21.II-04.III.2000 leg. A. Weigel KL” (<named-content xmlns:xlink="http://www.w3.org/1999/xlink" content-type="dwc:institutional_code" xlink:title="Naturhistorisches Museum Wien, Vienna, Austria" xlink:href="http://grbio.org/institution/naturhistorisches-museum-wien-0" xlink:type="simple">NHMW</named-content>, <named-content xmlns:xlink="http://www.w3.org/1999/xlink" content-type="dwc:institutional_code" xlink:title="SNSB-Zoologische Staatssammlung München, Munich, Germany" xlink:href="http://grbio.org/institution/zoologische-staatssammlung" xlink:type="simple">ZSM</named-content>).</p><p>
          <bold><italic><tp:taxon-name><tp:taxon-name-part taxon-name-part-type="genus" reg="Austrelatus">Austrelatus</tp:taxon-name-part><tp:taxon-name-part taxon-name-part-type="species" reg="mirificus">mirificus</tp:taxon-name-part></tp:taxon-name></italic> sp. nov.</bold>
        </p><p><bold>Additional paratypes. <italic>PNG</italic>: <italic>Sandaun</italic></bold>: 1 male “Papua New Guinea: Sandaun, Mianmin, 670 m, 22.x.2008, <named-content xmlns:xlink="http://www.w3.org/1999/xlink" content-type="dwc:verbatimCoordinates" xlink:type="simple"><named-content content-type="geo-json" specific-use="{&#34;type&#34;:&#34;Point&#34;,&#34;coordinates&#34;:[141.587717,-4.888817]}" id="NCID0EQDLM" xlink:type="simple">4.53.329S 141.35.263E</named-content></named-content>, Ibalim (PNG 189)” (<named-content xmlns:xlink="http://www.w3.org/1999/xlink" content-type="dwc:institutional_code" xlink:title="SNSB-Zoologische Staatssammlung München, Munich, Germany" xlink:href="http://grbio.org/institution/zoologische-staatssammlung" xlink:type="simple">ZSM</named-content>). 3 males, 3 females “Papua New Guinea: Sandaun, Mianmin (pool), 990 m, 23.x.2008, <named-content xmlns:xlink="http://www.w3.org/1999/xlink" content-type="dwc:verbatimCoordinates" xlink:type="simple"><named-content content-type="geo-json" specific-use="{&#34;type&#34;:&#34;Point&#34;,&#34;coordinates&#34;:[141.591500,-4.909500]}" id="NCID0EAELM" xlink:type="simple">4.54.570S 141.35.490E</named-content></named-content>, Ibalim (PNG 193)” (<named-content xmlns:xlink="http://www.w3.org/1999/xlink" content-type="dwc:institutional_code" xlink:title="SNSB-Zoologische Staatssammlung München, Munich, Germany" xlink:href="http://grbio.org/institution/zoologische-staatssammlung" xlink:type="simple">ZSM</named-content>). 1 female “Papua New Guinea: Sandaun, Mianmin (pool), 1080 m, 24.x.2008, <named-content xmlns:xlink="http://www.w3.org/1999/xlink" content-type="dwc:verbatimCoordinates" xlink:type="simple"><named-content content-type="geo-json" specific-use="{&#34;type&#34;:&#34;Point&#34;,&#34;coordinates&#34;:[141.636417,-4.929667]}" id="NCID0EQELM" xlink:type="simple">04.55.780S 141.38.185E</named-content></named-content>, Ibalim (PNG 196)” (<named-content xmlns:xlink="http://www.w3.org/1999/xlink" content-type="dwc:institutional_code" xlink:title="SNSB-Zoologische Staatssammlung München, Munich, Germany" xlink:href="http://grbio.org/institution/zoologische-staatssammlung" xlink:type="simple">ZSM</named-content>). 2 males, 2 females “Papua New Guinea: Sandaun, Mianmin (river) 700 m, 21.x.2008, <named-content xmlns:xlink="http://www.w3.org/1999/xlink" content-type="dwc:verbatimCoordinates" xlink:type="simple"><named-content content-type="geo-json" specific-use="{&#34;type&#34;:&#34;Point&#34;,&#34;coordinates&#34;:[141.528433,-4.880967]}" id="NCID0EAFLM" xlink:type="simple">04.52.858S 141.31.706E</named-content></named-content> Ibalim (PNG 197)”, one male with an additional green label “3788” (<named-content xmlns:xlink="http://www.w3.org/1999/xlink" content-type="dwc:institutional_code" xlink:title="SNSB-Zoologische Staatssammlung München, Munich, Germany" xlink:href="http://grbio.org/institution/zoologische-staatssammlung" xlink:type="simple">ZSM</named-content>). 3 males, 2 females “Papua New Guinea: Sandaun, Mianmin area, &gt;600 m, 13.i.2010, Ibalim &amp; Pius (PNG235)”, one male and female with additional green text labels “6029” and “6030”, respectively (<named-content xmlns:xlink="http://www.w3.org/1999/xlink" content-type="dwc:institutional_code" xlink:title="SNSB-Zoologische Staatssammlung München, Munich, Germany" xlink:href="http://grbio.org/institution/zoologische-staatssammlung" xlink:type="simple">ZSM</named-content>). 9 males, 9 females “Papua New Guinea: Sandaun, Mianmin area, &gt;600 m, 13.i.2010, Ibalim &amp; Pius (PNG236)” (<named-content xmlns:xlink="http://www.w3.org/1999/xlink" content-type="dwc:institutional_code" xlink:title="Naturhistorisches Museum Wien, Vienna, Austria" xlink:href="http://grbio.org/institution/naturhistorisches-museum-wien-0" xlink:type="simple">NHMW</named-content>, <named-content xmlns:xlink="http://www.w3.org/1999/xlink" content-type="dwc:institutional_code" xlink:title="SNSB-Zoologische Staatssammlung München, Munich, Germany" xlink:href="http://grbio.org/institution/zoologische-staatssammlung" xlink:type="simple">ZSM</named-content>). 1 male “Papua New Guinea: Sandaun: Sandaun, Sokamin (WB98) 9.x.2003, K. Sagata, MB 689”, “MB689” [green label] (<named-content xmlns:xlink="http://www.w3.org/1999/xlink" content-type="dwc:institutional_code" xlink:title="SNSB-Zoologische Staatssammlung München, Munich, Germany" xlink:href="http://grbio.org/institution/zoologische-staatssammlung" xlink:type="simple">ZSM</named-content>). 8 males, 4 females “Papua New Guinea: Sandaun, Bewani Stn., stream @ base of Bewani Mts., 200–300 m, 12.iv.2006, nr. <named-content xmlns:xlink="http://www.w3.org/1999/xlink" content-type="dwc:verbatimCoordinates" xlink:type="simple"><named-content content-type="geo-json" specific-use="{&#34;type&#34;:&#34;Point&#34;,&#34;coordinates&#34;:[141.170450,-3.085500]}" id="NCID0EQGLM" xlink:type="simple">03.05.130S 141.10.227E</named-content></named-content>, Balke &amp; Sagata (PNG 37)”, one male with an additional green label “3229” (<named-content xmlns:xlink="http://www.w3.org/1999/xlink" content-type="dwc:institutional_code" xlink:title="Naturhistorisches Museum Wien, Vienna, Austria" xlink:href="http://grbio.org/institution/naturhistorisches-museum-wien-0" xlink:type="simple">NHMW</named-content>, <named-content xmlns:xlink="http://www.w3.org/1999/xlink" content-type="dwc:institutional_code" xlink:title="SNSB-Zoologische Staatssammlung München, Munich, Germany" xlink:href="http://grbio.org/institution/zoologische-staatssammlung" xlink:type="simple">ZSM</named-content>). 6 males, 6 females “Papua New Guinea: Sandaun, Bewani Stn., forest puddles @ base of Bewani Mts., 300 m, 12.iv.2006, nr. <named-content xmlns:xlink="http://www.w3.org/1999/xlink" content-type="dwc:verbatimCoordinates" xlink:type="simple"><named-content content-type="geo-json" specific-use="{&#34;type&#34;:&#34;Point&#34;,&#34;coordinates&#34;:[141.170450,-3.085500]}" id="NCID0EIHLM" xlink:type="simple">03.05.130S 141.10.227E</named-content></named-content>, Balke &amp; Sagata (PNG 38)”, one male with an additional green label “3212” (<named-content xmlns:xlink="http://www.w3.org/1999/xlink" content-type="dwc:institutional_code" xlink:title="Naturhistorisches Museum Wien, Vienna, Austria" xlink:href="http://grbio.org/institution/naturhistorisches-museum-wien-0" xlink:type="simple">NHMW</named-content>, <named-content xmlns:xlink="http://www.w3.org/1999/xlink" content-type="dwc:institutional_code" xlink:title="SNSB-Zoologische Staatssammlung München, Munich, Germany" xlink:href="http://grbio.org/institution/zoologische-staatssammlung" xlink:type="simple">ZSM</named-content>). 1 female “Papua New Guinea: Sandaun, Road Vanimo-Bewani close coast, 400–480 m, 13.iv.2006, <named-content xmlns:xlink="http://www.w3.org/1999/xlink" content-type="dwc:verbatimCoordinates" xlink:type="simple"><named-content content-type="geo-json" specific-use="{&#34;type&#34;:&#34;Point&#34;,&#34;coordinates&#34;:[141.251117,-2.739533]}" id="NCID0EAILM" xlink:type="simple">02.44.372S 141.15.067E</named-content></named-content>, Balke &amp; Sagata (PNG 41)”, “3217” [green label] (<named-content xmlns:xlink="http://www.w3.org/1999/xlink" content-type="dwc:institutional_code" xlink:title="SNSB-Zoologische Staatssammlung München, Munich, Germany" xlink:href="http://grbio.org/institution/zoologische-staatssammlung" xlink:type="simple">ZSM</named-content>).</p><p><bold><italic>East Sepik</italic></bold>: 1 male “Papua New Guinea: East Sepik, Lembena, 198 m, 3.ix.2009, <named-content xmlns:xlink="http://www.w3.org/1999/xlink" content-type="dwc:verbatimCoordinates" xlink:type="simple"><named-content content-type="geo-json" specific-use="{&#34;type&#34;:&#34;Point&#34;,&#34;coordinates&#34;:[143.949917,-4.949567]}" id="NCID0EXILM" xlink:type="simple">04.56.974S 143.56.995E</named-content></named-content>, Ibalim &amp; Pius (PNG241)” (<named-content xmlns:xlink="http://www.w3.org/1999/xlink" content-type="dwc:institutional_code" xlink:title="SNSB-Zoologische Staatssammlung München, Munich, Germany" xlink:href="http://grbio.org/institution/zoologische-staatssammlung" xlink:type="simple">ZSM</named-content>). 1 female “Papua New Guinea: East Sepik, Lembena, 198 m, 3.ix.2009, 04 46 [!] 974S 143.56.995E, Ibalim &amp; Pius (PNG243)” (<named-content xmlns:xlink="http://www.w3.org/1999/xlink" content-type="dwc:institutional_code" xlink:title="SNSB-Zoologische Staatssammlung München, Munich, Germany" xlink:href="http://grbio.org/institution/zoologische-staatssammlung" xlink:type="simple">ZSM</named-content>). 1 male “Papua New Guinea: East Sepik, Lembena, 136 m, 3.ix.2009, <named-content xmlns:xlink="http://www.w3.org/1999/xlink" content-type="dwc:verbatimCoordinates" xlink:type="simple"><named-content content-type="geo-json" specific-use="{&#34;type&#34;:&#34;Point&#34;,&#34;coordinates&#34;:[143.947833,-4.948517]}" id="NCID0EPJLM" xlink:type="simple">04.56.911S 143.56.870E</named-content></named-content>, Ibalim &amp; Pius (PNG244)” (<named-content xmlns:xlink="http://www.w3.org/1999/xlink" content-type="dwc:institutional_code" xlink:title="SNSB-Zoologische Staatssammlung München, Munich, Germany" xlink:href="http://grbio.org/institution/zoologische-staatssammlung" xlink:type="simple">ZSM</named-content>). 3 males “Papua New Guinea: East Sepik, Lembena, 297 m, 8.ix.2009, <named-content xmlns:xlink="http://www.w3.org/1999/xlink" content-type="dwc:verbatimCoordinates" xlink:type="simple"><named-content content-type="geo-json" specific-use="{&#34;type&#34;:&#34;Point&#34;,&#34;coordinates&#34;:[143.954950,-4.955483]}" id="NCID0E6JLM" xlink:type="simple">04.57.329S 143.57.297E</named-content></named-content>, Ibalim &amp; Pius (PNG247)”, “6005”, “6006”, “6009” [green text] (<named-content xmlns:xlink="http://www.w3.org/1999/xlink" content-type="dwc:institutional_code" xlink:title="SNSB-Zoologische Staatssammlung München, Munich, Germany" xlink:href="http://grbio.org/institution/zoologische-staatssammlung" xlink:type="simple">ZSM</named-content>). 1 female “Papua New Guinea: East Sepik, Lembena, 117 m, 8.ix.2009, <named-content xmlns:xlink="http://www.w3.org/1999/xlink" content-type="dwc:verbatimCoordinates" xlink:type="simple"><named-content content-type="geo-json" specific-use="{&#34;type&#34;:&#34;Point&#34;,&#34;coordinates&#34;:[143.954933,-4.958550]}" id="NCID0EPKLM" xlink:type="simple">04.57.513S 143.57.296E</named-content></named-content>, Ibalim &amp; Pius (PNG248)” (<named-content xmlns:xlink="http://www.w3.org/1999/xlink" content-type="dwc:institutional_code" xlink:title="SNSB-Zoologische Staatssammlung München, Munich, Germany" xlink:href="http://grbio.org/institution/zoologische-staatssammlung" xlink:type="simple">ZSM</named-content>). 3 males, 1 female “Papua New Guinea: East Sepik, Lembena, 335 m, 10.ix.2009, <named-content xmlns:xlink="http://www.w3.org/1999/xlink" content-type="dwc:verbatimCoordinates" xlink:type="simple"><named-content content-type="geo-json" specific-use="{&#34;type&#34;:&#34;Point&#34;,&#34;coordinates&#34;:[143.989583,-4.948250]}" id="NCID0E6KLM" xlink:type="simple">04.56.895S 143.59.375E</named-content></named-content>, Ibalim &amp; Pius (PNG250)” (<named-content xmlns:xlink="http://www.w3.org/1999/xlink" content-type="dwc:institutional_code" xlink:title="SNSB-Zoologische Staatssammlung München, Munich, Germany" xlink:href="http://grbio.org/institution/zoologische-staatssammlung" xlink:type="simple">ZSM</named-content>). 5 males, 4 females “Papua New Guinea: East Sepik, Lembena, 335 m, 10.ix.2009, <named-content xmlns:xlink="http://www.w3.org/1999/xlink" content-type="dwc:verbatimCoordinates" xlink:type="simple"><named-content content-type="geo-json" specific-use="{&#34;type&#34;:&#34;Point&#34;,&#34;coordinates&#34;:[143.956317,-4.947650]}" id="NCID0EPLLM" xlink:type="simple">04.56.859S 143.57.379E</named-content></named-content>, Ibalim &amp; Pius (PNG251)” (<named-content xmlns:xlink="http://www.w3.org/1999/xlink" content-type="dwc:institutional_code" xlink:title="Naturhistorisches Museum Wien, Vienna, Austria" xlink:href="http://grbio.org/institution/naturhistorisches-museum-wien-0" xlink:type="simple">NHMW</named-content>, <named-content xmlns:xlink="http://www.w3.org/1999/xlink" content-type="dwc:institutional_code" xlink:title="SNSB-Zoologische Staatssammlung München, Munich, Germany" xlink:href="http://grbio.org/institution/zoologische-staatssammlung" xlink:type="simple">ZSM</named-content>). 3 males, 3 females “Papua New Guinea: East Sepik, Lembena, 335 m, 10.ix.2009, <named-content xmlns:xlink="http://www.w3.org/1999/xlink" content-type="dwc:verbatimCoordinates" xlink:type="simple"><named-content content-type="geo-json" specific-use="{&#34;type&#34;:&#34;Point&#34;,&#34;coordinates&#34;:[143.957967,-4.948683]}" id="NCID0EHMLM" xlink:type="simple">04.56.921S 143.57.478E</named-content></named-content>, Ibalim &amp; Pius (PNG252)” (<named-content xmlns:xlink="http://www.w3.org/1999/xlink" content-type="dwc:institutional_code" xlink:title="Naturhistorisches Museum Wien, Vienna, Austria" xlink:href="http://grbio.org/institution/naturhistorisches-museum-wien-0" xlink:type="simple">NHMW</named-content>, <named-content xmlns:xlink="http://www.w3.org/1999/xlink" content-type="dwc:institutional_code" xlink:title="SNSB-Zoologische Staatssammlung München, Munich, Germany" xlink:href="http://grbio.org/institution/zoologische-staatssammlung" xlink:type="simple">ZSM</named-content>). 1 male, 1 female “Papua New Guinea: East Sepik Province, Amboin Patrol Post, Karawari Lodge, 7 Feb.1983, A.C. Messer” (<named-content xmlns:xlink="http://www.w3.org/1999/xlink" content-type="dwc:institutional_code" xlink:title="SNSB-Zoologische Staatssammlung München, Munich, Germany" xlink:href="http://grbio.org/institution/zoologische-staatssammlung" xlink:type="simple">ZSM</named-content>).</p><p><bold><italic>Madang</italic></bold>: 1 male “Papua New Guinea: Madang, Akameku-Brahmin, Bismarck Range, 750 m, 25.xi.2006, nr <named-content xmlns:xlink="http://www.w3.org/1999/xlink" content-type="dwc:verbatimCoordinates" xlink:type="simple"><named-content content-type="geo-json" specific-use="{&#34;type&#34;:&#34;Point&#34;,&#34;coordinates&#34;:[145.406483,-5.821783]}" id="NCID0EONLM" xlink:type="simple">05.49.307S 145.24.389E</named-content></named-content>, Balke &amp; Kinibel (PNG 114)” (<named-content xmlns:xlink="http://www.w3.org/1999/xlink" content-type="dwc:institutional_code" xlink:title="SNSB-Zoologische Staatssammlung München, Munich, Germany" xlink:href="http://grbio.org/institution/zoologische-staatssammlung" xlink:type="simple">ZSM</named-content>). 5 males, 4 females “Papua New Guinea: Madang, Akameku-Brahmin, Bismarck Range, 250–500 m, 25.xi.2006, nr <named-content xmlns:xlink="http://www.w3.org/1999/xlink" content-type="dwc:verbatimCoordinates" xlink:type="simple"><named-content content-type="geo-json" specific-use="{&#34;type&#34;:&#34;Point&#34;,&#34;coordinates&#34;:[145.402183,-5.783767]}" id="NCID0E5NLM" xlink:type="simple">05.47.026S 145.24.131E</named-content></named-content>, Balke &amp; Kinibel (PNG 115)” (<named-content xmlns:xlink="http://www.w3.org/1999/xlink" content-type="dwc:institutional_code" xlink:title="Naturhistorisches Museum Wien, Vienna, Austria" xlink:href="http://grbio.org/institution/naturhistorisches-museum-wien-0" xlink:type="simple">NHMW</named-content>, <named-content xmlns:xlink="http://www.w3.org/1999/xlink" content-type="dwc:institutional_code" xlink:title="SNSB-Zoologische Staatssammlung München, Munich, Germany" xlink:href="http://grbio.org/institution/zoologische-staatssammlung" xlink:type="simple">ZSM</named-content>). 1 male “4172” [green label], “Papua New Guinea: Madang, Wannang, 270 m, 31.x.2008, <named-content xmlns:xlink="http://www.w3.org/1999/xlink" content-type="dwc:verbatimCoordinates" xlink:type="simple"><named-content content-type="geo-json" specific-use="{&#34;type&#34;:&#34;Point&#34;,&#34;coordinates&#34;:[145.039817,-5.257633]}" id="NCID0EWOLM" xlink:type="simple">05.15.458S 145.02.389E</named-content></named-content>, Posman, (PNG187)” (<named-content xmlns:xlink="http://www.w3.org/1999/xlink" content-type="dwc:institutional_code" xlink:title="SNSB-Zoologische Staatssammlung München, Munich, Germany" xlink:href="http://grbio.org/institution/zoologische-staatssammlung" xlink:type="simple">ZSM</named-content>). 1 female “Ibisca Niugini, PNG 29–31.x.2012 Mount Wilhelm 200 m <named-content xmlns:xlink="http://www.w3.org/1999/xlink" content-type="dwc:verbatimCoordinates" xlink:type="simple"><named-content content-type="geo-json" specific-use="{&#34;type&#34;:&#34;Point&#34;,&#34;coordinates&#34;:[145.329742,-5.739897]}" id="NCID0EGPLM" xlink:type="simple">-5,739897251 145,3297424</named-content></named-content> MW0200 / P0750 Vial 07429” (<named-content xmlns:xlink="http://www.w3.org/1999/xlink" content-type="dwc:institutional_code" xlink:title="SNSB-Zoologische Staatssammlung München, Munich, Germany" xlink:href="http://grbio.org/institution/zoologische-staatssammlung" xlink:type="simple">ZSM</named-content>). 1 female “Ibisca Niugini, PNG 2–4.xi.2012 Mount Wilhelm 200 m <named-content xmlns:xlink="http://www.w3.org/1999/xlink" content-type="dwc:verbatimCoordinates" xlink:type="simple"><named-content content-type="geo-json" specific-use="{&#34;type&#34;:&#34;Point&#34;,&#34;coordinates&#34;:[145.329742,-5.739897]}" id="NCID0EVPLM" xlink:type="simple">-5,739897251 145,3297424</named-content></named-content> MW0200 / P0744 Vial 09101” (<named-content xmlns:xlink="http://www.w3.org/1999/xlink" content-type="dwc:institutional_code" xlink:title="SNSB-Zoologische Staatssammlung München, Munich, Germany" xlink:href="http://grbio.org/institution/zoologische-staatssammlung" xlink:type="simple">ZSM</named-content>). 1 male “Ibisca Niugini, PNG 8–10.xi.2012 Mount Wilhelm 200 m <named-content xmlns:xlink="http://www.w3.org/1999/xlink" content-type="dwc:verbatimCoordinates" xlink:type="simple"><named-content content-type="geo-json" specific-use="{&#34;type&#34;:&#34;Point&#34;,&#34;coordinates&#34;:[145.329742,-5.739897]}" id="NCID0EEQLM" xlink:type="simple">-5,739897251 145,3297424</named-content></named-content> MW0200 / P0763 Vial 14319” (<named-content xmlns:xlink="http://www.w3.org/1999/xlink" content-type="dwc:institutional_code" xlink:title="SNSB-Zoologische Staatssammlung München, Munich, Germany" xlink:href="http://grbio.org/institution/zoologische-staatssammlung" xlink:type="simple">ZSM</named-content>). 1 female “Ibisca Niugini, PNG 26–28.x.2012 Mount Wilhelm 700 m <named-content xmlns:xlink="http://www.w3.org/1999/xlink" content-type="dwc:verbatimCoordinates" xlink:type="simple"><named-content content-type="geo-json" specific-use="{&#34;type&#34;:&#34;Point&#34;,&#34;coordinates&#34;:[145.252167,-5.731961]}" id="NCID0ETQLM" xlink:type="simple">-5,731960773 145,2521667</named-content></named-content> MW0700 / P1218 Vial 16217” (<named-content xmlns:xlink="http://www.w3.org/1999/xlink" content-type="dwc:institutional_code" xlink:title="SNSB-Zoologische Staatssammlung München, Munich, Germany" xlink:href="http://grbio.org/institution/zoologische-staatssammlung" xlink:type="simple">ZSM</named-content>). 1 female “Ibisca Niugini, PNG 27–29.x.2012 Mount Wilhelm 700 m”, “<named-content xmlns:xlink="http://www.w3.org/1999/xlink" content-type="dwc:verbatimCoordinates" xlink:type="simple"><named-content content-type="geo-json" specific-use="{&#34;type&#34;:&#34;Point&#34;,&#34;coordinates&#34;:[145.252167,-5.731961]}" id="NCID0ECRLM" xlink:type="simple">-5,731960773 145,2521667</named-content></named-content>, FIT-MW700-F-2/8-d03 / Plot 6 / P1139 Vial 15944-CODYTI” (<named-content xmlns:xlink="http://www.w3.org/1999/xlink" content-type="dwc:institutional_code" xlink:title="SNSB-Zoologische Staatssammlung München, Munich, Germany" xlink:href="http://grbio.org/institution/zoologische-staatssammlung" xlink:type="simple">ZSM</named-content>). 1 male, 1 female “Ibisca Niugini, PNG 27–29.x.2012 Mount Wilhelm 700 m”, “<named-content xmlns:xlink="http://www.w3.org/1999/xlink" content-type="dwc:verbatimCoordinates" xlink:type="simple"><named-content content-type="geo-json" specific-use="{&#34;type&#34;:&#34;Point&#34;,&#34;coordinates&#34;:[145.252167,-5.731961]}" id="NCID0ERRLM" xlink:type="simple">-5,731960773 145,2521667</named-content></named-content>, FIT-MW700-A-2/8-d03 / Plot 1 / P1099 Vial 15960-CODYTI” (<named-content xmlns:xlink="http://www.w3.org/1999/xlink" content-type="dwc:institutional_code" xlink:title="SNSB-Zoologische Staatssammlung München, Munich, Germany" xlink:href="http://grbio.org/institution/zoologische-staatssammlung" xlink:type="simple">ZSM</named-content>). 1 female “Ibisca Niugini, PNG 27–29.x.2012 Mount Wilhelm 700 m <named-content xmlns:xlink="http://www.w3.org/1999/xlink" content-type="dwc:verbatimCoordinates" xlink:type="simple"><named-content content-type="geo-json" specific-use="{&#34;type&#34;:&#34;Point&#34;,&#34;coordinates&#34;:[145.252167,-5.731961]}" id="NCID0EASLM" xlink:type="simple">-5,731960773 145,2521667</named-content></named-content>”, “FIT-MW700-D-2/8-d03 / Plot 4 / P1123 Vial 15972-CODYTI” (<named-content xmlns:xlink="http://www.w3.org/1999/xlink" content-type="dwc:institutional_code" xlink:title="SNSB-Zoologische Staatssammlung München, Munich, Germany" xlink:href="http://grbio.org/institution/zoologische-staatssammlung" xlink:type="simple">ZSM</named-content>). 1 female “Ibisca Niugini, PNG 27–29.x.2012 Mount Wilhelm 700 m <named-content xmlns:xlink="http://www.w3.org/1999/xlink" content-type="dwc:verbatimCoordinates" xlink:type="simple"><named-content content-type="geo-json" specific-use="{&#34;type&#34;:&#34;Point&#34;,&#34;coordinates&#34;:[145.252167,-5.731961]}" id="NCID0EPSLM" xlink:type="simple">-5,731960773 145,2521667</named-content></named-content>”, “FIT-MW700-E-2/8-d03 / Plot 5 / P1131 Vial 15937-CODYTI” (<named-content xmlns:xlink="http://www.w3.org/1999/xlink" content-type="dwc:institutional_code" xlink:title="SNSB-Zoologische Staatssammlung München, Munich, Germany" xlink:href="http://grbio.org/institution/zoologische-staatssammlung" xlink:type="simple">ZSM</named-content>). 1 male, 2 females “Ibisca Niugini, PNG 28–30.x.2012 Mount Wilhelm 700 m <named-content xmlns:xlink="http://www.w3.org/1999/xlink" content-type="dwc:verbatimCoordinates" xlink:type="simple"><named-content content-type="geo-json" specific-use="{&#34;type&#34;:&#34;Point&#34;,&#34;coordinates&#34;:[145.252167,-5.731961]}" id="NCID0E5SLM" xlink:type="simple">-5,731960773 145,2521667</named-content></named-content> MW700 / P1179 Vial 16186” (<named-content xmlns:xlink="http://www.w3.org/1999/xlink" content-type="dwc:institutional_code" xlink:title="SNSB-Zoologische Staatssammlung München, Munich, Germany" xlink:href="http://grbio.org/institution/zoologische-staatssammlung" xlink:type="simple">ZSM</named-content>). 1 male “Ibisca Niugini, PNG 28–30.x.2012 Mount Wilhelm 700 m <named-content xmlns:xlink="http://www.w3.org/1999/xlink" content-type="dwc:verbatimCoordinates" xlink:type="simple"><named-content content-type="geo-json" specific-use="{&#34;type&#34;:&#34;Point&#34;,&#34;coordinates&#34;:[145.252167,-5.731961]}" id="NCID0ENTLM" xlink:type="simple">-5,731960773 145,2521667</named-content></named-content> MW700 / P1235 Vial 16164” (<named-content xmlns:xlink="http://www.w3.org/1999/xlink" content-type="dwc:institutional_code" xlink:title="SNSB-Zoologische Staatssammlung München, Munich, Germany" xlink:href="http://grbio.org/institution/zoologische-staatssammlung" xlink:type="simple">ZSM</named-content>). 1 female “Ibisca Niugini, PNG 28–30.x.2012 Mount Wilhelm 700 m <named-content xmlns:xlink="http://www.w3.org/1999/xlink" content-type="dwc:verbatimCoordinates" xlink:type="simple"><named-content content-type="geo-json" specific-use="{&#34;type&#34;:&#34;Point&#34;,&#34;coordinates&#34;:[145.252167,-5.731961]}" id="NCID0E3TLM" xlink:type="simple">-5,731960773 145,2521667</named-content></named-content>”, “FIT-MW700-M-2/8-d04 / Plot 13 / P1195 Vial 16167-CODYTI” (<named-content xmlns:xlink="http://www.w3.org/1999/xlink" content-type="dwc:institutional_code" xlink:title="SNSB-Zoologische Staatssammlung München, Munich, Germany" xlink:href="http://grbio.org/institution/zoologische-staatssammlung" xlink:type="simple">ZSM</named-content>). 1 female “Ibisca Niugini, PNG 30.x.-1.xi.2012 Mount Wilhelm 700 m <named-content xmlns:xlink="http://www.w3.org/1999/xlink" content-type="dwc:verbatimCoordinates" xlink:type="simple"><named-content content-type="geo-json" specific-use="{&#34;type&#34;:&#34;Point&#34;,&#34;coordinates&#34;:[145.252167,-5.731961]}" id="NCID0ELULM" xlink:type="simple">-5,731960773 145,2521667</named-content></named-content> MW0700 / P1212 Vial 15970” (<named-content xmlns:xlink="http://www.w3.org/1999/xlink" content-type="dwc:institutional_code" xlink:title="SNSB-Zoologische Staatssammlung München, Munich, Germany" xlink:href="http://grbio.org/institution/zoologische-staatssammlung" xlink:type="simple">ZSM</named-content>). 1 female “Ibisca Niugini, PNG 30.x-1.xi.2012 Mount Wilhelm 700 m”, “<named-content xmlns:xlink="http://www.w3.org/1999/xlink" content-type="dwc:verbatimCoordinates" xlink:type="simple"><named-content content-type="geo-json" specific-use="{&#34;type&#34;:&#34;Point&#34;,&#34;coordinates&#34;:[145.252167,-5.731961]}" id="NCID0E1ULM" xlink:type="simple">-5,731960773 145,2521667</named-content></named-content>, FIT-MW700-M-3/8-d06 / Plot 13 / P1196 Vial 15980-CODYTI” (<named-content xmlns:xlink="http://www.w3.org/1999/xlink" content-type="dwc:institutional_code" xlink:title="SNSB-Zoologische Staatssammlung München, Munich, Germany" xlink:href="http://grbio.org/institution/zoologische-staatssammlung" xlink:type="simple">ZSM</named-content>). 1 male, 1 female “Ibisca Niugini, PNG 31.x-2.xi.2012 Mount Wilhelm 700 m”, “<named-content xmlns:xlink="http://www.w3.org/1999/xlink" content-type="dwc:verbatimCoordinates" xlink:type="simple"><named-content content-type="geo-json" specific-use="{&#34;type&#34;:&#34;Point&#34;,&#34;coordinates&#34;:[145.252167,-5.731961]}" id="NCID0EJVLM" xlink:type="simple">-5,731960773 145,2521667</named-content></named-content>, FIT-MW700-D-4/8-d07 / Plot 4 / P1125 Vial 16045-CODYTI” (<named-content xmlns:xlink="http://www.w3.org/1999/xlink" content-type="dwc:institutional_code" xlink:title="SNSB-Zoologische Staatssammlung München, Munich, Germany" xlink:href="http://grbio.org/institution/zoologische-staatssammlung" xlink:type="simple">ZSM</named-content>). 1 male, 2 females “Ibisca Niugini, PNG 31.x-2.xi.2012 Mount Wilhelm 700 m”, “<named-content xmlns:xlink="http://www.w3.org/1999/xlink" content-type="dwc:verbatimCoordinates" xlink:type="simple"><named-content content-type="geo-json" specific-use="{&#34;type&#34;:&#34;Point&#34;,&#34;coordinates&#34;:[145.252167,-5.731961]}" id="NCID0EYVLM" xlink:type="simple">-5,731960773 145,2521667</named-content></named-content>, FIT-MW700-E-4/8-d07 / Plot 5 / P1133 Vial 15919-CODYTI” (<named-content xmlns:xlink="http://www.w3.org/1999/xlink" content-type="dwc:institutional_code" xlink:title="SNSB-Zoologische Staatssammlung München, Munich, Germany" xlink:href="http://grbio.org/institution/zoologische-staatssammlung" xlink:type="simple">ZSM</named-content>). 2 males “Ibisca Niugini, PNG 31.x-2.xi.2012 Mount Wilhelm 700 m”, “<named-content xmlns:xlink="http://www.w3.org/1999/xlink" content-type="dwc:verbatimCoordinates" xlink:type="simple"><named-content content-type="geo-json" specific-use="{&#34;type&#34;:&#34;Point&#34;,&#34;coordinates&#34;:[145.252167,-5.731961]}" id="NCID0EHWLM" xlink:type="simple">-5,731960773 145,2521667</named-content></named-content>, FIT-MW700-C-4/8-d07 / Plot 3 / P1117 Vial 15664-CODYTI” (<named-content xmlns:xlink="http://www.w3.org/1999/xlink" content-type="dwc:institutional_code" xlink:title="SNSB-Zoologische Staatssammlung München, Munich, Germany" xlink:href="http://grbio.org/institution/zoologische-staatssammlung" xlink:type="simple">ZSM</named-content>). 1 female “Ibisca Niugini, PNG 31.x-2.xi.2012 Mount Wilhelm 700 m”, “<named-content xmlns:xlink="http://www.w3.org/1999/xlink" content-type="dwc:verbatimCoordinates" xlink:type="simple"><named-content content-type="geo-json" specific-use="{&#34;type&#34;:&#34;Point&#34;,&#34;coordinates&#34;:[145.252167,-5.731961]}" id="NCID0EWWLM" xlink:type="simple">-5,731960773 145,2521667</named-content></named-content>, FIT-MW700-A-4/8-d07 / Plot 1 / P1101 Vial 15828” (<named-content xmlns:xlink="http://www.w3.org/1999/xlink" content-type="dwc:institutional_code" xlink:title="SNSB-Zoologische Staatssammlung München, Munich, Germany" xlink:href="http://grbio.org/institution/zoologische-staatssammlung" xlink:type="simple">ZSM</named-content>). 1 male “Ibisca Niugini, PNG 2–4.xi.2012 Mount Wilhelm 700 m”, “<named-content xmlns:xlink="http://www.w3.org/1999/xlink" content-type="dwc:verbatimCoordinates" xlink:type="simple"><named-content content-type="geo-json" specific-use="{&#34;type&#34;:&#34;Point&#34;,&#34;coordinates&#34;:[145.252167,-5.731961]}" id="NCID0EFXLM" xlink:type="simple">-5,731960773 145,2521667</named-content></named-content> FIT-MW700-D-5/8-d09 / Plot 4 / P1126 Vial 16018-CODYTI” (<named-content xmlns:xlink="http://www.w3.org/1999/xlink" content-type="dwc:institutional_code" xlink:title="SNSB-Zoologische Staatssammlung München, Munich, Germany" xlink:href="http://grbio.org/institution/zoologische-staatssammlung" xlink:type="simple">ZSM</named-content>). 1 male “Ibisca Niugini, PNG 4–6.xi.2012 Mount Wilhelm 700 m FIT-MW700-D-6/8-d11 / Plot 4 / P1127 Vial 07061” (<named-content xmlns:xlink="http://www.w3.org/1999/xlink" content-type="dwc:institutional_code" xlink:title="SNSB-Zoologische Staatssammlung München, Munich, Germany" xlink:href="http://grbio.org/institution/zoologische-staatssammlung" xlink:type="simple">ZSM</named-content>). 1 male “Ibisca Niugini, PNG 4–6.xi.2012 Mount Wilhelm 700 m <named-content xmlns:xlink="http://www.w3.org/1999/xlink" content-type="dwc:verbatimCoordinates" xlink:type="simple"><named-content content-type="geo-json" specific-use="{&#34;type&#34;:&#34;Point&#34;,&#34;coordinates&#34;:[145.252167,-5.731961]}" id="NCID0E3XLM" xlink:type="simple">-5,731960773 145,2521667</named-content></named-content>”, “FIT-MW700-E-6/8-d11 / Plot 5 / P1135 Vial 07232-CODYTI” (<named-content xmlns:xlink="http://www.w3.org/1999/xlink" content-type="dwc:institutional_code" xlink:title="SNSB-Zoologische Staatssammlung München, Munich, Germany" xlink:href="http://grbio.org/institution/zoologische-staatssammlung" xlink:type="simple">ZSM</named-content>). 1 male “Ibisca Niugini, PNG 5–7.xi.2012 Mount Wilhelm 700 m <named-content xmlns:xlink="http://www.w3.org/1999/xlink" content-type="dwc:verbatimCoordinates" xlink:type="simple"><named-content content-type="geo-json" specific-use="{&#34;type&#34;:&#34;Point&#34;,&#34;coordinates&#34;:[145.252167,-5.731961]}" id="NCID0ELYLM" xlink:type="simple">-5,731960773 145,2521667</named-content></named-content> MW0700 / P1191 Vial 16058” (<named-content xmlns:xlink="http://www.w3.org/1999/xlink" content-type="dwc:institutional_code" xlink:title="SNSB-Zoologische Staatssammlung München, Munich, Germany" xlink:href="http://grbio.org/institution/zoologische-staatssammlung" xlink:type="simple">ZSM</named-content>). 1 male “Ibisca Niugini, PNG 5–7.xi.2012 Mount Wilhelm 700 m <named-content xmlns:xlink="http://www.w3.org/1999/xlink" content-type="dwc:verbatimCoordinates" xlink:type="simple"><named-content content-type="geo-json" specific-use="{&#34;type&#34;:&#34;Point&#34;,&#34;coordinates&#34;:[145.252167,-5.731961]}" id="NCID0E1YLM" xlink:type="simple">-5,731960773 145,2521667</named-content></named-content> MW0700 / P1183 Vial 16046” (<named-content xmlns:xlink="http://www.w3.org/1999/xlink" content-type="dwc:institutional_code" xlink:title="SNSB-Zoologische Staatssammlung München, Munich, Germany" xlink:href="http://grbio.org/institution/zoologische-staatssammlung" xlink:type="simple">ZSM</named-content>). 1 female “Ibisca Niugini, PNG 26–28.x.2012 Mount Wilhelm 1200 m”, “<named-content xmlns:xlink="http://www.w3.org/1999/xlink" content-type="dwc:verbatimCoordinates" xlink:type="simple"><named-content content-type="geo-json" specific-use="{&#34;type&#34;:&#34;Point&#34;,&#34;coordinates&#34;:[145.269470,-5.720874]}" id="NCID0EJZLM" xlink:type="simple">-5,720873833 145,2694702</named-content></named-content> FIT-MW1200-P-1/8-d02 / Plot 16 / P1608 Vial 18767” (<named-content xmlns:xlink="http://www.w3.org/1999/xlink" content-type="dwc:institutional_code" xlink:title="SNSB-Zoologische Staatssammlung München, Munich, Germany" xlink:href="http://grbio.org/institution/zoologische-staatssammlung" xlink:type="simple">ZSM</named-content>). 1 female “Ibisca Niugini, PNG 28–30.x.2012 Mount Wilhelm 1200 m <named-content xmlns:xlink="http://www.w3.org/1999/xlink" content-type="dwc:verbatimCoordinates" xlink:type="simple"><named-content content-type="geo-json" specific-use="{&#34;type&#34;:&#34;Point&#34;,&#34;coordinates&#34;:[145.269470,-5.720874]}" id="NCID0EYZLM" xlink:type="simple">-5,720873833 145,2694702</named-content></named-content> MW1200 / P1585 Vial 18825” (<named-content xmlns:xlink="http://www.w3.org/1999/xlink" content-type="dwc:institutional_code" xlink:title="SNSB-Zoologische Staatssammlung München, Munich, Germany" xlink:href="http://grbio.org/institution/zoologische-staatssammlung" xlink:type="simple">ZSM</named-content>). 1 female “Ibisca Niugini, PNG 29–31.x.2012 Mount Wilhelm 1200 m”, “<named-content xmlns:xlink="http://www.w3.org/1999/xlink" content-type="dwc:verbatimCoordinates" xlink:type="simple"><named-content content-type="geo-json" specific-use="{&#34;type&#34;:&#34;Point&#34;,&#34;coordinates&#34;:[145.269470,-5.720874]}" id="NCID0EH1LM" xlink:type="simple">-5,720873833 145,2694702</named-content></named-content> FIT-MW1200-H-3/8-d05 / Plot 8 / P1546 Vial 17249” (<named-content xmlns:xlink="http://www.w3.org/1999/xlink" content-type="dwc:institutional_code" xlink:title="SNSB-Zoologische Staatssammlung München, Munich, Germany" xlink:href="http://grbio.org/institution/zoologische-staatssammlung" xlink:type="simple">ZSM</named-content>). 1 female “Ibisca Niugini, PNG 1–3.xi.2012 Mount Wilhelm 1200 m <named-content xmlns:xlink="http://www.w3.org/1999/xlink" content-type="dwc:verbatimCoordinates" xlink:type="simple"><named-content content-type="geo-json" specific-use="{&#34;type&#34;:&#34;Point&#34;,&#34;coordinates&#34;:[145.269470,-5.720874]}" id="NCID0EW1LM" xlink:type="simple">-5,720873833 145,2694702</named-content></named-content> MW1200 / P1571 Vial 16947” (<named-content xmlns:xlink="http://www.w3.org/1999/xlink" content-type="dwc:institutional_code" xlink:title="SNSB-Zoologische Staatssammlung München, Munich, Germany" xlink:href="http://grbio.org/institution/zoologische-staatssammlung" xlink:type="simple">ZSM</named-content>). 1 female “Ibisca Niugini, PNG 3–5.xi.2012 Mount Wilhelm 1200 m <named-content xmlns:xlink="http://www.w3.org/1999/xlink" content-type="dwc:verbatimCoordinates" xlink:type="simple"><named-content content-type="geo-json" specific-use="{&#34;type&#34;:&#34;Point&#34;,&#34;coordinates&#34;:[145.269470,-5.720874]}" id="NCID0EF2LM" xlink:type="simple">-5,720873833 145,2694702</named-content></named-content> MW1200 / P1612 Vial 17292” (<named-content xmlns:xlink="http://www.w3.org/1999/xlink" content-type="dwc:institutional_code" xlink:title="SNSB-Zoologische Staatssammlung München, Munich, Germany" xlink:href="http://grbio.org/institution/zoologische-staatssammlung" xlink:type="simple">ZSM</named-content>). 1 female “Ibisca Niugini, PNG 3–5.xi.2012 Mount Wilhelm 1200 m <named-content xmlns:xlink="http://www.w3.org/1999/xlink" content-type="dwc:verbatimCoordinates" xlink:type="simple"><named-content content-type="geo-json" specific-use="{&#34;type&#34;:&#34;Point&#34;,&#34;coordinates&#34;:[145.269470,-5.720874]}" id="NCID0EU2LM" xlink:type="simple">-5,720873833 145,2694702</named-content></named-content> MW1200 / P1636 Vial 17324” (<named-content xmlns:xlink="http://www.w3.org/1999/xlink" content-type="dwc:institutional_code" xlink:title="SNSB-Zoologische Staatssammlung München, Munich, Germany" xlink:href="http://grbio.org/institution/zoologische-staatssammlung" xlink:type="simple">ZSM</named-content>). 2 female “Ibisca Niugini, PNG 4–6.xi.2012 Mount Wilhelm 1200 m”, “<named-content xmlns:xlink="http://www.w3.org/1999/xlink" content-type="dwc:verbatimCoordinates" xlink:type="simple"><named-content content-type="geo-json" specific-use="{&#34;type&#34;:&#34;Point&#34;,&#34;coordinates&#34;:[145.269470,-5.720874]}" id="NCID0ED3LM" xlink:type="simple">-5,720873833 145,2694702</named-content></named-content> FIT-MW1200-A-6/8-d11 / Plot 1 / P1493 Vial 17274” (<named-content xmlns:xlink="http://www.w3.org/1999/xlink" content-type="dwc:institutional_code" xlink:title="SNSB-Zoologische Staatssammlung München, Munich, Germany" xlink:href="http://grbio.org/institution/zoologische-staatssammlung" xlink:type="simple">ZSM</named-content>). 1 male “Ibisca Niugini, PNG 9–11.xi.2012 Mount Wilhelm 1200 m,” “<named-content xmlns:xlink="http://www.w3.org/1999/xlink" content-type="dwc:verbatimCoordinates" xlink:type="simple"><named-content content-type="geo-json" specific-use="{&#34;type&#34;:&#34;Point&#34;,&#34;coordinates&#34;:[145.269470,-5.720874]}" id="NCID0ES3LM" xlink:type="simple">-5,720873833 145,2694702</named-content></named-content> FIT-MW1200-P-8/8-d16 / Plot 16 / P1615 Vial 17012-CODYTI” (<named-content xmlns:xlink="http://www.w3.org/1999/xlink" content-type="dwc:institutional_code" xlink:title="SNSB-Zoologische Staatssammlung München, Munich, Germany" xlink:href="http://grbio.org/institution/zoologische-staatssammlung" xlink:type="simple">ZSM</named-content>).</p><p><bold><italic>IN</italic>: <italic>Papua</italic>: <italic>Jayapura Regency</italic></bold>: 1 male “Indonesia: Papua, Cyclops Mts., Doyo [<named-content xmlns:xlink="http://www.w3.org/1999/xlink" content-type="dwc:verbatimCoordinates" xlink:type="simple"><named-content content-type="geo-json" specific-use="{&#34;type&#34;:&#34;Point&#34;,&#34;coordinates&#34;:[140.483028,-2.512389]}" id="NCID0EL4LM" xlink:type="simple">2°30'44.6"S, 140°28'58.9"E</named-content></named-content>], 710 m, 27.XI.2007, Riedel.” (<named-content xmlns:xlink="http://www.w3.org/1999/xlink" content-type="dwc:institutional_code" xlink:title="SNSB-Zoologische Staatssammlung München, Munich, Germany" xlink:href="http://grbio.org/institution/zoologische-staatssammlung" xlink:type="simple">ZSM</named-content>). 1 female “Indonesia: Papua, Cyclops Mts., Doyo, 1120 m, 27.XI.2007, Riedel.” (<named-content xmlns:xlink="http://www.w3.org/1999/xlink" content-type="dwc:institutional_code" xlink:title="SNSB-Zoologische Staatssammlung München, Munich, Germany" xlink:href="http://grbio.org/institution/zoologische-staatssammlung" xlink:type="simple">ZSM</named-content>). 1 female “Indonesia: Papua, Cyclops Mts., (5), 1120 m, 27.XI.2007, <named-content xmlns:xlink="http://www.w3.org/1999/xlink" content-type="dwc:verbatimCoordinates" xlink:type="simple"><named-content content-type="geo-json" specific-use="{&#34;type&#34;:&#34;Point&#34;,&#34;coordinates&#34;:[140.507267,-2.525267]}" id="NCID0ED5LM" xlink:type="simple">02°31.516'S 140°30.436'E</named-content></named-content>, A. Riedel leg.” (<named-content xmlns:xlink="http://www.w3.org/1999/xlink" content-type="dwc:institutional_code" xlink:title="SNSB-Zoologische Staatssammlung München, Munich, Germany" xlink:href="http://grbio.org/institution/zoologische-staatssammlung" xlink:type="simple">ZSM</named-content>). 1 female “Indonesia: Papua, Cyclops Mts., (15), 710 m, 02.XII.2007, <named-content xmlns:xlink="http://www.w3.org/1999/xlink" content-type="dwc:verbatimCoordinates" xlink:type="simple"><named-content content-type="geo-json" specific-use="{&#34;type&#34;:&#34;Point&#34;,&#34;coordinates&#34;:[140.506867,-2.541933]}" id="NCID0ET5LM" xlink:type="simple">02°32.516'S 140°30.412'E</named-content></named-content>, A. Riedel leg.” (<named-content xmlns:xlink="http://www.w3.org/1999/xlink" content-type="dwc:institutional_code" xlink:title="SNSB-Zoologische Staatssammlung München, Munich, Germany" xlink:href="http://grbio.org/institution/zoologische-staatssammlung" xlink:type="simple">ZSM</named-content>).</p><p><bold><italic>Yalimo Regency</italic></bold>: 1 male “INDONESIA: West Papua, Jayawijaya Prov., Elelim, 450–750 m, 17.xii.2004, Riedel” (<named-content xmlns:xlink="http://www.w3.org/1999/xlink" content-type="dwc:institutional_code" xlink:title="SNSB-Zoologische Staatssammlung München, Munich, Germany" xlink:href="http://grbio.org/institution/zoologische-staatssammlung" xlink:type="simple">ZSM</named-content>).</p><p><bold><italic>Sarmi Regency</italic></bold>: 1 male “Indonesia: Papua, Sarmi, Waaf, N Foja Mts, waterfall in forest, 120 m, 23.ix.2014, -2 3317793 138.7500472, UNCEN team (Pap031)” (<named-content xmlns:xlink="http://www.w3.org/1999/xlink" content-type="dwc:institutional_code" xlink:title="SNSB-Zoologische Staatssammlung München, Munich, Germany" xlink:href="http://grbio.org/institution/zoologische-staatssammlung" xlink:type="simple">ZSM</named-content>).</p><p>
          <bold><italic><tp:taxon-name><tp:taxon-name-part taxon-name-part-type="genus" reg="Austrelatus">Austrelatus</tp:taxon-name-part><tp:taxon-name-part taxon-name-part-type="species" reg="neoguineensis">neoguineensis</tp:taxon-name-part></tp:taxon-name></italic> (Zimmermann, 1919)</bold>
        </p><p><bold>Additional material. <italic>IN</italic>: <italic>Papua</italic>: <italic>Biak Numfor Regency</italic></bold>: 2 males “Indonesia: Papua, Biak, Nimbotong Nimbokramp, 110 m 21.iv.2006, Tindige leg.” and additionally with green labels “3158” and “3159” (<named-content xmlns:xlink="http://www.w3.org/1999/xlink" content-type="dwc:institutional_code" xlink:title="SNSB-Zoologische Staatssammlung München, Munich, Germany" xlink:href="http://grbio.org/institution/zoologische-staatssammlung" xlink:type="simple">ZSM</named-content>). 7 males, 4 females “Indonesia: Papua, Biak, Nimbotong Nimbokramp, 110 m 21.iv.2006, Tindige ()” (<named-content xmlns:xlink="http://www.w3.org/1999/xlink" content-type="dwc:institutional_code" xlink:title="Naturhistorisches Museum Wien, Vienna, Austria" xlink:href="http://grbio.org/institution/naturhistorisches-museum-wien-0" xlink:type="simple">NHMW</named-content>, <named-content xmlns:xlink="http://www.w3.org/1999/xlink" content-type="dwc:institutional_code" xlink:title="SNSB-Zoologische Staatssammlung München, Munich, Germany" xlink:href="http://grbio.org/institution/zoologische-staatssammlung" xlink:type="simple">ZSM</named-content>). 1 male “Indonesia: Papua, Biak East, Anggaduben, sealevel, 3.iv.2006, Tindige” (<named-content xmlns:xlink="http://www.w3.org/1999/xlink" content-type="dwc:institutional_code" xlink:title="SNSB-Zoologische Staatssammlung München, Munich, Germany" xlink:href="http://grbio.org/institution/zoologische-staatssammlung" xlink:type="simple">ZSM</named-content>).</p><p><bold><italic>Yapen Islands Regency</italic></bold>: 5 males “IRAN JAYA: Japen Isl. Mantembu 150–450 m, 18.2.1999 leg. Riedel” (<named-content xmlns:xlink="http://www.w3.org/1999/xlink" content-type="dwc:institutional_code" xlink:title="Naturhistorisches Museum Wien, Vienna, Austria" xlink:href="http://grbio.org/institution/naturhistorisches-museum-wien-0" xlink:type="simple">NHMW</named-content>). 3 females “Indonesia: Papua, Japen Mantembu A.Riedel” (<named-content xmlns:xlink="http://www.w3.org/1999/xlink" content-type="dwc:institutional_code" xlink:title="SNSB-Zoologische Staatssammlung München, Munich, Germany" xlink:href="http://grbio.org/institution/zoologische-staatssammlung" xlink:type="simple">ZSM</named-content>). 1 male “61” [green label], “Indonesia: Japen Isl., Serui, Mantembu, 16.XII.2000, Riedel, MB 61” (<named-content xmlns:xlink="http://www.w3.org/1999/xlink" content-type="dwc:institutional_code" xlink:title="SNSB-Zoologische Staatssammlung München, Munich, Germany" xlink:href="http://grbio.org/institution/zoologische-staatssammlung" xlink:type="simple">ZSM</named-content>).</p><p><bold><italic>Mamberano Raya Regency</italic></bold>: 7 males, 6 females “IRAN JAYA: Jayapura Prov. Mamberano, Rouffaer Mts., Noiadi, 150–200 m 17.3.1999, leg. Riedel” (<named-content xmlns:xlink="http://www.w3.org/1999/xlink" content-type="dwc:institutional_code" xlink:title="Naturhistorisches Museum Wien, Vienna, Austria" xlink:href="http://grbio.org/institution/naturhistorisches-museum-wien-0" xlink:type="simple">NHMW</named-content>).</p><p><bold><italic>Sarmi Regency</italic></bold>: 3 males, 2 females “Indonesia: Papua, Sarmi, Waaf, N Foja Mts, waterfall in forest, 120 m, 23.ix.2014, -2 3317793 138.7500472, Menufandu (Pap031)”, one male with an additional green text label “6466” (<named-content xmlns:xlink="http://www.w3.org/1999/xlink" content-type="dwc:institutional_code" xlink:title="SNSB-Zoologische Staatssammlung München, Munich, Germany" xlink:href="http://grbio.org/institution/zoologische-staatssammlung" xlink:type="simple">ZSM</named-content>). 1 male “Indonesia: Papua, Sarmi area 70 m, 25.ix.2014, -1.971 138.8491, Menufandu (Pap032)” (<named-content xmlns:xlink="http://www.w3.org/1999/xlink" content-type="dwc:institutional_code" xlink:title="SNSB-Zoologische Staatssammlung München, Munich, Germany" xlink:href="http://grbio.org/institution/zoologische-staatssammlung" xlink:type="simple">ZSM</named-content>).</p><p><bold><italic>Jayapura Regency</italic></bold>: 4 males, 3 females “W.-Neuguinea Cyclops Mts. 4 km nördl. Sentani, 600 m 8.-13.9.1990/ IR 7 leg: Balke &amp; Hendrich” (<abbrev xmlns:xlink="http://www.w3.org/1999/xlink" content-type="institution" xlink:title="Collection of Lars Hendrich, Munich, Germany (property of NHMW)" id="ABBRID0EEEMM" xlink:type="simple">CLH</abbrev>, <named-content xmlns:xlink="http://www.w3.org/1999/xlink" content-type="dwc:institutional_code" xlink:title="SNSB-Zoologische Staatssammlung München, Munich, Germany" xlink:href="http://grbio.org/institution/zoologische-staatssammlung" xlink:type="simple">ZSM</named-content>). 1 female “5058” [green text], “Indonesia: Papua, Setani-Maribu, streampools, 115 m, 14.x.2011, <named-content xmlns:xlink="http://www.w3.org/1999/xlink" content-type="dwc:verbatimCoordinates" xlink:type="simple"><named-content content-type="geo-json" specific-use="{&#34;type&#34;:&#34;Point&#34;,&#34;coordinates&#34;:[140.380467,-2.508567]}" id="NCID0EUEMM" xlink:type="simple">2.30.514S 140.22.828E</named-content></named-content>, UNCEN team (PAP01)” (<named-content xmlns:xlink="http://www.w3.org/1999/xlink" content-type="dwc:institutional_code" xlink:title="SNSB-Zoologische Staatssammlung München, Munich, Germany" xlink:href="http://grbio.org/institution/zoologische-staatssammlung" xlink:type="simple">ZSM</named-content>).</p><p><bold><italic>Yalimo Regency</italic></bold>: 2 males, (?2 females) “INDONESIA: West Papua, Jayawijaya Prov., Elelim, 450–750 m, 17.xii.2004, Riedel”, one male with an additional green label “1550” (<named-content xmlns:xlink="http://www.w3.org/1999/xlink" content-type="dwc:institutional_code" xlink:title="SNSB-Zoologische Staatssammlung München, Munich, Germany" xlink:href="http://grbio.org/institution/zoologische-staatssammlung" xlink:type="simple">ZSM</named-content>).</p><p><bold><italic>Pegunungan Bintang Regency</italic></bold>: 16 males, 11 females “IRIAN JAYA 12.8.1992 Zentralmassiv, Borme <named-content xmlns:xlink="http://www.w3.org/1999/xlink" content-type="dwc:verbatimCoordinates" xlink:type="simple"><named-content content-type="geo-json" specific-use="{&#34;type&#34;:&#34;Point&#34;,&#34;coordinates&#34;:[140.416667,-4.400000]}" id="NCID0E1FMM" xlink:type="simple">140°25'E 04°24'S</named-content></named-content> 900 m, leg. Balke (8)” (<named-content xmlns:xlink="http://www.w3.org/1999/xlink" content-type="dwc:institutional_code" xlink:title="Naturhistorisches Museum Wien, Vienna, Austria" xlink:href="http://grbio.org/institution/naturhistorisches-museum-wien-0" xlink:type="simple">NHMW</named-content>, <named-content xmlns:xlink="http://www.w3.org/1999/xlink" content-type="dwc:institutional_code" xlink:title="SNSB-Zoologische Staatssammlung München, Munich, Germany" xlink:href="http://grbio.org/institution/zoologische-staatssammlung" xlink:type="simple">ZSM</named-content>). 1 female “IRIAN JAYA Zentralmassiv <named-content xmlns:xlink="http://www.w3.org/1999/xlink" content-type="dwc:verbatimCoordinates" xlink:type="simple"><named-content content-type="geo-json" specific-use="{&#34;type&#34;:&#34;Point&#34;,&#34;coordinates&#34;:[140.416667,-4.400000]}" id="NCID0ESGMM" xlink:type="simple">140°25'E 04°24'S</named-content></named-content>”, “Kali Eilme, 900 m, 18.8.1992 leg. Balke (16)” (<named-content xmlns:xlink="http://www.w3.org/1999/xlink" content-type="dwc:institutional_code" xlink:title="Naturhistorisches Museum Wien, Vienna, Austria" xlink:href="http://grbio.org/institution/naturhistorisches-museum-wien-0" xlink:type="simple">NHMW</named-content>).</p><p><bold><italic>PNG</italic>: <italic>Sandaun</italic></bold>: 1 male “4198” [green label], “Papua New Guinea: Sandaun, Mianmin, Fak River, 775 m, 13.x.2003, <named-content xmlns:xlink="http://www.w3.org/1999/xlink" content-type="dwc:verbatimCoordinates" xlink:type="simple"><named-content content-type="geo-json" specific-use="{&#34;type&#34;:&#34;Point&#34;,&#34;coordinates&#34;:[141.610944,-4.898056]}" id="NCID0EKHMM" xlink:type="simple">4 53 53.00S 141 36 39.40E</named-content></named-content>, K. Sagata (WB32)” (<named-content xmlns:xlink="http://www.w3.org/1999/xlink" content-type="dwc:institutional_code" xlink:title="SNSB-Zoologische Staatssammlung München, Munich, Germany" xlink:href="http://grbio.org/institution/zoologische-staatssammlung" xlink:type="simple">ZSM</named-content>). 2 males “Papua New Guinea: Sandaun, Mianmin 2, 1105 m, 20.x.2003, <named-content xmlns:xlink="http://www.w3.org/1999/xlink" content-type="dwc:verbatimCoordinates" xlink:type="simple"><named-content content-type="geo-json" specific-use="{&#34;type&#34;:&#34;Point&#34;,&#34;coordinates&#34;:[141.617300,-5.012778]}" id="NCID0E1HMM" xlink:type="simple">04 52 526S 141 37.038E</named-content></named-content>, K. Sagata (WB68)”, with additional green labels “4199” and “MB690” (<named-content xmlns:xlink="http://www.w3.org/1999/xlink" content-type="dwc:institutional_code" xlink:title="SNSB-Zoologische Staatssammlung München, Munich, Germany" xlink:href="http://grbio.org/institution/zoologische-staatssammlung" xlink:type="simple">ZSM</named-content>). 1 female “Papua New Guinea: Sandaun, Mianmin 2, 1105 m, 20.x.2003, <named-content xmlns:xlink="http://www.w3.org/1999/xlink" content-type="dwc:verbatimCoordinates" xlink:type="simple"><named-content content-type="geo-json" specific-use="{&#34;type&#34;:&#34;Point&#34;,&#34;coordinates&#34;:[141.617300,-5.012778]}" id="NCID0EKIMM" xlink:type="simple">04 52 526S 141 37.038E</named-content></named-content>, K. Sagata (WB69)” (<named-content xmlns:xlink="http://www.w3.org/1999/xlink" content-type="dwc:institutional_code" xlink:title="SNSB-Zoologische Staatssammlung München, Munich, Germany" xlink:href="http://grbio.org/institution/zoologische-staatssammlung" xlink:type="simple">ZSM</named-content>). 3 males, 2 females “Papua New Guinea: Sandaun, Sokamin village, 1200 m, 9.x.2003, <named-content xmlns:xlink="http://www.w3.org/1999/xlink" content-type="dwc:verbatimCoordinates" xlink:type="simple"><named-content content-type="geo-json" specific-use="{&#34;type&#34;:&#34;Point&#34;,&#34;coordinates&#34;:[141.625567,-4.864717]}" id="NCID0E1IMM" xlink:type="simple">4 51.883S 141 37.534E</named-content></named-content>, K. Sagata (WB95)” (<named-content xmlns:xlink="http://www.w3.org/1999/xlink" content-type="dwc:institutional_code" xlink:title="SNSB-Zoologische Staatssammlung München, Munich, Germany" xlink:href="http://grbio.org/institution/zoologische-staatssammlung" xlink:type="simple">ZSM</named-content>). 1 male “6016” [green text], “Papua New Guinea: Sandaun, Mianmin area, &gt; 700 m, 7.i.2010, Ibalim &amp; Pius (PNG231)” (<named-content xmlns:xlink="http://www.w3.org/1999/xlink" content-type="dwc:institutional_code" xlink:title="SNSB-Zoologische Staatssammlung München, Munich, Germany" xlink:href="http://grbio.org/institution/zoologische-staatssammlung" xlink:type="simple">ZSM</named-content>). 14 males, 14 females “Papua New Guinea: Sandaun, Mianmin area, &gt;600 m, 13.i.2010, Ibalim &amp; Pius (PNG235)”, two males with additional labels with green text “6031” and “6032” (<named-content xmlns:xlink="http://www.w3.org/1999/xlink" content-type="dwc:institutional_code" xlink:title="Naturhistorisches Museum Wien, Vienna, Austria" xlink:href="http://grbio.org/institution/naturhistorisches-museum-wien-0" xlink:type="simple">NHMW</named-content>, <named-content xmlns:xlink="http://www.w3.org/1999/xlink" content-type="dwc:institutional_code" xlink:title="SNSB-Zoologische Staatssammlung München, Munich, Germany" xlink:href="http://grbio.org/institution/zoologische-staatssammlung" xlink:type="simple">ZSM</named-content>). 5 males “Papua New Guinea: Sandaun, Mianmin area, &gt; 600 m, 13.i.2010, Ibalim &amp; Pius (PNG236)” (<named-content xmlns:xlink="http://www.w3.org/1999/xlink" content-type="dwc:institutional_code" xlink:title="SNSB-Zoologische Staatssammlung München, Munich, Germany" xlink:href="http://grbio.org/institution/zoologische-staatssammlung" xlink:type="simple">ZSM</named-content>). 2 males, 3 female “Papua New Guinea: Sandaun, Mianmin area, &gt; 700 m, 14.i.2010, <named-content xmlns:xlink="http://www.w3.org/1999/xlink" content-type="dwc:verbatimCoordinates" xlink:type="simple"><named-content content-type="geo-json" specific-use="{&#34;type&#34;:&#34;Point&#34;,&#34;coordinates&#34;:[141.615883,-4.909000]}" id="NCID0EKKMM" xlink:type="simple">04 54.540S 141 36.953E</named-content></named-content>, Ibalim &amp; Pius (PNG238)”, the females with additional labels with green text “6011”, “6012”, “6013” (<named-content xmlns:xlink="http://www.w3.org/1999/xlink" content-type="dwc:institutional_code" xlink:title="SNSB-Zoologische Staatssammlung München, Munich, Germany" xlink:href="http://grbio.org/institution/zoologische-staatssammlung" xlink:type="simple">ZSM</named-content>). 6 males, 1 female “Papua New Guinea: Sandaun, Mianmin, 670 m 22.x.2008, <named-content xmlns:xlink="http://www.w3.org/1999/xlink" content-type="dwc:verbatimCoordinates" xlink:type="simple"><named-content content-type="geo-json" specific-use="{&#34;type&#34;:&#34;Point&#34;,&#34;coordinates&#34;:[141.587717,-4.888817]}" id="NCID0E1KMM" xlink:type="simple">4.53.329S 141.35.263E</named-content></named-content>, Ibalim (PNG 189)”, one male with additional green label “3774” (<named-content xmlns:xlink="http://www.w3.org/1999/xlink" content-type="dwc:institutional_code" xlink:title="SNSB-Zoologische Staatssammlung München, Munich, Germany" xlink:href="http://grbio.org/institution/zoologische-staatssammlung" xlink:type="simple">ZSM</named-content>). 13 males, 10 females “Papua New Guinea: Sandaun, Mianmin, 670 m 20.x.2008, <named-content xmlns:xlink="http://www.w3.org/1999/xlink" content-type="dwc:verbatimCoordinates" xlink:type="simple"><named-content content-type="geo-json" specific-use="{&#34;type&#34;:&#34;Point&#34;,&#34;coordinates&#34;:[141.568633,-4.888200]}" id="NCID0EKLMM" xlink:type="simple">4.53.292S 141.34.118E</named-content></named-content>, Ibalim (PNG 191)” (<named-content xmlns:xlink="http://www.w3.org/1999/xlink" content-type="dwc:institutional_code" xlink:title="Naturhistorisches Museum Wien, Vienna, Austria" xlink:href="http://grbio.org/institution/naturhistorisches-museum-wien-0" xlink:type="simple">NHMW</named-content>, <named-content xmlns:xlink="http://www.w3.org/1999/xlink" content-type="dwc:institutional_code" xlink:title="SNSB-Zoologische Staatssammlung München, Munich, Germany" xlink:href="http://grbio.org/institution/zoologische-staatssammlung" xlink:type="simple">ZSM</named-content>). 19 males, 8 females “Papua New Guinea: Sandaun, Mianmin (river), 990 m, 23.x.2008, <named-content xmlns:xlink="http://www.w3.org/1999/xlink" content-type="dwc:verbatimCoordinates" xlink:type="simple"><named-content content-type="geo-json" specific-use="{&#34;type&#34;:&#34;Point&#34;,&#34;coordinates&#34;:[141.591500,-4.909500]}" id="NCID0ECMMM" xlink:type="simple">4.54.570S 141.35.490E</named-content></named-content>, Ibalim (PNG 192)”, one male with additional green label “3785” (<named-content xmlns:xlink="http://www.w3.org/1999/xlink" content-type="dwc:institutional_code" xlink:title="Naturhistorisches Museum Wien, Vienna, Austria" xlink:href="http://grbio.org/institution/naturhistorisches-museum-wien-0" xlink:type="simple">NHMW</named-content>, <named-content xmlns:xlink="http://www.w3.org/1999/xlink" content-type="dwc:institutional_code" xlink:title="SNSB-Zoologische Staatssammlung München, Munich, Germany" xlink:href="http://grbio.org/institution/zoologische-staatssammlung" xlink:type="simple">ZSM</named-content>). 135 males, 72 females “Papua New Guinea: Sandaun, Mianmin (pool), 990 m, 23.x.2008, <named-content xmlns:xlink="http://www.w3.org/1999/xlink" content-type="dwc:verbatimCoordinates" xlink:type="simple"><named-content content-type="geo-json" specific-use="{&#34;type&#34;:&#34;Point&#34;,&#34;coordinates&#34;:[141.591500,-4.909500]}" id="NCID0E1MMM" xlink:type="simple">4.54.570S 141.35.490E</named-content></named-content>, Ibalim (PNG 193)”, one male with additional green label “3776” (<named-content xmlns:xlink="http://www.w3.org/1999/xlink" content-type="dwc:institutional_code" xlink:title="Naturhistorisches Museum Wien, Vienna, Austria" xlink:href="http://grbio.org/institution/naturhistorisches-museum-wien-0" xlink:type="simple">NHMW</named-content>, <named-content xmlns:xlink="http://www.w3.org/1999/xlink" content-type="dwc:institutional_code" xlink:title="SNSB-Zoologische Staatssammlung München, Munich, Germany" xlink:href="http://grbio.org/institution/zoologische-staatssammlung" xlink:type="simple">ZSM</named-content>). 1 male “Papua New Guinea: Sandaun, Mianmin, 820 m, 19.x.2008, <named-content xmlns:xlink="http://www.w3.org/1999/xlink" content-type="dwc:verbatimCoordinates" xlink:type="simple"><named-content content-type="geo-json" specific-use="{&#34;type&#34;:&#34;Point&#34;,&#34;coordinates&#34;:[141.613717,-4.900817]}" id="NCID0ESNMM" xlink:type="simple">4.54.049S 141.36.823E</named-content></named-content>, Ibalim (PNG 194)” (<named-content xmlns:xlink="http://www.w3.org/1999/xlink" content-type="dwc:institutional_code" xlink:title="SNSB-Zoologische Staatssammlung München, Munich, Germany" xlink:href="http://grbio.org/institution/zoologische-staatssammlung" xlink:type="simple">ZSM</named-content>). 19 males, 8 females “Papua New Guinea: Sandaun, Mianmin (river), 1080 m, 24.x.2008, <named-content xmlns:xlink="http://www.w3.org/1999/xlink" content-type="dwc:verbatimCoordinates" xlink:type="simple"><named-content content-type="geo-json" specific-use="{&#34;type&#34;:&#34;Point&#34;,&#34;coordinates&#34;:[141.636417,-4.929667]}" id="NCID0ECOMM" xlink:type="simple">04.55.780S 141.38.185E</named-content></named-content>, S. Ibalim (PNG195)” (<named-content xmlns:xlink="http://www.w3.org/1999/xlink" content-type="dwc:institutional_code" xlink:title="Naturhistorisches Museum Wien, Vienna, Austria" xlink:href="http://grbio.org/institution/naturhistorisches-museum-wien-0" xlink:type="simple">NHMW</named-content>, <named-content xmlns:xlink="http://www.w3.org/1999/xlink" content-type="dwc:institutional_code" xlink:title="SNSB-Zoologische Staatssammlung München, Munich, Germany" xlink:href="http://grbio.org/institution/zoologische-staatssammlung" xlink:type="simple">ZSM</named-content>). 41 males, 35 females “Papua New Guinea: Sandaun, Mianmin (pool), 1080 m, 24.x.2008, <named-content xmlns:xlink="http://www.w3.org/1999/xlink" content-type="dwc:verbatimCoordinates" xlink:type="simple"><named-content content-type="geo-json" specific-use="{&#34;type&#34;:&#34;Point&#34;,&#34;coordinates&#34;:[141.636417,-4.929667]}" id="NCID0E1OMM" xlink:type="simple">04.55.780S 141.38.185E</named-content></named-content>, S. Ibalim (PNG 196)”, two males with additional green labels “3769” and “3770” (<named-content xmlns:xlink="http://www.w3.org/1999/xlink" content-type="dwc:institutional_code" xlink:title="Naturhistorisches Museum Wien, Vienna, Austria" xlink:href="http://grbio.org/institution/naturhistorisches-museum-wien-0" xlink:type="simple">NHMW</named-content>, <named-content xmlns:xlink="http://www.w3.org/1999/xlink" content-type="dwc:institutional_code" xlink:title="SNSB-Zoologische Staatssammlung München, Munich, Germany" xlink:href="http://grbio.org/institution/zoologische-staatssammlung" xlink:type="simple">ZSM</named-content>). 12 males, 11 females “Papua New Guinea: Sandaun, Mianmin, 1080 m, 24.x.2008, <named-content xmlns:xlink="http://www.w3.org/1999/xlink" content-type="dwc:verbatimCoordinates" xlink:type="simple"><named-content content-type="geo-json" specific-use="{&#34;type&#34;:&#34;Point&#34;,&#34;coordinates&#34;:[141.636417,-4.929667]}" id="NCID0ESPMM" xlink:type="simple">04.55.780S 141.38.185E</named-content></named-content>, S. Ibalim PNG 196” (<named-content xmlns:xlink="http://www.w3.org/1999/xlink" content-type="dwc:institutional_code" xlink:title="Naturhistorisches Museum Wien, Vienna, Austria" xlink:href="http://grbio.org/institution/naturhistorisches-museum-wien-0" xlink:type="simple">NHMW</named-content>, <named-content xmlns:xlink="http://www.w3.org/1999/xlink" content-type="dwc:institutional_code" xlink:title="SNSB-Zoologische Staatssammlung München, Munich, Germany" xlink:href="http://grbio.org/institution/zoologische-staatssammlung" xlink:type="simple">ZSM</named-content>). 66 males, 21 females “Papua New Guinea: Sandaun, Mianmin (river), 700 m, 21.x.2008, <named-content xmlns:xlink="http://www.w3.org/1999/xlink" content-type="dwc:verbatimCoordinates" xlink:type="simple"><named-content content-type="geo-json" specific-use="{&#34;type&#34;:&#34;Point&#34;,&#34;coordinates&#34;:[141.528433,-4.880967]}" id="NCID0EKQMM" xlink:type="simple">04.52.858S 141.31.706E</named-content></named-content>, Ibalim (PNG 197)”, one male with additional green label “3787” (<named-content xmlns:xlink="http://www.w3.org/1999/xlink" content-type="dwc:institutional_code" xlink:title="Naturhistorisches Museum Wien, Vienna, Austria" xlink:href="http://grbio.org/institution/naturhistorisches-museum-wien-0" xlink:type="simple">NHMW</named-content>, <named-content xmlns:xlink="http://www.w3.org/1999/xlink" content-type="dwc:institutional_code" xlink:title="SNSB-Zoologische Staatssammlung München, Munich, Germany" xlink:href="http://grbio.org/institution/zoologische-staatssammlung" xlink:type="simple">ZSM</named-content>). 78 males, 35 females “Papua New Guinea: Sandaun, Mianmin (pool), 700 m, 21.x.2008, <named-content xmlns:xlink="http://www.w3.org/1999/xlink" content-type="dwc:verbatimCoordinates" xlink:type="simple"><named-content content-type="geo-json" specific-use="{&#34;type&#34;:&#34;Point&#34;,&#34;coordinates&#34;:[141.528433,-4.880967]}" id="NCID0ECRMM" xlink:type="simple">04.52.858S 141.31.706E</named-content></named-content>, Ibalim (PNG 198)” (<named-content xmlns:xlink="http://www.w3.org/1999/xlink" content-type="dwc:institutional_code" xlink:title="Naturhistorisches Museum Wien, Vienna, Austria" xlink:href="http://grbio.org/institution/naturhistorisches-museum-wien-0" xlink:type="simple">NHMW</named-content>, <named-content xmlns:xlink="http://www.w3.org/1999/xlink" content-type="dwc:institutional_code" xlink:title="SNSB-Zoologische Staatssammlung München, Munich, Germany" xlink:href="http://grbio.org/institution/zoologische-staatssammlung" xlink:type="simple">ZSM</named-content>). 11 males, 7 females “3230” [green label], “Papua New Guinea: Sandaun, Bewani Stn., stream @ base of Bewani Mts., 200–300 m, 12.iv.2006, nr. <named-content xmlns:xlink="http://www.w3.org/1999/xlink" content-type="dwc:verbatimCoordinates" xlink:type="simple"><named-content content-type="geo-json" specific-use="{&#34;type&#34;:&#34;Point&#34;,&#34;coordinates&#34;:[141.170450,-3.085500]}" id="NCID0E1RMM" xlink:type="simple">03.05.130S 141.10.227E</named-content></named-content>, Balke &amp; Sagata (PNG 37)” (<named-content xmlns:xlink="http://www.w3.org/1999/xlink" content-type="dwc:institutional_code" xlink:title="Naturhistorisches Museum Wien, Vienna, Austria" xlink:href="http://grbio.org/institution/naturhistorisches-museum-wien-0" xlink:type="simple">NHMW</named-content>, <named-content xmlns:xlink="http://www.w3.org/1999/xlink" content-type="dwc:institutional_code" xlink:title="SNSB-Zoologische Staatssammlung München, Munich, Germany" xlink:href="http://grbio.org/institution/zoologische-staatssammlung" xlink:type="simple">ZSM</named-content>). 13 males, 8 females “Papua New Guinea: Sandaun, Bewani Stn., forest puddles @ base of Bewani Mts., 300 m, 12.iv.2006, nr. <named-content xmlns:xlink="http://www.w3.org/1999/xlink" content-type="dwc:verbatimCoordinates" xlink:type="simple"><named-content content-type="geo-json" specific-use="{&#34;type&#34;:&#34;Point&#34;,&#34;coordinates&#34;:[141.170450,-3.085500]}" id="NCID0ESSMM" xlink:type="simple">03.05.130S 141.10.227E</named-content></named-content>, Balke &amp; Sagata (PNG 38)”, two males with additional green labels “3213” and “3214” (<named-content xmlns:xlink="http://www.w3.org/1999/xlink" content-type="dwc:institutional_code" xlink:title="Naturhistorisches Museum Wien, Vienna, Austria" xlink:href="http://grbio.org/institution/naturhistorisches-museum-wien-0" xlink:type="simple">NHMW</named-content>, <named-content xmlns:xlink="http://www.w3.org/1999/xlink" content-type="dwc:institutional_code" xlink:title="SNSB-Zoologische Staatssammlung München, Munich, Germany" xlink:href="http://grbio.org/institution/zoologische-staatssammlung" xlink:type="simple">ZSM</named-content>). 3 females “Papua New Guinea: Sandaun, Road Vanimo-Bewani close coast, 400–480 m, 13.iv.2006, <named-content xmlns:xlink="http://www.w3.org/1999/xlink" content-type="dwc:verbatimCoordinates" xlink:type="simple"><named-content content-type="geo-json" specific-use="{&#34;type&#34;:&#34;Point&#34;,&#34;coordinates&#34;:[141.251117,-2.739533]}" id="NCID0EKTMM" xlink:type="simple">02.44.372S 141.15.067E</named-content></named-content>, Balke &amp; Sagata (PNG 41)”, two of them additionally with green labels “3218” and “3219” (<named-content xmlns:xlink="http://www.w3.org/1999/xlink" content-type="dwc:institutional_code" xlink:title="SNSB-Zoologische Staatssammlung München, Munich, Germany" xlink:href="http://grbio.org/institution/zoologische-staatssammlung" xlink:type="simple">ZSM</named-content>). 1 male “3232”, “Papua New Guinea: Sandaun, Toricelli Mts., village below Sibilanga Stn., 400 m, 18.iv.1994, nr <named-content xmlns:xlink="http://www.w3.org/1999/xlink" content-type="dwc:verbatimCoordinates" xlink:type="simple"><named-content content-type="geo-json" specific-use="{&#34;type&#34;:&#34;Point&#34;,&#34;coordinates&#34;:[142.499150,-3.445833]}" id="NCID0E1TMM" xlink:type="simple">03.26.750S 142.29.949E</named-content></named-content>, Balke (PNG 42)” (<named-content xmlns:xlink="http://www.w3.org/1999/xlink" content-type="dwc:institutional_code" xlink:title="SNSB-Zoologische Staatssammlung München, Munich, Germany" xlink:href="http://grbio.org/institution/zoologische-staatssammlung" xlink:type="simple">ZSM</named-content>). 10 males, 3 females “Papua New Guinea: Sandaun, Toricelli Mts., 2h walk fr Sibilanga Stn., 350 m, 19.iv.1994, <named-content xmlns:xlink="http://www.w3.org/1999/xlink" content-type="dwc:verbatimCoordinates" xlink:type="simple"><named-content content-type="geo-json" specific-use="{&#34;type&#34;:&#34;Point&#34;,&#34;coordinates&#34;:[142.499850,-3.652017]}" id="NCID0EKUMM" xlink:type="simple">03.39.121S 142.29.991E</named-content></named-content>, Balke (PNG 44)”, one male with additional green label “3207” (<named-content xmlns:xlink="http://www.w3.org/1999/xlink" content-type="dwc:institutional_code" xlink:title="Naturhistorisches Museum Wien, Vienna, Austria" xlink:href="http://grbio.org/institution/naturhistorisches-museum-wien-0" xlink:type="simple">NHMW</named-content>, <named-content xmlns:xlink="http://www.w3.org/1999/xlink" content-type="dwc:institutional_code" xlink:title="SNSB-Zoologische Staatssammlung München, Munich, Germany" xlink:href="http://grbio.org/institution/zoologische-staatssammlung" xlink:type="simple">ZSM</named-content>). 1 male “on water. Gathered in sago plantation” [hw], “Terr. Papua &amp; New Guinea: Lumi. 31.x.1957. J. Smart.”, “Brit. Mus 1957-693” (<abbrev xmlns:xlink="http://www.w3.org/1999/xlink" content-type="institution" xlink:title="The Natural History Museum [formerly British Museum (Natural History)], London, UK" id="ABBRID0E6UMM" xlink:type="simple">BMNH</abbrev>).</p><p><bold><italic>East Sepik</italic></bold>: 7 males, 20 females “Papua New Guinea East Sepik Province Amboin Patrol Post Karawari Lodge 14Jan. 1983, A.C.Messer” (<named-content xmlns:xlink="http://www.w3.org/1999/xlink" content-type="dwc:institutional_code" xlink:title="Naturhistorisches Museum Wien, Vienna, Austria" xlink:href="http://grbio.org/institution/naturhistorisches-museum-wien-0" xlink:type="simple">NHMW</named-content>, <named-content xmlns:xlink="http://www.w3.org/1999/xlink" content-type="dwc:institutional_code" xlink:title="SNSB-Zoologische Staatssammlung München, Munich, Germany" xlink:href="http://grbio.org/institution/zoologische-staatssammlung" xlink:type="simple">ZSM</named-content>). 68 males, 42 females “Papua New Guinea East Sepik Province Amboin Patrol Post Karawari Lodge 7 Feb. 1983, A.C.Messer” (<named-content xmlns:xlink="http://www.w3.org/1999/xlink" content-type="dwc:institutional_code" xlink:title="Naturhistorisches Museum Wien, Vienna, Austria" xlink:href="http://grbio.org/institution/naturhistorisches-museum-wien-0" xlink:type="simple">NHMW</named-content>, <named-content xmlns:xlink="http://www.w3.org/1999/xlink" content-type="dwc:institutional_code" xlink:title="SNSB-Zoologische Staatssammlung München, Munich, Germany" xlink:href="http://grbio.org/institution/zoologische-staatssammlung" xlink:type="simple">ZSM</named-content>). 32 males, 30 females “Papua New Guinea East Sepik Province Amboin Patrol Post Karawari Lodge 14 Feb. 1983, A.C.Messer” (<named-content xmlns:xlink="http://www.w3.org/1999/xlink" content-type="dwc:institutional_code" xlink:title="Naturhistorisches Museum Wien, Vienna, Austria" xlink:href="http://grbio.org/institution/naturhistorisches-museum-wien-0" xlink:type="simple">NHMW</named-content>, <named-content xmlns:xlink="http://www.w3.org/1999/xlink" content-type="dwc:institutional_code" xlink:title="SNSB-Zoologische Staatssammlung München, Munich, Germany" xlink:href="http://grbio.org/institution/zoologische-staatssammlung" xlink:type="simple">ZSM</named-content>). 56 males, 42 females “Papua New Guinea East Sepik Province Amboin Patrol Post Karawari Lodge 26Mar. 1983, A.C.Messer” (<named-content xmlns:xlink="http://www.w3.org/1999/xlink" content-type="dwc:institutional_code" xlink:title="Naturhistorisches Museum Wien, Vienna, Austria" xlink:href="http://grbio.org/institution/naturhistorisches-museum-wien-0" xlink:type="simple">NHMW</named-content>, <named-content xmlns:xlink="http://www.w3.org/1999/xlink" content-type="dwc:institutional_code" xlink:title="SNSB-Zoologische Staatssammlung München, Munich, Germany" xlink:href="http://grbio.org/institution/zoologische-staatssammlung" xlink:type="simple">ZSM</named-content>). 5 males, 2 females “Papua New Guinea: East Sepik, Prince Alexander Mts., Wewak-Angoram, 300 m, 21.iv.2006, 03.42.129S 143., Balke (PNG 46)”, two males additionally with green labels “3220” and “3221” (<named-content xmlns:xlink="http://www.w3.org/1999/xlink" content-type="dwc:institutional_code" xlink:title="SNSB-Zoologische Staatssammlung München, Munich, Germany" xlink:href="http://grbio.org/institution/zoologische-staatssammlung" xlink:type="simple">ZSM</named-content>). 4 males, 1 female “Papua New Guinea: East Sepik, Lembena, 198 m, 3.ix.2009, <named-content xmlns:xlink="http://www.w3.org/1999/xlink" content-type="dwc:verbatimCoordinates" xlink:type="simple"><named-content content-type="geo-json" specific-use="{&#34;type&#34;:&#34;Point&#34;,&#34;coordinates&#34;:[143.949917,-4.949567]}" id="NCID0EWXMM" xlink:type="simple">04.56.974S 143.56.995E</named-content></named-content>, Ibalim &amp; Pius (PNG241)” (<named-content xmlns:xlink="http://www.w3.org/1999/xlink" content-type="dwc:institutional_code" xlink:title="SNSB-Zoologische Staatssammlung München, Munich, Germany" xlink:href="http://grbio.org/institution/zoologische-staatssammlung" xlink:type="simple">ZSM</named-content>). 1 male, 4 females “Papua New Guinea: East Sepik, Lembena, 198 m, 3.ix.2009, <named-content xmlns:xlink="http://www.w3.org/1999/xlink" content-type="dwc:verbatimCoordinates" xlink:type="simple"><named-content content-type="geo-json" specific-use="{&#34;type&#34;:&#34;Point&#34;,&#34;coordinates&#34;:[143.949917,-5.037222]}" id="NCID0EGYMM" xlink:type="simple">04 46 974S 143 56.995E</named-content></named-content>, Ibalim &amp; Pius (PNG243)” (<named-content xmlns:xlink="http://www.w3.org/1999/xlink" content-type="dwc:institutional_code" xlink:title="SNSB-Zoologische Staatssammlung München, Munich, Germany" xlink:href="http://grbio.org/institution/zoologische-staatssammlung" xlink:type="simple">ZSM</named-content>). 3 males, 6 females “Papua New Guinea: East Sepik, Lembena, 136 m, 3.ix.2009, <named-content xmlns:xlink="http://www.w3.org/1999/xlink" content-type="dwc:verbatimCoordinates" xlink:type="simple"><named-content content-type="geo-json" specific-use="{&#34;type&#34;:&#34;Point&#34;,&#34;coordinates&#34;:[143.947833,-4.948517]}" id="NCID0EWYMM" xlink:type="simple">04 56.911S 143 56.870E</named-content></named-content>, Ibalim &amp; Pius (PNG244)” (<named-content xmlns:xlink="http://www.w3.org/1999/xlink" content-type="dwc:institutional_code" xlink:title="SNSB-Zoologische Staatssammlung München, Munich, Germany" xlink:href="http://grbio.org/institution/zoologische-staatssammlung" xlink:type="simple">ZSM</named-content>). 3 males, 2 females “Papua New Guinea: East Sepik, Lembena, 136 m, 3.ix.2009, 04 56.887S 143 56.752E, Ibalim &amp; Pius (PNG245)” (<named-content xmlns:xlink="http://www.w3.org/1999/xlink" content-type="dwc:institutional_code" xlink:title="SNSB-Zoologische Staatssammlung München, Munich, Germany" xlink:href="http://grbio.org/institution/zoologische-staatssammlung" xlink:type="simple">ZSM</named-content>). 3 females “Papua New Guinea: East Sepik, Lembena, 297 m, 8.ix.2009, <named-content xmlns:xlink="http://www.w3.org/1999/xlink" content-type="dwc:verbatimCoordinates" xlink:type="simple"><named-content content-type="geo-json" specific-use="{&#34;type&#34;:&#34;Point&#34;,&#34;coordinates&#34;:[143.954950,-4.955483]}" id="NCID0EOZMM" xlink:type="simple">04.57.329S 143.57.297E</named-content></named-content>, Ibalim &amp; Pius (PNG247)” and additional labels with green text “6004”, “6007”, “6008” (<named-content xmlns:xlink="http://www.w3.org/1999/xlink" content-type="dwc:institutional_code" xlink:title="SNSB-Zoologische Staatssammlung München, Munich, Germany" xlink:href="http://grbio.org/institution/zoologische-staatssammlung" xlink:type="simple">ZSM</named-content>). 19 males, 27 females “Papua New Guinea: East Sepik, Lembena, 117 m, 8.ix.2009, <named-content xmlns:xlink="http://www.w3.org/1999/xlink" content-type="dwc:verbatimCoordinates" xlink:type="simple"><named-content content-type="geo-json" specific-use="{&#34;type&#34;:&#34;Point&#34;,&#34;coordinates&#34;:[143.954933,-4.958550]}" id="NCID0E5ZMM" xlink:type="simple">04.57.513S 143.57.296E</named-content></named-content>, Ibalim &amp; Pius (PNG248)”, one male and four females with additional labels with green text “5995”, “5994”, “5996”, “5997”, “5998” respectively (<named-content xmlns:xlink="http://www.w3.org/1999/xlink" content-type="dwc:institutional_code" xlink:title="Naturhistorisches Museum Wien, Vienna, Austria" xlink:href="http://grbio.org/institution/naturhistorisches-museum-wien-0" xlink:type="simple">NHMW</named-content>, <named-content xmlns:xlink="http://www.w3.org/1999/xlink" content-type="dwc:institutional_code" xlink:title="SNSB-Zoologische Staatssammlung München, Munich, Germany" xlink:href="http://grbio.org/institution/zoologische-staatssammlung" xlink:type="simple">ZSM</named-content>). 3 males “Papua New Guinea: East Sepik, Lembena, 110 m, 10.ix.2009, <named-content xmlns:xlink="http://www.w3.org/1999/xlink" content-type="dwc:verbatimCoordinates" xlink:type="simple"><named-content content-type="geo-json" specific-use="{&#34;type&#34;:&#34;Point&#34;,&#34;coordinates&#34;:[143.956100,-4.958533]}" id="NCID0EW1MM" xlink:type="simple">04 57.512S 143 57.366E</named-content></named-content>, Ibalim &amp; Pius (PNG249)” (<named-content xmlns:xlink="http://www.w3.org/1999/xlink" content-type="dwc:institutional_code" xlink:title="SNSB-Zoologische Staatssammlung München, Munich, Germany" xlink:href="http://grbio.org/institution/zoologische-staatssammlung" xlink:type="simple">ZSM</named-content>). 6 males, 3 females “Papua New Guinea: East Sepik, Lembena, 335 m, 10.ix.2009, <named-content xmlns:xlink="http://www.w3.org/1999/xlink" content-type="dwc:verbatimCoordinates" xlink:type="simple"><named-content content-type="geo-json" specific-use="{&#34;type&#34;:&#34;Point&#34;,&#34;coordinates&#34;:[143.989583,-4.947650]}" id="NCID0EG2MM" xlink:type="simple">04 56.859S 143 59.375E</named-content></named-content>, Ibalim &amp; Pius (PNG250)” (<named-content xmlns:xlink="http://www.w3.org/1999/xlink" content-type="dwc:institutional_code" xlink:title="SNSB-Zoologische Staatssammlung München, Munich, Germany" xlink:href="http://grbio.org/institution/zoologische-staatssammlung" xlink:type="simple">ZSM</named-content>). 6 males, 4 females “Papua New Guinea: East Sepik, Lembena, 335 m, 10.ix.2009, <named-content xmlns:xlink="http://www.w3.org/1999/xlink" content-type="dwc:verbatimCoordinates" xlink:type="simple"><named-content content-type="geo-json" specific-use="{&#34;type&#34;:&#34;Point&#34;,&#34;coordinates&#34;:[143.956317,-4.947650]}" id="NCID0EW2MM" xlink:type="simple">04.56.859S 143.57.379E</named-content></named-content>, Ibalim &amp; Pius (PNG251)” (<named-content xmlns:xlink="http://www.w3.org/1999/xlink" content-type="dwc:institutional_code" xlink:title="SNSB-Zoologische Staatssammlung München, Munich, Germany" xlink:href="http://grbio.org/institution/zoologische-staatssammlung" xlink:type="simple">ZSM</named-content>). 10 males, 8 females “Papua New Guinea: East Sepik, Lembena, 335 m, 10.ix.2009, <named-content xmlns:xlink="http://www.w3.org/1999/xlink" content-type="dwc:verbatimCoordinates" xlink:type="simple"><named-content content-type="geo-json" specific-use="{&#34;type&#34;:&#34;Point&#34;,&#34;coordinates&#34;:[143.957967,-4.948683]}" id="NCID0EG3MM" xlink:type="simple">04.56.921S 143.57.478E</named-content></named-content>, Ibalim &amp; Pius (PNG252)” (<named-content xmlns:xlink="http://www.w3.org/1999/xlink" content-type="dwc:institutional_code" xlink:title="Naturhistorisches Museum Wien, Vienna, Austria" xlink:href="http://grbio.org/institution/naturhistorisches-museum-wien-0" xlink:type="simple">NHMW</named-content>, <named-content xmlns:xlink="http://www.w3.org/1999/xlink" content-type="dwc:institutional_code" xlink:title="SNSB-Zoologische Staatssammlung München, Munich, Germany" xlink:href="http://grbio.org/institution/zoologische-staatssammlung" xlink:type="simple">ZSM</named-content>).</p><p><bold><italic>Madang</italic></bold>: 1 male, 3 females “Papua New Guinea: Madang, Adelbert Mts., Sewan – Keki, 700 m, <named-content xmlns:xlink="http://www.w3.org/1999/xlink" content-type="dwc:verbatimCoordinates" xlink:type="simple"><named-content content-type="geo-json" specific-use="{&#34;type&#34;:&#34;Point&#34;,&#34;coordinates&#34;:[145.419233,-4.703583]}" id="NCID0EF4MM" xlink:type="simple">04°42'215"S, 145°25'154"E</named-content></named-content>, 4.v.2006, leg Balke &amp; Manaono (PNG 51)” (<named-content xmlns:xlink="http://www.w3.org/1999/xlink" content-type="dwc:institutional_code" xlink:title="SNSB-Zoologische Staatssammlung München, Munich, Germany" xlink:href="http://grbio.org/institution/zoologische-staatssammlung" xlink:type="simple">ZSM</named-content>). 5 males, 5 females “Papua New Guinea: Madang, Adalbert [sic!] Mts., Keki, 850 m, 4.v.2006, nr <named-content xmlns:xlink="http://www.w3.org/1999/xlink" content-type="dwc:verbatimCoordinates" xlink:type="simple"><named-content content-type="geo-json" specific-use="{&#34;type&#34;:&#34;Point&#34;,&#34;coordinates&#34;:[145.418150,-4.705000]}" id="NCID0EV4MM" xlink:type="simple">04.42.300S 145.25.089E</named-content></named-content>, Balke &amp; Manaono (PNG 52)” (<named-content xmlns:xlink="http://www.w3.org/1999/xlink" content-type="dwc:institutional_code" xlink:title="Naturhistorisches Museum Wien, Vienna, Austria" xlink:href="http://grbio.org/institution/naturhistorisches-museum-wien-0" xlink:type="simple">NHMW</named-content>, <named-content xmlns:xlink="http://www.w3.org/1999/xlink" content-type="dwc:institutional_code" xlink:title="SNSB-Zoologische Staatssammlung München, Munich, Germany" xlink:href="http://grbio.org/institution/zoologische-staatssammlung" xlink:type="simple">ZSM</named-content>). 1 male “Papua New Guinea: Madang, Adalbert [sic!] Mts., below Keki, 790 m, 5.v.2006, <named-content xmlns:xlink="http://www.w3.org/1999/xlink" content-type="dwc:verbatimCoordinates" xlink:type="simple"><named-content content-type="geo-json" specific-use="{&#34;type&#34;:&#34;Point&#34;,&#34;coordinates&#34;:[145.418150,-4.705000]}" id="NCID0EN5MM" xlink:type="simple">04.42.300S 145.25.089E</named-content></named-content>, Balke &amp; Manaono (PNG 53)” (<named-content xmlns:xlink="http://www.w3.org/1999/xlink" content-type="dwc:institutional_code" xlink:title="SNSB-Zoologische Staatssammlung München, Munich, Germany" xlink:href="http://grbio.org/institution/zoologische-staatssammlung" xlink:type="simple">ZSM</named-content>). 1 male “Papua New Guinea: Madang, Adalbert [sic!] Mts., creek nr Keki, 790 m, 26.xi.2006, <named-content xmlns:xlink="http://www.w3.org/1999/xlink" content-type="dwc:verbatimCoordinates" xlink:type="simple"><named-content content-type="geo-json" specific-use="{&#34;type&#34;:&#34;Point&#34;,&#34;coordinates&#34;:[145.418150,-4.705000]}" id="NCID0E45MM" xlink:type="simple">04.42.300S 145.25.089E</named-content></named-content>, Binatang Boys leg. (PNG 53a)” (<named-content xmlns:xlink="http://www.w3.org/1999/xlink" content-type="dwc:institutional_code" xlink:title="SNSB-Zoologische Staatssammlung München, Munich, Germany" xlink:href="http://grbio.org/institution/zoologische-staatssammlung" xlink:type="simple">ZSM</named-content>). 32 male, 26 females “Papua New Guinea: Madang, Adelbert Mts., Keki to Sewan, 650 m, 7.v.2006, <named-content xmlns:xlink="http://www.w3.org/1999/xlink" content-type="dwc:verbatimCoordinates" xlink:type="simple"><named-content content-type="geo-json" specific-use="{&#34;type&#34;:&#34;Point&#34;,&#34;coordinates&#34;:[145.424333,-4.696700]}" id="NCID0EN6MM" xlink:type="simple">04.41.802S 145.25.460E</named-content></named-content>, Balke (PNG 54)”, one male with an additional green label “3203” (<named-content xmlns:xlink="http://www.w3.org/1999/xlink" content-type="dwc:institutional_code" xlink:title="Naturhistorisches Museum Wien, Vienna, Austria" xlink:href="http://grbio.org/institution/naturhistorisches-museum-wien-0" xlink:type="simple">NHMW</named-content>, <named-content xmlns:xlink="http://www.w3.org/1999/xlink" content-type="dwc:institutional_code" xlink:title="SNSB-Zoologische Staatssammlung München, Munich, Germany" xlink:href="http://grbio.org/institution/zoologische-staatssammlung" xlink:type="simple">ZSM</named-content>). 5 males, 2 females “Papua New Guinea: Madang, Adalbert [sic!] Mts., 400 m, 29.xi.2006, <named-content xmlns:xlink="http://www.w3.org/1999/xlink" content-type="dwc:verbatimCoordinates" xlink:type="simple"><named-content content-type="geo-json" specific-use="{&#34;type&#34;:&#34;Point&#34;,&#34;coordinates&#34;:[145.407283,-4.717633]}" id="NCID0EFANM" xlink:type="simple">04.43.058S 145.24.437E</named-content></named-content>, Binatang Boys (PNG 119)” (<named-content xmlns:xlink="http://www.w3.org/1999/xlink" content-type="dwc:institutional_code" xlink:title="SNSB-Zoologische Staatssammlung München, Munich, Germany" xlink:href="http://grbio.org/institution/zoologische-staatssammlung" xlink:type="simple">ZSM</named-content>). 5 males, 4 females “Papua New Guinea: Madang, Keki – Sewan, Adalbert [sic!] Mts., 700 m, 30.xi.2006, nr <named-content xmlns:xlink="http://www.w3.org/1999/xlink" content-type="dwc:verbatimCoordinates" xlink:type="simple"><named-content content-type="geo-json" specific-use="{&#34;type&#34;:&#34;Point&#34;,&#34;coordinates&#34;:[145.424333,-4.696700]}" id="NCID0EVANM" xlink:type="simple">04.41.802S 145.25.460E</named-content></named-content>, Binatang Boys (PNG 120)” (<named-content xmlns:xlink="http://www.w3.org/1999/xlink" content-type="dwc:institutional_code" xlink:title="SNSB-Zoologische Staatssammlung München, Munich, Germany" xlink:href="http://grbio.org/institution/zoologische-staatssammlung" xlink:type="simple">ZSM</named-content>). 4 females “Papua New Guinea: Wanang, village, 20.ix.2013, Boukal, 13/2013” (<named-content xmlns:xlink="http://www.w3.org/1999/xlink" content-type="dwc:institutional_code" xlink:title="SNSB-Zoologische Staatssammlung München, Munich, Germany" xlink:href="http://grbio.org/institution/zoologische-staatssammlung" xlink:type="simple">ZSM</named-content>). 6 males, 8 females “Papua New Guinea: Wanang, Digitam Tributary, 23.ix.2013, Boukal, 33/2013” (<named-content xmlns:xlink="http://www.w3.org/1999/xlink" content-type="dwc:institutional_code" xlink:title="Naturhistorisches Museum Wien, Vienna, Austria" xlink:href="http://grbio.org/institution/naturhistorisches-museum-wien-0" xlink:type="simple">NHMW</named-content>, <named-content xmlns:xlink="http://www.w3.org/1999/xlink" content-type="dwc:institutional_code" xlink:title="SNSB-Zoologische Staatssammlung München, Munich, Germany" xlink:href="http://grbio.org/institution/zoologische-staatssammlung" xlink:type="simple">ZSM</named-content>). 1 male, 2 females “Papua New Guinea: Wanang area, Digitam creek, 23.ix.2013, Boukal, 38+37+?36/2013” (<named-content xmlns:xlink="http://www.w3.org/1999/xlink" content-type="dwc:institutional_code" xlink:title="SNSB-Zoologische Staatssammlung München, Munich, Germany" xlink:href="http://grbio.org/institution/zoologische-staatssammlung" xlink:type="simple">ZSM</named-content>). 1 male “Papua New Guinea: Digitam creek, smallside pools, 23.ix.2013, Boukal, 37/2013” (<named-content xmlns:xlink="http://www.w3.org/1999/xlink" content-type="dwc:institutional_code" xlink:title="SNSB-Zoologische Staatssammlung München, Munich, Germany" xlink:href="http://grbio.org/institution/zoologische-staatssammlung" xlink:type="simple">ZSM</named-content>). 1 male “PNG: Madang, Wanang vill. env., Wanang cons.area, nr Wanang Swire field St. Digitam Creek 23.ix.2013, leg. Boukal” [hw, H.Shaverdo], “6444” [green text] (<named-content xmlns:xlink="http://www.w3.org/1999/xlink" content-type="dwc:institutional_code" xlink:title="SNSB-Zoologische Staatssammlung München, Munich, Germany" xlink:href="http://grbio.org/institution/zoologische-staatssammlung" xlink:type="simple">ZSM</named-content>). 4 males, 4 females “Papua New Guinea: Wanang, Kusa, 24.ix.2013, Boukal, 39/2013” (<named-content xmlns:xlink="http://www.w3.org/1999/xlink" content-type="dwc:institutional_code" xlink:title="Naturhistorisches Museum Wien, Vienna, Austria" xlink:href="http://grbio.org/institution/naturhistorisches-museum-wien-0" xlink:type="simple">NHMW</named-content>, <named-content xmlns:xlink="http://www.w3.org/1999/xlink" content-type="dwc:institutional_code" xlink:title="SNSB-Zoologische Staatssammlung München, Munich, Germany" xlink:href="http://grbio.org/institution/zoologische-staatssammlung" xlink:type="simple">ZSM</named-content>). 2 males, 2 females “Papua New Guinea: Wanang I, river, 25.ix.2013, Boukal, 44/2013” (<named-content xmlns:xlink="http://www.w3.org/1999/xlink" content-type="dwc:institutional_code" xlink:title="Naturhistorisches Museum Wien, Vienna, Austria" xlink:href="http://grbio.org/institution/naturhistorisches-museum-wien-0" xlink:type="simple">NHMW</named-content>, <named-content xmlns:xlink="http://www.w3.org/1999/xlink" content-type="dwc:institutional_code" xlink:title="SNSB-Zoologische Staatssammlung München, Munich, Germany" xlink:href="http://grbio.org/institution/zoologische-staatssammlung" xlink:type="simple">ZSM</named-content>). 2 males, 1 female “Papua New Guinea: Madang, Wannang, 270 m, 31.x.2008, <named-content xmlns:xlink="http://www.w3.org/1999/xlink" content-type="dwc:verbatimCoordinates" xlink:type="simple"><named-content content-type="geo-json" specific-use="{&#34;type&#34;:&#34;Point&#34;,&#34;coordinates&#34;:[145.039817,-5.257633]}" id="NCID0EVDNM" xlink:type="simple">05.15.458S 145.02.389E</named-content></named-content>, Posman, (PNG187)”, one male and female additionally with green labels “4170” and “3791” respectively (<named-content xmlns:xlink="http://www.w3.org/1999/xlink" content-type="dwc:institutional_code" xlink:title="SNSB-Zoologische Staatssammlung München, Munich, Germany" xlink:href="http://grbio.org/institution/zoologische-staatssammlung" xlink:type="simple">ZSM</named-content>). 17 males, 10 females “Papua New Guinea: Madang, Wannang, 230 m 3.x.2008, <named-content xmlns:xlink="http://www.w3.org/1999/xlink" content-type="dwc:verbatimCoordinates" xlink:type="simple"><named-content content-type="geo-json" specific-use="{&#34;type&#34;:&#34;Point&#34;,&#34;coordinates&#34;:[145.102667,-5.287250]}" id="NCID0EFENM" xlink:type="simple">05.17.235S 145.06.160E</named-content></named-content>, Posman (PNG188)”, one of males additionally with a green label “3764” (<named-content xmlns:xlink="http://www.w3.org/1999/xlink" content-type="dwc:institutional_code" xlink:title="Naturhistorisches Museum Wien, Vienna, Austria" xlink:href="http://grbio.org/institution/naturhistorisches-museum-wien-0" xlink:type="simple">NHMW</named-content>, <named-content xmlns:xlink="http://www.w3.org/1999/xlink" content-type="dwc:institutional_code" xlink:title="SNSB-Zoologische Staatssammlung München, Munich, Germany" xlink:href="http://grbio.org/institution/zoologische-staatssammlung" xlink:type="simple">ZSM</named-content>). 2 males, 1 female “PNG Madang Province OHU Village, 14.1.2001 leg.: Lukas Cizek Coll. HENDRICH” (<named-content xmlns:xlink="http://www.w3.org/1999/xlink" content-type="dwc:institutional_code" xlink:title="SNSB-Zoologische Staatssammlung München, Munich, Germany" xlink:href="http://grbio.org/institution/zoologische-staatssammlung" xlink:type="simple">ZSM</named-content>). 3 females “Papua New Guinea: Madang, Brahmin, 150 m, 26IX2002, <named-content xmlns:xlink="http://www.w3.org/1999/xlink" content-type="dwc:verbatimCoordinates" xlink:type="simple"><named-content content-type="geo-json" specific-use="{&#34;type&#34;:&#34;Point&#34;,&#34;coordinates&#34;:[145.347400,-5.749217]}" id="NCID0EFFNM" xlink:type="simple">05.44.953S 145.20.844E</named-content></named-content> Balke &amp; Sagata (PNG 024)” (<named-content xmlns:xlink="http://www.w3.org/1999/xlink" content-type="dwc:institutional_code" xlink:title="SNSB-Zoologische Staatssammlung München, Munich, Germany" xlink:href="http://grbio.org/institution/zoologische-staatssammlung" xlink:type="simple">ZSM</named-content>). 16 males, 18 females “Papua New Guinea: Madang, Akameku-Brahmin, Bismarck Range, 250–500 m, 25.xi.2006, nr <named-content xmlns:xlink="http://www.w3.org/1999/xlink" content-type="dwc:verbatimCoordinates" xlink:type="simple"><named-content content-type="geo-json" specific-use="{&#34;type&#34;:&#34;Point&#34;,&#34;coordinates&#34;:[145.402183,-5.783767]}" id="NCID0EVFNM" xlink:type="simple">05.47.026S 145.24.131E</named-content></named-content>, Balke &amp; Kinibel (PNG 115)” (<named-content xmlns:xlink="http://www.w3.org/1999/xlink" content-type="dwc:institutional_code" xlink:title="Naturhistorisches Museum Wien, Vienna, Austria" xlink:href="http://grbio.org/institution/naturhistorisches-museum-wien-0" xlink:type="simple">NHMW</named-content>, <named-content xmlns:xlink="http://www.w3.org/1999/xlink" content-type="dwc:institutional_code" xlink:title="SNSB-Zoologische Staatssammlung München, Munich, Germany" xlink:href="http://grbio.org/institution/zoologische-staatssammlung" xlink:type="simple">ZSM</named-content>). 1 male “Papua New Guinea: Madang, nr. Brahmin, 200 m, 25.xi.1994, nr. <named-content xmlns:xlink="http://www.w3.org/1999/xlink" content-type="dwc:verbatimCoordinates" xlink:type="simple"><named-content content-type="geo-json" specific-use="{&#34;type&#34;:&#34;Point&#34;,&#34;coordinates&#34;:[145.402183,-5.783767]}" id="NCID0ENGNM" xlink:type="simple">05.47.026S 145.24.131E</named-content></named-content>, Balke &amp; Kinibel (PNG 116)” (<named-content xmlns:xlink="http://www.w3.org/1999/xlink" content-type="dwc:institutional_code" xlink:title="SNSB-Zoologische Staatssammlung München, Munich, Germany" xlink:href="http://grbio.org/institution/zoologische-staatssammlung" xlink:type="simple">ZSM</named-content>). 8 males, 1 female “Papua New Guinea: Madang, Simbai – Aiome, 980 m, 11.iii.2007, <named-content xmlns:xlink="http://www.w3.org/1999/xlink" content-type="dwc:verbatimCoordinates" xlink:type="simple"><named-content content-type="geo-json" specific-use="{&#34;type&#34;:&#34;Point&#34;,&#34;coordinates&#34;:[144.709217,-5.204017]}" id="NCID0E4GNM" xlink:type="simple">05.12.241S 144.42.553E</named-content></named-content>, Kinibel (PNG 155)” (<named-content xmlns:xlink="http://www.w3.org/1999/xlink" content-type="dwc:institutional_code" xlink:title="Naturhistorisches Museum Wien, Vienna, Austria" xlink:href="http://grbio.org/institution/naturhistorisches-museum-wien-0" xlink:type="simple">NHMW</named-content>, <named-content xmlns:xlink="http://www.w3.org/1999/xlink" content-type="dwc:institutional_code" xlink:title="SNSB-Zoologische Staatssammlung München, Munich, Germany" xlink:href="http://grbio.org/institution/zoologische-staatssammlung" xlink:type="simple">ZSM</named-content>). 1 male, 4 females “Papua New Guinea: Madang, Usino, 260 m, 15.iii.2007, <named-content xmlns:xlink="http://www.w3.org/1999/xlink" content-type="dwc:verbatimCoordinates" xlink:type="simple"><named-content content-type="geo-json" specific-use="{&#34;type&#34;:&#34;Point&#34;,&#34;coordinates&#34;:[145.421933,-5.518750]}" id="NCID0EVHNM" xlink:type="simple">05.31.125S 145.25.316E</named-content></named-content>, Kinibel (PNG 158)” (<named-content xmlns:xlink="http://www.w3.org/1999/xlink" content-type="dwc:institutional_code" xlink:title="SNSB-Zoologische Staatssammlung München, Munich, Germany" xlink:href="http://grbio.org/institution/zoologische-staatssammlung" xlink:type="simple">ZSM</named-content>). 1 male, 3 females “Papua New Guinea: Madang, below Bundi, 500 m, 26.IX.2002 Balke &amp; Sagata (PNG 023)”, one male and female additionally with green labels “270” and “271”, respectively (<named-content xmlns:xlink="http://www.w3.org/1999/xlink" content-type="dwc:institutional_code" xlink:title="SNSB-Zoologische Staatssammlung München, Munich, Germany" xlink:href="http://grbio.org/institution/zoologische-staatssammlung" xlink:type="simple">ZSM</named-content>). 2 females “Ibisca Niugini, PNG 11.ii-11.iv.2012 Mount Wilhelm 200 m <named-content xmlns:xlink="http://www.w3.org/1999/xlink" content-type="dwc:verbatimCoordinates" xlink:type="simple"><named-content content-type="geo-json" specific-use="{&#34;type&#34;:&#34;Point&#34;,&#34;coordinates&#34;:[145.329742,-5.739897]}" id="NCID0ENINM" xlink:type="simple">-5,739897251 145,3297424</named-content></named-content> MW0200 / P0760 Vial 07137” (<named-content xmlns:xlink="http://www.w3.org/1999/xlink" content-type="dwc:institutional_code" xlink:title="Muséum national d´Histoire naturelle, Paris, France" xlink:href="http://grbio.org/institution/museum-national-dhistoire-naturelle-2" xlink:type="simple">MNHN</named-content>, <named-content xmlns:xlink="http://www.w3.org/1999/xlink" content-type="dwc:institutional_code" xlink:title="SNSB-Zoologische Staatssammlung München, Munich, Germany" xlink:href="http://grbio.org/institution/zoologische-staatssammlung" xlink:type="simple">ZSM</named-content>). 1 female “Ibisca Niugini, PNG 11.v.-11.vii.2012 Mount Wilhelm 200 m <named-content xmlns:xlink="http://www.w3.org/1999/xlink" content-type="dwc:verbatimCoordinates" xlink:type="simple"><named-content content-type="geo-json" specific-use="{&#34;type&#34;:&#34;Point&#34;,&#34;coordinates&#34;:[145.329742,-5.739897]}" id="NCID0EEJNM" xlink:type="simple">-5,739897251 145,3297424</named-content></named-content> MW0200 / P0817 Vial 9583” (<named-content xmlns:xlink="http://www.w3.org/1999/xlink" content-type="dwc:institutional_code" xlink:title="Muséum national d´Histoire naturelle, Paris, France" xlink:href="http://grbio.org/institution/museum-national-dhistoire-naturelle-2" xlink:type="simple">MNHN</named-content>). 1 male “Ibisca Niugini, PNG 11.ix.-11.xi.2012 Mount Wilhelm 200 m <named-content xmlns:xlink="http://www.w3.org/1999/xlink" content-type="dwc:verbatimCoordinates" xlink:type="simple"><named-content content-type="geo-json" specific-use="{&#34;type&#34;:&#34;Point&#34;,&#34;coordinates&#34;:[145.329742,-5.739897]}" id="NCID0ETJNM" xlink:type="simple">-5,739897251 145,3297424</named-content></named-content> MW0200 / P0803 Vial 14334” (<named-content xmlns:xlink="http://www.w3.org/1999/xlink" content-type="dwc:institutional_code" xlink:title="Muséum national d´Histoire naturelle, Paris, France" xlink:href="http://grbio.org/institution/museum-national-dhistoire-naturelle-2" xlink:type="simple">MNHN</named-content>). 1 female “Ibisca Niugini, PNG 25–27.x.2012 Mount Wilhelm 200 m <named-content xmlns:xlink="http://www.w3.org/1999/xlink" content-type="dwc:verbatimCoordinates" xlink:type="simple"><named-content content-type="geo-json" specific-use="{&#34;type&#34;:&#34;Point&#34;,&#34;coordinates&#34;:[145.329742,-5.739897]}" id="NCID0ECKNM" xlink:type="simple">-5,739897251 145,3297424</named-content></named-content> MW0200 / P0756 Vial 07480” (<named-content xmlns:xlink="http://www.w3.org/1999/xlink" content-type="dwc:institutional_code" xlink:title="SNSB-Zoologische Staatssammlung München, Munich, Germany" xlink:href="http://grbio.org/institution/zoologische-staatssammlung" xlink:type="simple">ZSM</named-content>). 1 female “Ibisca Niugini, PNG 26–28.x.2012 Mount Wilhelm 200 m”, “<named-content xmlns:xlink="http://www.w3.org/1999/xlink" content-type="dwc:verbatimCoordinates" xlink:type="simple"><named-content content-type="geo-json" specific-use="{&#34;type&#34;:&#34;Point&#34;,&#34;coordinates&#34;:[145.329742,-5.739897]}" id="NCID0ERKNM" xlink:type="simple">-5,739897251 145,3297424</named-content></named-content> FIT-MW200-M-1/8-d02 / Plot 13 / P0804 Vial 07211” (<named-content xmlns:xlink="http://www.w3.org/1999/xlink" content-type="dwc:institutional_code" xlink:title="SNSB-Zoologische Staatssammlung München, Munich, Germany" xlink:href="http://grbio.org/institution/zoologische-staatssammlung" xlink:type="simple">ZSM</named-content>). 1 female “Ibisca Niugini, PNG 28–30.x.2012 Mount Wilhelm 200 m”, “<named-content xmlns:xlink="http://www.w3.org/1999/xlink" content-type="dwc:verbatimCoordinates" xlink:type="simple"><named-content content-type="geo-json" specific-use="{&#34;type&#34;:&#34;Point&#34;,&#34;coordinates&#34;:[145.329742,-5.739897]}" id="NCID0EALNM" xlink:type="simple">-5,739897251 145,3297424</named-content></named-content> FIT-MW200-R-2/8-d04 / Plot 18 / P0845 Vial 07491-CODYTI” (<named-content xmlns:xlink="http://www.w3.org/1999/xlink" content-type="dwc:institutional_code" xlink:title="SNSB-Zoologische Staatssammlung München, Munich, Germany" xlink:href="http://grbio.org/institution/zoologische-staatssammlung" xlink:type="simple">ZSM</named-content>). 4 females “Ibisca Niugini, PNG 1–3.xi.2012 Mount Wilhelm 200 m <named-content xmlns:xlink="http://www.w3.org/1999/xlink" content-type="dwc:verbatimCoordinates" xlink:type="simple"><named-content content-type="geo-json" specific-use="{&#34;type&#34;:&#34;Point&#34;,&#34;coordinates&#34;:[145.329742,-5.739897]}" id="NCID0EPLNM" xlink:type="simple">-5,739897251 145,3297424</named-content></named-content> MW0200 / P0847 Vial 14645” (<named-content xmlns:xlink="http://www.w3.org/1999/xlink" content-type="dwc:institutional_code" xlink:title="Muséum national d´Histoire naturelle, Paris, France" xlink:href="http://grbio.org/institution/museum-national-dhistoire-naturelle-2" xlink:type="simple">MNHN</named-content>, <named-content xmlns:xlink="http://www.w3.org/1999/xlink" content-type="dwc:institutional_code" xlink:title="SNSB-Zoologische Staatssammlung München, Munich, Germany" xlink:href="http://grbio.org/institution/zoologische-staatssammlung" xlink:type="simple">ZSM</named-content>). 2 females “Ibisca Niugini, PNG 1–3.xi.2012 Mount Wilhelm 200 m <named-content xmlns:xlink="http://www.w3.org/1999/xlink" content-type="dwc:verbatimCoordinates" xlink:type="simple"><named-content content-type="geo-json" specific-use="{&#34;type&#34;:&#34;Point&#34;,&#34;coordinates&#34;:[145.329742,-5.739897]}" id="NCID0EGMNM" xlink:type="simple">-5,739897251 145,3297424</named-content></named-content> MW0200 / P0855 Vial 14628” (<named-content xmlns:xlink="http://www.w3.org/1999/xlink" content-type="dwc:institutional_code" xlink:title="Muséum national d´Histoire naturelle, Paris, France" xlink:href="http://grbio.org/institution/museum-national-dhistoire-naturelle-2" xlink:type="simple">MNHN</named-content>, <named-content xmlns:xlink="http://www.w3.org/1999/xlink" content-type="dwc:institutional_code" xlink:title="SNSB-Zoologische Staatssammlung München, Munich, Germany" xlink:href="http://grbio.org/institution/zoologische-staatssammlung" xlink:type="simple">ZSM</named-content>). 1 female “Ibisca Niugini, PNG 1–3.xi.2012 Mount Wilhelm 200 m <named-content xmlns:xlink="http://www.w3.org/1999/xlink" content-type="dwc:verbatimCoordinates" xlink:type="simple"><named-content content-type="geo-json" specific-use="{&#34;type&#34;:&#34;Point&#34;,&#34;coordinates&#34;:[145.329742,-5.739897]}" id="NCID0E4MNM" xlink:type="simple">-5,739897251 145,3297424</named-content></named-content> MW0200 / P0799 Vial 14694” (<named-content xmlns:xlink="http://www.w3.org/1999/xlink" content-type="dwc:institutional_code" xlink:title="SNSB-Zoologische Staatssammlung München, Munich, Germany" xlink:href="http://grbio.org/institution/zoologische-staatssammlung" xlink:type="simple">ZSM</named-content>). 1 female “Ibisca Niugini, PNG 26–28.x.2012 Mount Wilhelm 200 m”, “<named-content xmlns:xlink="http://www.w3.org/1999/xlink" content-type="dwc:verbatimCoordinates" xlink:type="simple"><named-content content-type="geo-json" specific-use="{&#34;type&#34;:&#34;Point&#34;,&#34;coordinates&#34;:[145.329742,-5.739897]}" id="NCID0EMNNM" xlink:type="simple">-5,739897251 145,3297424</named-content></named-content> FIT-MW200-K-4/8-d08 / Plot 11 / P0791 Vial 14641” (<named-content xmlns:xlink="http://www.w3.org/1999/xlink" content-type="dwc:institutional_code" xlink:title="SNSB-Zoologische Staatssammlung München, Munich, Germany" xlink:href="http://grbio.org/institution/zoologische-staatssammlung" xlink:type="simple">ZSM</named-content>). 1 female “Ibisca Niugini, PNG 3–5.xi.2012 Mount Wilhelm 200 m”, “<named-content xmlns:xlink="http://www.w3.org/1999/xlink" content-type="dwc:verbatimCoordinates" xlink:type="simple"><named-content content-type="geo-json" specific-use="{&#34;type&#34;:&#34;Point&#34;,&#34;coordinates&#34;:[145.329742,-5.739897]}" id="NCID0E2NNM" xlink:type="simple">-5,739897251 145,3297424</named-content></named-content> FIT-MW200-Q-5/8-d10 / Plot 17 / P0840 Vial 09663-CODYTI” (<named-content xmlns:xlink="http://www.w3.org/1999/xlink" content-type="dwc:institutional_code" xlink:title="SNSB-Zoologische Staatssammlung München, Munich, Germany" xlink:href="http://grbio.org/institution/zoologische-staatssammlung" xlink:type="simple">ZSM</named-content>). 1 female “Ibisca Niugini, PNG 3–5.xi.2012 Mount Wilhelm 200 m”, “<named-content xmlns:xlink="http://www.w3.org/1999/xlink" content-type="dwc:verbatimCoordinates" xlink:type="simple"><named-content content-type="geo-json" specific-use="{&#34;type&#34;:&#34;Point&#34;,&#34;coordinates&#34;:[145.329742,-5.739897]}" id="NCID0EKONM" xlink:type="simple">-5,739897251 145,3297424</named-content></named-content> FIT-MW200-T-5/8-d10 / Plot 20 / P0864 Vial 09550-CODYTI” (<named-content xmlns:xlink="http://www.w3.org/1999/xlink" content-type="dwc:institutional_code" xlink:title="SNSB-Zoologische Staatssammlung München, Munich, Germany" xlink:href="http://grbio.org/institution/zoologische-staatssammlung" xlink:type="simple">ZSM</named-content>). 2 females “Ibisca Niugini, PNG 3–5.xi.2012 Mount Wilhelm 200 m <named-content xmlns:xlink="http://www.w3.org/1999/xlink" content-type="dwc:verbatimCoordinates" xlink:type="simple"><named-content content-type="geo-json" specific-use="{&#34;type&#34;:&#34;Point&#34;,&#34;coordinates&#34;:[145.329742,-5.739897]}" id="NCID0EZONM" xlink:type="simple">-5,739897251 145,3297424</named-content></named-content> MW0200 / P0848 Vial 09529” (<named-content xmlns:xlink="http://www.w3.org/1999/xlink" content-type="dwc:institutional_code" xlink:title="SNSB-Zoologische Staatssammlung München, Munich, Germany" xlink:href="http://grbio.org/institution/zoologische-staatssammlung" xlink:type="simple">ZSM</named-content>). 2 females “Ibisca Niugini, PNG 4–6.xi.2012 Mount Wilhelm 200 m”, “<named-content xmlns:xlink="http://www.w3.org/1999/xlink" content-type="dwc:verbatimCoordinates" xlink:type="simple"><named-content content-type="geo-json" specific-use="{&#34;type&#34;:&#34;Point&#34;,&#34;coordinates&#34;:[145.329742,-5.739897]}" id="NCID0EIPNM" xlink:type="simple">-5,739897251 145,3297424</named-content></named-content> FIT-MW200-G-6/8-d11 / Plot 7 / P0761 Vial 07191” (<named-content xmlns:xlink="http://www.w3.org/1999/xlink" content-type="dwc:institutional_code" xlink:title="SNSB-Zoologische Staatssammlung München, Munich, Germany" xlink:href="http://grbio.org/institution/zoologische-staatssammlung" xlink:type="simple">ZSM</named-content>). 1 male, 1 female “Ibisca Niugini, PNG 5–7.xi.2012 Mount Wilhelm 200 m <named-content xmlns:xlink="http://www.w3.org/1999/xlink" content-type="dwc:verbatimCoordinates" xlink:type="simple"><named-content content-type="geo-json" specific-use="{&#34;type&#34;:&#34;Point&#34;,&#34;coordinates&#34;:[145.329742,-5.739897]}" id="NCID0EXPNM" xlink:type="simple">-5,739897251 145,3297424</named-content></named-content> MW0200 / P0865 Vial 09576” (<named-content xmlns:xlink="http://www.w3.org/1999/xlink" content-type="dwc:institutional_code" xlink:title="Muséum national d´Histoire naturelle, Paris, France" xlink:href="http://grbio.org/institution/museum-national-dhistoire-naturelle-2" xlink:type="simple">MNHN</named-content>, <named-content xmlns:xlink="http://www.w3.org/1999/xlink" content-type="dwc:institutional_code" xlink:title="SNSB-Zoologische Staatssammlung München, Munich, Germany" xlink:href="http://grbio.org/institution/zoologische-staatssammlung" xlink:type="simple">ZSM</named-content>). 1 female “Ibisca Niugini, PNG 6–8.xi.2012 Mount Wilhelm 200 m”, “<named-content xmlns:xlink="http://www.w3.org/1999/xlink" content-type="dwc:verbatimCoordinates" xlink:type="simple"><named-content content-type="geo-json" specific-use="{&#34;type&#34;:&#34;Point&#34;,&#34;coordinates&#34;:[145.329742,-5.739897]}" id="NCID0EOQNM" xlink:type="simple">-5,739897251 145,3297424</named-content></named-content> FIT-MW200-G-7/8-d13 / Plot 7 / P0762 Vial 09608” (<named-content xmlns:xlink="http://www.w3.org/1999/xlink" content-type="dwc:institutional_code" xlink:title="SNSB-Zoologische Staatssammlung München, Munich, Germany" xlink:href="http://grbio.org/institution/zoologische-staatssammlung" xlink:type="simple">ZSM</named-content>). 1 female “Ibisca Niugini, PNG 7–9.xi.2012 Mount Wilhelm 200 m”, “<named-content xmlns:xlink="http://www.w3.org/1999/xlink" content-type="dwc:verbatimCoordinates" xlink:type="simple"><named-content content-type="geo-json" specific-use="{&#34;type&#34;:&#34;Point&#34;,&#34;coordinates&#34;:[145.329742,-5.739897]}" id="NCID0E4QNM" xlink:type="simple">-5,739897251 145,3297424</named-content></named-content> FIT-MW200-R-7/8-d14 / Plot 18 / P0850 Vial 07413-CODYTI” (<named-content xmlns:xlink="http://www.w3.org/1999/xlink" content-type="dwc:institutional_code" xlink:title="SNSB-Zoologische Staatssammlung München, Munich, Germany" xlink:href="http://grbio.org/institution/zoologische-staatssammlung" xlink:type="simple">ZSM</named-content>). 1 female “Ibisca Niugini, PNG 7–9.xi.2012 Mount Wilhelm 200 m <named-content xmlns:xlink="http://www.w3.org/1999/xlink" content-type="dwc:verbatimCoordinates" xlink:type="simple"><named-content content-type="geo-json" specific-use="{&#34;type&#34;:&#34;Point&#34;,&#34;coordinates&#34;:[145.329742,-5.739897]}" id="NCID0EMRNM" xlink:type="simple">-5,739897251 145,3297424</named-content></named-content> MW0200 / P0850 Vial 07413” (<named-content xmlns:xlink="http://www.w3.org/1999/xlink" content-type="dwc:institutional_code" xlink:title="SNSB-Zoologische Staatssammlung München, Munich, Germany" xlink:href="http://grbio.org/institution/zoologische-staatssammlung" xlink:type="simple">ZSM</named-content>). 1 female “Ibisca Niugini, PNG 7–9.xi.2012 Mount Wilhelm 200 m <named-content xmlns:xlink="http://www.w3.org/1999/xlink" content-type="dwc:verbatimCoordinates" xlink:type="simple"><named-content content-type="geo-json" specific-use="{&#34;type&#34;:&#34;Point&#34;,&#34;coordinates&#34;:[145.329742,-5.739897]}" id="NCID0E2RNM" xlink:type="simple">-5,739897251 145,3297424</named-content></named-content> MW0200 / P0842 Vial 07490” (<named-content xmlns:xlink="http://www.w3.org/1999/xlink" content-type="dwc:institutional_code" xlink:title="SNSB-Zoologische Staatssammlung München, Munich, Germany" xlink:href="http://grbio.org/institution/zoologische-staatssammlung" xlink:type="simple">ZSM</named-content>). 1 male “Ibisca Niugini, PNG 7–9.xi.2012 Mount Wilhelm 200 m <named-content xmlns:xlink="http://www.w3.org/1999/xlink" content-type="dwc:verbatimCoordinates" xlink:type="simple"><named-content content-type="geo-json" specific-use="{&#34;type&#34;:&#34;Point&#34;,&#34;coordinates&#34;:[145.329742,-5.739897]}" id="NCID0EKSNM" xlink:type="simple">-5,739897251 145,3297424</named-content></named-content> MW0200 / P0834 Vial 09532” (<named-content xmlns:xlink="http://www.w3.org/1999/xlink" content-type="dwc:institutional_code" xlink:title="SNSB-Zoologische Staatssammlung München, Munich, Germany" xlink:href="http://grbio.org/institution/zoologische-staatssammlung" xlink:type="simple">ZSM</named-content>). 2 males, 4 females “Ibisca Niugini, PNG 9–11.xi.2012 Mount Wilhelm 200 m”, “<named-content xmlns:xlink="http://www.w3.org/1999/xlink" content-type="dwc:verbatimCoordinates" xlink:type="simple"><named-content content-type="geo-json" specific-use="{&#34;type&#34;:&#34;Point&#34;,&#34;coordinates&#34;:[145.329742,-5.739897]}" id="NCID0EZSNM" xlink:type="simple">-5,739897251 145,3297424</named-content></named-content> FIT-MW200-R-8/8-d16 / Plot 18 / P0851 Vial 14373-CODYTI” (<named-content xmlns:xlink="http://www.w3.org/1999/xlink" content-type="dwc:institutional_code" xlink:title="SNSB-Zoologische Staatssammlung München, Munich, Germany" xlink:href="http://grbio.org/institution/zoologische-staatssammlung" xlink:type="simple">ZSM</named-content>). 1 female “Ibisca Niugini, PNG 9–11.xi.2012 Mount Wilhelm 200 m”, “<named-content xmlns:xlink="http://www.w3.org/1999/xlink" content-type="dwc:verbatimCoordinates" xlink:type="simple"><named-content content-type="geo-json" specific-use="{&#34;type&#34;:&#34;Point&#34;,&#34;coordinates&#34;:[145.329742,-5.739897]}" id="NCID0EITNM" xlink:type="simple">-5,739897251 145,3297424</named-content></named-content> FIT-MW200-S-8/8-d16 / Plot 19 / P0859 Vial 14056-CODYTI” (<named-content xmlns:xlink="http://www.w3.org/1999/xlink" content-type="dwc:institutional_code" xlink:title="SNSB-Zoologische Staatssammlung München, Munich, Germany" xlink:href="http://grbio.org/institution/zoologische-staatssammlung" xlink:type="simple">ZSM</named-content>). 1 female “Ibisca Niugini, PNG 9–11.xi.2012 Mount Wilhelm 200 m”, “<named-content xmlns:xlink="http://www.w3.org/1999/xlink" content-type="dwc:verbatimCoordinates" xlink:type="simple"><named-content content-type="geo-json" specific-use="{&#34;type&#34;:&#34;Point&#34;,&#34;coordinates&#34;:[145.329742,-5.739897]}" id="NCID0EXTNM" xlink:type="simple">-5,739897251 145,3297424</named-content></named-content> FIT-MW200-P-8/8-d16 / Plot 16 / P0835 Vial 14281-CODYTI” (<named-content xmlns:xlink="http://www.w3.org/1999/xlink" content-type="dwc:institutional_code" xlink:title="SNSB-Zoologische Staatssammlung München, Munich, Germany" xlink:href="http://grbio.org/institution/zoologische-staatssammlung" xlink:type="simple">ZSM</named-content>). 1 female “Ibisca Niugini, PNG 9–11.xi.2012 Mount Wilhelm 200 m”, “<named-content xmlns:xlink="http://www.w3.org/1999/xlink" content-type="dwc:verbatimCoordinates" xlink:type="simple"><named-content content-type="geo-json" specific-use="{&#34;type&#34;:&#34;Point&#34;,&#34;coordinates&#34;:[145.329742,-5.739897]}" id="NCID0EGUNM" xlink:type="simple">-5,739897251 145,3297424</named-content></named-content> FIT-MW200-T-8/8-d16 / Plot 20 / P0867 Vial 14305-CODYTI” (<named-content xmlns:xlink="http://www.w3.org/1999/xlink" content-type="dwc:institutional_code" xlink:title="SNSB-Zoologische Staatssammlung München, Munich, Germany" xlink:href="http://grbio.org/institution/zoologische-staatssammlung" xlink:type="simple">ZSM</named-content>). 1 female “Ibisca Niugini, PNG 25–27.x.2012 Mount Wilhelm 700 m”, “<named-content xmlns:xlink="http://www.w3.org/1999/xlink" content-type="dwc:verbatimCoordinates" xlink:type="simple"><named-content content-type="geo-json" specific-use="{&#34;type&#34;:&#34;Point&#34;,&#34;coordinates&#34;:[145.252167,-5.731961]}" id="NCID0EVUNM" xlink:type="simple">-5,731960773 145,2521667</named-content></named-content> FIT-MW0700-C-1/8-d01 / Plot 3 / P1114 Vial 16039-CODYTI” (<named-content xmlns:xlink="http://www.w3.org/1999/xlink" content-type="dwc:institutional_code" xlink:title="SNSB-Zoologische Staatssammlung München, Munich, Germany" xlink:href="http://grbio.org/institution/zoologische-staatssammlung" xlink:type="simple">ZSM</named-content>). 1 male “Ibisca Niugini, PNG 25–27.x.2012 Mount Wilhelm 700 m”, “<named-content xmlns:xlink="http://www.w3.org/1999/xlink" content-type="dwc:verbatimCoordinates" xlink:type="simple"><named-content content-type="geo-json" specific-use="{&#34;type&#34;:&#34;Point&#34;,&#34;coordinates&#34;:[145.252167,-5.731961]}" id="NCID0EEVNM" xlink:type="simple">-5,731960773 145,2521667</named-content></named-content> FIT-MW0700-E-1/8-d01 / Plot 5 / P1130 Vial 15914-CODYTI” (<named-content xmlns:xlink="http://www.w3.org/1999/xlink" content-type="dwc:institutional_code" xlink:title="SNSB-Zoologische Staatssammlung München, Munich, Germany" xlink:href="http://grbio.org/institution/zoologische-staatssammlung" xlink:type="simple">ZSM</named-content>). 1 female “Ibisca Niugini, PNG 26–28.x.2012 Mount Wilhelm 700 m <named-content xmlns:xlink="http://www.w3.org/1999/xlink" content-type="dwc:verbatimCoordinates" xlink:type="simple"><named-content content-type="geo-json" specific-use="{&#34;type&#34;:&#34;Point&#34;,&#34;coordinates&#34;:[145.252167,-5.731961]}" id="NCID0ETVNM" xlink:type="simple">-5,731960773 145,2521667</named-content></named-content> MW0700 / P1178 Vial 16181” (<named-content xmlns:xlink="http://www.w3.org/1999/xlink" content-type="dwc:institutional_code" xlink:title="SNSB-Zoologische Staatssammlung München, Munich, Germany" xlink:href="http://grbio.org/institution/zoologische-staatssammlung" xlink:type="simple">ZSM</named-content>). 2 males, 1 female “Ibisca Niugini, PNG 28–30.x.2012 Mount Wilhelm 700 m <named-content xmlns:xlink="http://www.w3.org/1999/xlink" content-type="dwc:verbatimCoordinates" xlink:type="simple"><named-content content-type="geo-json" specific-use="{&#34;type&#34;:&#34;Point&#34;,&#34;coordinates&#34;:[145.252167,-5.731961]}" id="NCID0ECWNM" xlink:type="simple">-5,731960773 145,2521667</named-content></named-content> MW0700 / P1179 Vial 16186” (<named-content xmlns:xlink="http://www.w3.org/1999/xlink" content-type="dwc:institutional_code" xlink:title="SNSB-Zoologische Staatssammlung München, Munich, Germany" xlink:href="http://grbio.org/institution/zoologische-staatssammlung" xlink:type="simple">ZSM</named-content>). 1 female “Ibisca Niugini, PNG 27–29.x.2012 Mount Wilhelm 700 m”, “<named-content xmlns:xlink="http://www.w3.org/1999/xlink" content-type="dwc:verbatimCoordinates" xlink:type="simple"><named-content content-type="geo-json" specific-use="{&#34;type&#34;:&#34;Point&#34;,&#34;coordinates&#34;:[145.252167,-5.731961]}" id="NCID0ERWNM" xlink:type="simple">-5,731960773 145,2521667</named-content></named-content> FIT-MW0700-D-2/8-d03 / Plot 4 / P1123 Vial 15972-CODYTI” (<named-content xmlns:xlink="http://www.w3.org/1999/xlink" content-type="dwc:institutional_code" xlink:title="SNSB-Zoologische Staatssammlung München, Munich, Germany" xlink:href="http://grbio.org/institution/zoologische-staatssammlung" xlink:type="simple">ZSM</named-content>). 2 females “Ibisca Niugini, PNG 27–29.x.2012 Mount Wilhelm 700 m”, “<named-content xmlns:xlink="http://www.w3.org/1999/xlink" content-type="dwc:verbatimCoordinates" xlink:type="simple"><named-content content-type="geo-json" specific-use="{&#34;type&#34;:&#34;Point&#34;,&#34;coordinates&#34;:[145.252167,-5.731961]}" id="NCID0EAXNM" xlink:type="simple">-5,731960773 145,2521667</named-content></named-content> FIT-MW0700-A-2/8-d03 / Plot 1 / P1099 Vial 15960-CODYTI” (<named-content xmlns:xlink="http://www.w3.org/1999/xlink" content-type="dwc:institutional_code" xlink:title="Muséum national d´Histoire naturelle, Paris, France" xlink:href="http://grbio.org/institution/museum-national-dhistoire-naturelle-2" xlink:type="simple">MNHN</named-content>, <named-content xmlns:xlink="http://www.w3.org/1999/xlink" content-type="dwc:institutional_code" xlink:title="SNSB-Zoologische Staatssammlung München, Munich, Germany" xlink:href="http://grbio.org/institution/zoologische-staatssammlung" xlink:type="simple">ZSM</named-content>). 1 male, 2 females “Ibisca Niugini, PNG 28–30.x.2012 Mount Wilhelm 700 m <named-content xmlns:xlink="http://www.w3.org/1999/xlink" content-type="dwc:verbatimCoordinates" xlink:type="simple"><named-content content-type="geo-json" specific-use="{&#34;type&#34;:&#34;Point&#34;,&#34;coordinates&#34;:[145.252167,-5.731961]}" id="NCID0EXXNM" xlink:type="simple">-5,731960773 145,2521667</named-content></named-content> MW0700 / P1235 Vial 16164” (<named-content xmlns:xlink="http://www.w3.org/1999/xlink" content-type="dwc:institutional_code" xlink:title="SNSB-Zoologische Staatssammlung München, Munich, Germany" xlink:href="http://grbio.org/institution/zoologische-staatssammlung" xlink:type="simple">ZSM</named-content>). 2 females “Ibisca Niugini, PNG 28–30.x.2012 Mount Wilhelm 700 m <named-content xmlns:xlink="http://www.w3.org/1999/xlink" content-type="dwc:verbatimCoordinates" xlink:type="simple"><named-content content-type="geo-json" specific-use="{&#34;type&#34;:&#34;Point&#34;,&#34;coordinates&#34;:[145.252167,-5.731961]}" id="NCID0EGYNM" xlink:type="simple">-5,731960773 145,2521667</named-content></named-content> MW0700 / P1243 Vial 16156” (<named-content xmlns:xlink="http://www.w3.org/1999/xlink" content-type="dwc:institutional_code" xlink:title="SNSB-Zoologische Staatssammlung München, Munich, Germany" xlink:href="http://grbio.org/institution/zoologische-staatssammlung" xlink:type="simple">ZSM</named-content>). 1 male, 2 females “Ibisca Niugini, PNG 28–30.x.2012 Mount Wilhelm 700 m <named-content xmlns:xlink="http://www.w3.org/1999/xlink" content-type="dwc:verbatimCoordinates" xlink:type="simple"><named-content content-type="geo-json" specific-use="{&#34;type&#34;:&#34;Point&#34;,&#34;coordinates&#34;:[145.252167,-5.731961]}" id="NCID0EVYNM" xlink:type="simple">-5,731960773 145,2521667</named-content></named-content> MW0700 / P1179 Vial 16186” (<named-content xmlns:xlink="http://www.w3.org/1999/xlink" content-type="dwc:institutional_code" xlink:title="SNSB-Zoologische Staatssammlung München, Munich, Germany" xlink:href="http://grbio.org/institution/zoologische-staatssammlung" xlink:type="simple">ZSM</named-content>). 1 female “Ibisca Niugini, PNG 28–30.x.2012 Mount Wilhelm 700 m <named-content xmlns:xlink="http://www.w3.org/1999/xlink" content-type="dwc:verbatimCoordinates" xlink:type="simple"><named-content content-type="geo-json" specific-use="{&#34;type&#34;:&#34;Point&#34;,&#34;coordinates&#34;:[145.252167,-5.731961]}" id="NCID0EEZNM" xlink:type="simple">-5,731960773 145,2521667</named-content></named-content> MW0700 / P1227 Vial 16277” (<named-content xmlns:xlink="http://www.w3.org/1999/xlink" content-type="dwc:institutional_code" xlink:title="SNSB-Zoologische Staatssammlung München, Munich, Germany" xlink:href="http://grbio.org/institution/zoologische-staatssammlung" xlink:type="simple">ZSM</named-content>). 1 female “Ibisca Niugini, PNG 29–31.x.2012 Mount Wilhelm 700 m”, “<named-content xmlns:xlink="http://www.w3.org/1999/xlink" content-type="dwc:verbatimCoordinates" xlink:type="simple"><named-content content-type="geo-json" specific-use="{&#34;type&#34;:&#34;Point&#34;,&#34;coordinates&#34;:[145.252167,-5.731961]}" id="NCID0ETZNM" xlink:type="simple">-5,731960773 145,2521667</named-content></named-content> FIT-MW0700-C-3/8-d01 / Plot 3 / P1116 Vial 07314-CODYTI” (<named-content xmlns:xlink="http://www.w3.org/1999/xlink" content-type="dwc:institutional_code" xlink:title="SNSB-Zoologische Staatssammlung München, Munich, Germany" xlink:href="http://grbio.org/institution/zoologische-staatssammlung" xlink:type="simple">ZSM</named-content>). 1 male “Ibisca Niugini, PNG 1–3.xi.2012 Mount Wilhelm 700 m <named-content xmlns:xlink="http://www.w3.org/1999/xlink" content-type="dwc:verbatimCoordinates" xlink:type="simple"><named-content content-type="geo-json" specific-use="{&#34;type&#34;:&#34;Point&#34;,&#34;coordinates&#34;:[145.252167,-5.731961]}" id="NCID0EC1NM" xlink:type="simple">-5,731960773 145,2521667</named-content></named-content> MW0700 / P1213 Vial 16236” (<named-content xmlns:xlink="http://www.w3.org/1999/xlink" content-type="dwc:institutional_code" xlink:title="SNSB-Zoologische Staatssammlung München, Munich, Germany" xlink:href="http://grbio.org/institution/zoologische-staatssammlung" xlink:type="simple">ZSM</named-content>). 1 male, 2 females “Ibisca Niugini, PNG 3–5.xi.2012 Mount Wilhelm 700 m <named-content xmlns:xlink="http://www.w3.org/1999/xlink" content-type="dwc:verbatimCoordinates" xlink:type="simple"><named-content content-type="geo-json" specific-use="{&#34;type&#34;:&#34;Point&#34;,&#34;coordinates&#34;:[145.252167,-5.731961]}" id="NCID0ER1NM" xlink:type="simple">-5,731960773 145,2521667</named-content></named-content> MW0700 / P1214 Vial 16090” (<named-content xmlns:xlink="http://www.w3.org/1999/xlink" content-type="dwc:institutional_code" xlink:title="SNSB-Zoologische Staatssammlung München, Munich, Germany" xlink:href="http://grbio.org/institution/zoologische-staatssammlung" xlink:type="simple">ZSM</named-content>). 1 female “Ibisca Niugini, PNG 3–5.xi.2012 Mount Wilhelm 700 m <named-content xmlns:xlink="http://www.w3.org/1999/xlink" content-type="dwc:verbatimCoordinates" xlink:type="simple"><named-content content-type="geo-json" specific-use="{&#34;type&#34;:&#34;Point&#34;,&#34;coordinates&#34;:[145.252167,-5.731961]}" id="NCID0EA2NM" xlink:type="simple">-5,731960773 145,2521667</named-content></named-content> MW0700 / P1222 Vial 16098” (<named-content xmlns:xlink="http://www.w3.org/1999/xlink" content-type="dwc:institutional_code" xlink:title="SNSB-Zoologische Staatssammlung München, Munich, Germany" xlink:href="http://grbio.org/institution/zoologische-staatssammlung" xlink:type="simple">ZSM</named-content>). 1 female “Ibisca Niugini, PNG 3–5.xi.2012 Mount Wilhelm 700 m”, “<named-content xmlns:xlink="http://www.w3.org/1999/xlink" content-type="dwc:verbatimCoordinates" xlink:type="simple"><named-content content-type="geo-json" specific-use="{&#34;type&#34;:&#34;Point&#34;,&#34;coordinates&#34;:[145.252167,-5.731961]}" id="NCID0EP2NM" xlink:type="simple">-5,731960773 145,2521667</named-content></named-content> MW0700-R-5/8-d10 / Plot 18 / P1238 Vial 15969-CODYTI” (<named-content xmlns:xlink="http://www.w3.org/1999/xlink" content-type="dwc:institutional_code" xlink:title="SNSB-Zoologische Staatssammlung München, Munich, Germany" xlink:href="http://grbio.org/institution/zoologische-staatssammlung" xlink:type="simple">ZSM</named-content>). 1 female “Ibisca Niugini, PNG 4–6.xi.2012 Mount Wilhelm 700 m”, “<named-content xmlns:xlink="http://www.w3.org/1999/xlink" content-type="dwc:verbatimCoordinates" xlink:type="simple"><named-content content-type="geo-json" specific-use="{&#34;type&#34;:&#34;Point&#34;,&#34;coordinates&#34;:[145.252167,-5.731961]}" id="NCID0E52NM" xlink:type="simple">-5,731960773 145,2521667</named-content></named-content> MW0700-F-6/8-d11 / Plot 6 / P1143 Vial 07287” (<named-content xmlns:xlink="http://www.w3.org/1999/xlink" content-type="dwc:institutional_code" xlink:title="SNSB-Zoologische Staatssammlung München, Munich, Germany" xlink:href="http://grbio.org/institution/zoologische-staatssammlung" xlink:type="simple">ZSM</named-content>). 3 females “Ibisca Niugini, PNG 4–6.xi.2012 Mount Wilhelm 700 m <named-content xmlns:xlink="http://www.w3.org/1999/xlink" content-type="dwc:verbatimCoordinates" xlink:type="simple"><named-content content-type="geo-json" specific-use="{&#34;type&#34;:&#34;Point&#34;,&#34;coordinates&#34;:[145.252167,-5.731961]}" id="NCID0EN3NM" xlink:type="simple">-5,731960773 145,2521667</named-content></named-content>”, “FIT-MW700-E-6/8-d11 / Plot 5 / P1135 Vial 07232-CODYTI” (<named-content xmlns:xlink="http://www.w3.org/1999/xlink" content-type="dwc:institutional_code" xlink:title="Muséum national d´Histoire naturelle, Paris, France" xlink:href="http://grbio.org/institution/museum-national-dhistoire-naturelle-2" xlink:type="simple">MNHN</named-content>, <named-content xmlns:xlink="http://www.w3.org/1999/xlink" content-type="dwc:institutional_code" xlink:title="SNSB-Zoologische Staatssammlung München, Munich, Germany" xlink:href="http://grbio.org/institution/zoologische-staatssammlung" xlink:type="simple">ZSM</named-content>). 1 male “Ibisca Niugini, PNG 4–6.xi.2012 Mount Wilhelm 700 m FIT-MW700-D-6/8-d11 / Plot 4 / P1127 Vial 07061” (<named-content xmlns:xlink="http://www.w3.org/1999/xlink" content-type="dwc:institutional_code" xlink:title="SNSB-Zoologische Staatssammlung München, Munich, Germany" xlink:href="http://grbio.org/institution/zoologische-staatssammlung" xlink:type="simple">ZSM</named-content>). 1 male “Ibisca Niugini, PNG 5–7.xi.2012 Mount Wilhelm 700 m <named-content xmlns:xlink="http://www.w3.org/1999/xlink" content-type="dwc:verbatimCoordinates" xlink:type="simple"><named-content content-type="geo-json" specific-use="{&#34;type&#34;:&#34;Point&#34;,&#34;coordinates&#34;:[145.252167,-5.731961]}" id="NCID0EM4NM" xlink:type="simple">-5,731960773 145,2521667</named-content></named-content> MW0700 / P1183 Vial 16046” (<named-content xmlns:xlink="http://www.w3.org/1999/xlink" content-type="dwc:institutional_code" xlink:title="SNSB-Zoologische Staatssammlung München, Munich, Germany" xlink:href="http://grbio.org/institution/zoologische-staatssammlung" xlink:type="simple">ZSM</named-content>). 1 male “Ibisca Niugini, PNG 6–8.xi.2012 Mount Wilhelm 700 m <named-content xmlns:xlink="http://www.w3.org/1999/xlink" content-type="dwc:verbatimCoordinates" xlink:type="simple"><named-content content-type="geo-json" specific-use="{&#34;type&#34;:&#34;Point&#34;,&#34;coordinates&#34;:[145.252167,-5.731961]}" id="NCID0E24NM" xlink:type="simple">-5,731960773 145,2521667</named-content></named-content> MW0700 / P1144 Vial 15649” (<named-content xmlns:xlink="http://www.w3.org/1999/xlink" content-type="dwc:institutional_code" xlink:title="SNSB-Zoologische Staatssammlung München, Munich, Germany" xlink:href="http://grbio.org/institution/zoologische-staatssammlung" xlink:type="simple">ZSM</named-content>). 1 female “Ibisca Niugini, PNG 6–8.xi.2012 Mount Wilhelm 700 m”, “<named-content xmlns:xlink="http://www.w3.org/1999/xlink" content-type="dwc:verbatimCoordinates" xlink:type="simple"><named-content content-type="geo-json" specific-use="{&#34;type&#34;:&#34;Point&#34;,&#34;coordinates&#34;:[145.252167,-5.731961]}" id="NCID0EK5NM" xlink:type="simple">-5,731960773 145,2521667</named-content></named-content> MW0700-C-7/8-d13 / Plot 3 / P1120 Vial 15881” (<named-content xmlns:xlink="http://www.w3.org/1999/xlink" content-type="dwc:institutional_code" xlink:title="SNSB-Zoologische Staatssammlung München, Munich, Germany" xlink:href="http://grbio.org/institution/zoologische-staatssammlung" xlink:type="simple">ZSM</named-content>). 1 female “Ibisca Niugini, PNG 9–11.xi.2012 Mount Wilhelm 700 m <named-content xmlns:xlink="http://www.w3.org/1999/xlink" content-type="dwc:verbatimCoordinates" xlink:type="simple"><named-content content-type="geo-json" specific-use="{&#34;type&#34;:&#34;Point&#34;,&#34;coordinates&#34;:[145.252167,-5.731961]}" id="NCID0EZ5NM" xlink:type="simple">-5,731960773 145,2521667</named-content></named-content> MW0700 / P1217 Vial 16106” (<named-content xmlns:xlink="http://www.w3.org/1999/xlink" content-type="dwc:institutional_code" xlink:title="SNSB-Zoologische Staatssammlung München, Munich, Germany" xlink:href="http://grbio.org/institution/zoologische-staatssammlung" xlink:type="simple">ZSM</named-content>). 1 female “Ibisca Niugini, PNG 25–27.x.2012 Mount Wilhelm 1200 m <named-content xmlns:xlink="http://www.w3.org/1999/xlink" content-type="dwc:verbatimCoordinates" xlink:type="simple"><named-content content-type="geo-json" specific-use="{&#34;type&#34;:&#34;Point&#34;,&#34;coordinates&#34;:[145.269470,-5.720874]}" id="NCID0EI6NM" xlink:type="simple">-5,720873833 145,2694702</named-content></named-content> MW1200 / P1512 Vial 18820” (<named-content xmlns:xlink="http://www.w3.org/1999/xlink" content-type="dwc:institutional_code" xlink:title="SNSB-Zoologische Staatssammlung München, Munich, Germany" xlink:href="http://grbio.org/institution/zoologische-staatssammlung" xlink:type="simple">ZSM</named-content>). 1 female “Ibisca Niugini, PNG 27–29.x.2012 Mount Wilhelm 1200 m <named-content xmlns:xlink="http://www.w3.org/1999/xlink" content-type="dwc:verbatimCoordinates" xlink:type="simple"><named-content content-type="geo-json" specific-use="{&#34;type&#34;:&#34;Point&#34;,&#34;coordinates&#34;:[145.269470,-5.720874]}" id="NCID0EX6NM" xlink:type="simple">-5,720873833 145,2694702</named-content></named-content> MW1200 / P1561 Vial 16873” (<named-content xmlns:xlink="http://www.w3.org/1999/xlink" content-type="dwc:institutional_code" xlink:title="SNSB-Zoologische Staatssammlung München, Munich, Germany" xlink:href="http://grbio.org/institution/zoologische-staatssammlung" xlink:type="simple">ZSM</named-content>). 1 female “Ibisca Niugini, PNG 28–30.x.2012 Mount Wilhelm 1200 m <named-content xmlns:xlink="http://www.w3.org/1999/xlink" content-type="dwc:verbatimCoordinates" xlink:type="simple"><named-content content-type="geo-json" specific-use="{&#34;type&#34;:&#34;Point&#34;,&#34;coordinates&#34;:[145.269470,-5.720874]}" id="NCID0EGAOM" xlink:type="simple">-5,720873833 145,2694702</named-content></named-content> MW1200 / P1593 Vial 17462” (<named-content xmlns:xlink="http://www.w3.org/1999/xlink" content-type="dwc:institutional_code" xlink:title="SNSB-Zoologische Staatssammlung München, Munich, Germany" xlink:href="http://grbio.org/institution/zoologische-staatssammlung" xlink:type="simple">ZSM</named-content>). 1 female “Ibisca Niugini, PNG 28–30.x.2012 Mount Wilhelm 1200 m <named-content xmlns:xlink="http://www.w3.org/1999/xlink" content-type="dwc:verbatimCoordinates" xlink:type="simple"><named-content content-type="geo-json" specific-use="{&#34;type&#34;:&#34;Point&#34;,&#34;coordinates&#34;:[145.269470,-5.720874]}" id="NCID0EVAOM" xlink:type="simple">-5,720873833 145,2694702</named-content></named-content> MW1200 / P1577 Vial 18802” (<named-content xmlns:xlink="http://www.w3.org/1999/xlink" content-type="dwc:institutional_code" xlink:title="SNSB-Zoologische Staatssammlung München, Munich, Germany" xlink:href="http://grbio.org/institution/zoologische-staatssammlung" xlink:type="simple">ZSM</named-content>). 1 female “Ibisca Niugini, PNG 1–3.xi.2012 Mount Wilhelm 1200 m <named-content xmlns:xlink="http://www.w3.org/1999/xlink" content-type="dwc:verbatimCoordinates" xlink:type="simple"><named-content content-type="geo-json" specific-use="{&#34;type&#34;:&#34;Point&#34;,&#34;coordinates&#34;:[145.269470,-5.720874]}" id="NCID0EEBOM" xlink:type="simple">-5,720873833 145,2694702</named-content></named-content> MW1200 / P1595 Vial 18799” (<named-content xmlns:xlink="http://www.w3.org/1999/xlink" content-type="dwc:institutional_code" xlink:title="SNSB-Zoologische Staatssammlung München, Munich, Germany" xlink:href="http://grbio.org/institution/zoologische-staatssammlung" xlink:type="simple">ZSM</named-content>). 1 female “Ibisca Niugini, PNG 30.xi.-2.xii.2012 Mount Wilhelm 1700 m <named-content xmlns:xlink="http://www.w3.org/1999/xlink" content-type="dwc:verbatimCoordinates" xlink:type="simple"><named-content content-type="geo-json" specific-use="{&#34;type&#34;:&#34;Point&#34;,&#34;coordinates&#34;:[145.079742,-5.227670]}" id="NCID0ETBOM" xlink:type="simple">-5,227670193 145,0797424</named-content></named-content>”, “FIT-WAN-F-7/8-d13 / Plot 6 / P0594 Vial 17790-CODYTI” (<named-content xmlns:xlink="http://www.w3.org/1999/xlink" content-type="dwc:institutional_code" xlink:title="SNSB-Zoologische Staatssammlung München, Munich, Germany" xlink:href="http://grbio.org/institution/zoologische-staatssammlung" xlink:type="simple">ZSM</named-content>). 1 female “Ibisca Niugini, PNG 20–22.xi.2012 Wanang <named-content xmlns:xlink="http://www.w3.org/1999/xlink" content-type="dwc:verbatimCoordinates" xlink:type="simple"><named-content content-type="geo-json" specific-use="{&#34;type&#34;:&#34;Point&#34;,&#34;coordinates&#34;:[145.079742,-5.227670]}" id="NCID0ECCOM" xlink:type="simple">-5,227670193 145,0797424</named-content></named-content>”, “FIT-WAN-K-2/8-d04 / Plot 11 / P0629 Vial 22254-CODYTI” (<named-content xmlns:xlink="http://www.w3.org/1999/xlink" content-type="dwc:institutional_code" xlink:title="SNSB-Zoologische Staatssammlung München, Munich, Germany" xlink:href="http://grbio.org/institution/zoologische-staatssammlung" xlink:type="simple">ZSM</named-content>). 1 female “Ibisca Niugini, PNG 22–24.xi.2012 Wanang <named-content xmlns:xlink="http://www.w3.org/1999/xlink" content-type="dwc:verbatimCoordinates" xlink:type="simple"><named-content content-type="geo-json" specific-use="{&#34;type&#34;:&#34;Point&#34;,&#34;coordinates&#34;:[145.079742,-5.227670]}" id="NCID0ERCOM" xlink:type="simple">-5,227670193 145,0797424</named-content></named-content>”, “FIT-WAN-G-3/8-d05 / Plot 7 / P0598 Vial 07876-CODYTI” (<named-content xmlns:xlink="http://www.w3.org/1999/xlink" content-type="dwc:institutional_code" xlink:title="SNSB-Zoologische Staatssammlung München, Munich, Germany" xlink:href="http://grbio.org/institution/zoologische-staatssammlung" xlink:type="simple">ZSM</named-content>). 1 male, 1 female “Ibisca Niugini, PNG 24–26.xi.2012 Wanang <named-content xmlns:xlink="http://www.w3.org/1999/xlink" content-type="dwc:verbatimCoordinates" xlink:type="simple"><named-content content-type="geo-json" specific-use="{&#34;type&#34;:&#34;Point&#34;,&#34;coordinates&#34;:[145.079742,-5.227670]}" id="NCID0EADOM" xlink:type="simple">-5,227670193 145,0797424</named-content></named-content>”, “FIT-WAN-J-4/8-d07 / Plot 10 / P0623 Vial 49903-CODYTI” (<named-content xmlns:xlink="http://www.w3.org/1999/xlink" content-type="dwc:institutional_code" xlink:title="SNSB-Zoologische Staatssammlung München, Munich, Germany" xlink:href="http://grbio.org/institution/zoologische-staatssammlung" xlink:type="simple">ZSM</named-content>). 1 female “Ibisca Niugini, PNG 24–26.xi.2012 Wanang <named-content xmlns:xlink="http://www.w3.org/1999/xlink" content-type="dwc:verbatimCoordinates" xlink:type="simple"><named-content content-type="geo-json" specific-use="{&#34;type&#34;:&#34;Point&#34;,&#34;coordinates&#34;:[145.079742,-5.227670]}" id="NCID0EPDOM" xlink:type="simple">-5,227670193 145,0797424</named-content></named-content>”, “FIT-WAN-D-4/8-d07 / Plot 4 / P0575 Vial 02451-CODYTI” (<named-content xmlns:xlink="http://www.w3.org/1999/xlink" content-type="dwc:institutional_code" xlink:title="SNSB-Zoologische Staatssammlung München, Munich, Germany" xlink:href="http://grbio.org/institution/zoologische-staatssammlung" xlink:type="simple">ZSM</named-content>). 1 female “Ibisca Niugini, PNG 26–28.xi.2012 Wanang <named-content xmlns:xlink="http://www.w3.org/1999/xlink" content-type="dwc:verbatimCoordinates" xlink:type="simple"><named-content content-type="geo-json" specific-use="{&#34;type&#34;:&#34;Point&#34;,&#34;coordinates&#34;:[145.079742,-5.227670]}" id="NCID0E5DOM" xlink:type="simple">-5,227670193 145,0797424</named-content></named-content>”, “FIT-WAN-D-5/8-d09 / Plot 4 / P0576 Vial 17685-CODYTI” (<named-content xmlns:xlink="http://www.w3.org/1999/xlink" content-type="dwc:institutional_code" xlink:title="SNSB-Zoologische Staatssammlung München, Munich, Germany" xlink:href="http://grbio.org/institution/zoologische-staatssammlung" xlink:type="simple">ZSM</named-content>). 1 male “Ibisca Niugini, PNG 26–28.xi.2012 Wanang <named-content xmlns:xlink="http://www.w3.org/1999/xlink" content-type="dwc:verbatimCoordinates" xlink:type="simple"><named-content content-type="geo-json" specific-use="{&#34;type&#34;:&#34;Point&#34;,&#34;coordinates&#34;:[145.079742,-5.227670]}" id="NCID0ENEOM" xlink:type="simple">-5,227670193 145,0797424</named-content></named-content>”, “FIT-WAN-J-5/8-d09 / Plot 10 / P06246 Vial 17673-CODYTI” (<named-content xmlns:xlink="http://www.w3.org/1999/xlink" content-type="dwc:institutional_code" xlink:title="SNSB-Zoologische Staatssammlung München, Munich, Germany" xlink:href="http://grbio.org/institution/zoologische-staatssammlung" xlink:type="simple">ZSM</named-content>). 1 female “Ibisca Niugini, PNG 30.xi.-2.xii.2012 Wanang <named-content xmlns:xlink="http://www.w3.org/1999/xlink" content-type="dwc:verbatimCoordinates" xlink:type="simple"><named-content content-type="geo-json" specific-use="{&#34;type&#34;:&#34;Point&#34;,&#34;coordinates&#34;:[145.079742,-5.227670]}" id="NCID0E3EOM" xlink:type="simple">-5,227670193 145,0797424</named-content></named-content>”, “FIT-WAN-K-7/8-d14 / Plot 11 / P0634 Vial 17738-CODYTI” (<named-content xmlns:xlink="http://www.w3.org/1999/xlink" content-type="dwc:institutional_code" xlink:title="SNSB-Zoologische Staatssammlung München, Munich, Germany" xlink:href="http://grbio.org/institution/zoologische-staatssammlung" xlink:type="simple">ZSM</named-content>). 1 male “Ibisca Niugini, PNG 30.xi.-2.xii.2012 Wanang <named-content xmlns:xlink="http://www.w3.org/1999/xlink" content-type="dwc:verbatimCoordinates" xlink:type="simple"><named-content content-type="geo-json" specific-use="{&#34;type&#34;:&#34;Point&#34;,&#34;coordinates&#34;:[145.079742,-5.227670]}" id="NCID0ELFOM" xlink:type="simple">-5,227670193 145,0797424</named-content></named-content>”, “FIT-WAN-J-7/8-d13 / Plot 10 / P0626 Vial 17492-CODYTI” (<named-content xmlns:xlink="http://www.w3.org/1999/xlink" content-type="dwc:institutional_code" xlink:title="SNSB-Zoologische Staatssammlung München, Munich, Germany" xlink:href="http://grbio.org/institution/zoologische-staatssammlung" xlink:type="simple">ZSM</named-content>). 1 male “Ibisca Niugini, PNG 2–4.xii.2012 Wanang FIT-WAN-D-8/8-d15 / Plot 4 / P0579 Vial 17568-CODYTI” (<named-content xmlns:xlink="http://www.w3.org/1999/xlink" content-type="dwc:institutional_code" xlink:title="SNSB-Zoologische Staatssammlung München, Munich, Germany" xlink:href="http://grbio.org/institution/zoologische-staatssammlung" xlink:type="simple">ZSM</named-content>).</p><p><bold><italic>WHL</italic></bold>: 1 male, 5 females “Papua New Guinea: Western Highlands, Jimi Valley, Sendiap Station, 500–600 m, 5.iii.2007, 05.20.728S 144.27.401E, Kinibel (PNG 146)”, one male and one female additionally with green labels “2869” and “2870” respectively (<named-content xmlns:xlink="http://www.w3.org/1999/xlink" content-type="dwc:institutional_code" xlink:title="SNSB-Zoologische Staatssammlung München, Munich, Germany" xlink:href="http://grbio.org/institution/zoologische-staatssammlung" xlink:type="simple">ZSM</named-content>). 1 male, 4 females “Papua New Guinea: Western Highlands, Jimi Valley, above Sendiap Station, 950 m, 6.iii.2007, 05.20.587S 144.28.847E, Kinibel (PNG 147)”, one male and one female additionally with green labels “4279” and “4278” respectively (<named-content xmlns:xlink="http://www.w3.org/1999/xlink" content-type="dwc:institutional_code" xlink:title="SNSB-Zoologische Staatssammlung München, Munich, Germany" xlink:href="http://grbio.org/institution/zoologische-staatssammlung" xlink:type="simple">ZSM</named-content>).</p><p><bold><italic>EHL</italic></bold>: 2 males “Papua New Guinea: Eastern Highlands, Bena – pass to Goroka valley, 1550 m, 5.iv.2006, <named-content xmlns:xlink="http://www.w3.org/1999/xlink" content-type="dwc:verbatimCoordinates" xlink:type="simple"><named-content content-type="geo-json" specific-use="{&#34;type&#34;:&#34;Point&#34;,&#34;coordinates&#34;:[145.493900,-6.242783]}" id="NCID0EAHOM" xlink:type="simple">06.14.567S 145.29.634E</named-content></named-content>, Balke &amp; Sagata (PNG33)” (<named-content xmlns:xlink="http://www.w3.org/1999/xlink" content-type="dwc:institutional_code" xlink:title="SNSB-Zoologische Staatssammlung München, Munich, Germany" xlink:href="http://grbio.org/institution/zoologische-staatssammlung" xlink:type="simple">ZSM</named-content>). 5 males, 5 females “Papua New Guinea: Eastern Highlands, below Yonki, 850 m, 4.iv.2006, 06.11.332S 146.03.052E, Balke &amp; Sagata (PNG31)” (<named-content xmlns:xlink="http://www.w3.org/1999/xlink" content-type="dwc:institutional_code" xlink:title="Naturhistorisches Museum Wien, Vienna, Austria" xlink:href="http://grbio.org/institution/naturhistorisches-museum-wien-0" xlink:type="simple">NHMW</named-content>, <named-content xmlns:xlink="http://www.w3.org/1999/xlink" content-type="dwc:institutional_code" xlink:title="SNSB-Zoologische Staatssammlung München, Munich, Germany" xlink:href="http://grbio.org/institution/zoologische-staatssammlung" xlink:type="simple">ZSM</named-content>).</p><p><bold><italic>Morobe</italic></bold>: 1 female “3209” [green label], “Papua New Guinea: Morobe, Huon Pen., rd to Kwapsanek, 460 m, 31.iii.2006, <named-content xmlns:xlink="http://www.w3.org/1999/xlink" content-type="dwc:verbatimCoordinates" xlink:type="simple"><named-content content-type="geo-json" specific-use="{&#34;type&#34;:&#34;Point&#34;,&#34;coordinates&#34;:[146.993600,-6.545600]}" id="NCID0EHIOM" xlink:type="simple">06.32.736S 146.59.616E</named-content></named-content>, Balke &amp; Sagata (PNG 26)” (<named-content xmlns:xlink="http://www.w3.org/1999/xlink" content-type="dwc:institutional_code" xlink:title="SNSB-Zoologische Staatssammlung München, Munich, Germany" xlink:href="http://grbio.org/institution/zoologische-staatssammlung" xlink:type="simple">ZSM</named-content>). 3 males, 1 female “Papua New Guinea: Morobe, Sattelberg, Siki River, ca. 700 m, 20.x.2009,<named-content xmlns:xlink="http://www.w3.org/1999/xlink" content-type="dwc:verbatimCoordinates" xlink:type="simple"><named-content content-type="geo-json" specific-use="{&#34;type&#34;:&#34;Point&#34;,&#34;coordinates&#34;:[147.775733,-6.489200]}" id="NCID0EXIOM" xlink:type="simple">6.29.352S 147.46.544E</named-content></named-content>, Idaho (12c) (PNG214)” (<named-content xmlns:xlink="http://www.w3.org/1999/xlink" content-type="dwc:institutional_code" xlink:title="Naturhistorisches Museum Wien, Vienna, Austria" xlink:href="http://grbio.org/institution/naturhistorisches-museum-wien-0" xlink:type="simple">NHMW</named-content>, <named-content xmlns:xlink="http://www.w3.org/1999/xlink" content-type="dwc:institutional_code" xlink:title="SNSB-Zoologische Staatssammlung München, Munich, Germany" xlink:href="http://grbio.org/institution/zoologische-staatssammlung" xlink:type="simple">ZSM</named-content>). 2 females “Papua New Guinea: Morobe, Sattelberg, Zige River, ca. 700 m, x.2009, <named-content xmlns:xlink="http://www.w3.org/1999/xlink" content-type="dwc:verbatimCoordinates" xlink:type="simple"><named-content content-type="geo-json" specific-use="{&#34;type&#34;:&#34;Point&#34;,&#34;coordinates&#34;:[147.774700,-6.487217]}" id="NCID0EPJOM" xlink:type="simple">6.29.233S 147.46.482E</named-content></named-content>, Idaho (12a) (PNG212)”, one female additionally with a green label “3824” (<named-content xmlns:xlink="http://www.w3.org/1999/xlink" content-type="dwc:institutional_code" xlink:title="SNSB-Zoologische Staatssammlung München, Munich, Germany" xlink:href="http://grbio.org/institution/zoologische-staatssammlung" xlink:type="simple">ZSM</named-content>). 2 males, 1 female “Papua New Guinea: Morobe, Sattelberg, Zige River, 970 m, 20.x.2009, <named-content xmlns:xlink="http://www.w3.org/1999/xlink" content-type="dwc:verbatimCoordinates" xlink:type="simple"><named-content content-type="geo-json" specific-use="{&#34;type&#34;:&#34;Point&#34;,&#34;coordinates&#34;:[147.774700,-6.487217]}" id="NCID0E6JOM" xlink:type="simple">6.29.233S 147.46.482E</named-content></named-content>, Idaho (11) (PNG211)”, one male additionally with a green label “3829” (<named-content xmlns:xlink="http://www.w3.org/1999/xlink" content-type="dwc:institutional_code" xlink:title="SNSB-Zoologische Staatssammlung München, Munich, Germany" xlink:href="http://grbio.org/institution/zoologische-staatssammlung" xlink:type="simple">ZSM</named-content>). 30 males, 25 females “Papua New Guinea: Morobe, Herzog Mts., Bundun, 700–800 m, 2.iv.2006, <named-content xmlns:xlink="http://www.w3.org/1999/xlink" content-type="dwc:verbatimCoordinates" xlink:type="simple"><named-content content-type="geo-json" specific-use="{&#34;type&#34;:&#34;Point&#34;,&#34;coordinates&#34;:[146.618611,-6.859967]}" id="NCID0EPKOM" xlink:type="simple">06.51.598S 146.37.07E</named-content></named-content>, Balke &amp; Sagata (PNG 27)”, three males with additional green labels “3200”, “3201” and “3227” (<named-content xmlns:xlink="http://www.w3.org/1999/xlink" content-type="dwc:institutional_code" xlink:title="Naturhistorisches Museum Wien, Vienna, Austria" xlink:href="http://grbio.org/institution/naturhistorisches-museum-wien-0" xlink:type="simple">NHMW</named-content>, <named-content xmlns:xlink="http://www.w3.org/1999/xlink" content-type="dwc:institutional_code" xlink:title="SNSB-Zoologische Staatssammlung München, Munich, Germany" xlink:href="http://grbio.org/institution/zoologische-staatssammlung" xlink:type="simple">ZSM</named-content>).</p><p>
          <bold><italic><tp:taxon-name><tp:taxon-name-part taxon-name-part-type="genus" reg="Austrelatus">Austrelatus</tp:taxon-name-part><tp:taxon-name-part taxon-name-part-type="species" reg="rajaampatensis">rajaampatensis</tp:taxon-name-part></tp:taxon-name></italic> sp. nov.</bold>
        </p><p><bold>Additional paratypes: <italic>IN</italic>: <italic>West Papua</italic>: <italic>Raja Ampat Regency</italic>: <italic>Batanta</italic></bold>: 7 males, 5 females “W-PAPUA Raja Ampat Prov. Batanta Isl. bor., 9 km W Yensawai, Ross-River <named-content xmlns:xlink="http://www.w3.org/1999/xlink" content-type="dwc:verbatimCoordinates" xlink:type="simple"><named-content content-type="geo-json" specific-use="{&#34;type&#34;:&#34;Point&#34;,&#34;coordinates&#34;:[130.597778,-0.823056]}" id="NCID0EDMOM" xlink:type="simple">0°49'23"S 130°35'52"E</named-content></named-content> 17.I.2004 leg. A.Skale” (<abbrev xmlns:xlink="http://www.w3.org/1999/xlink" content-type="institution" xlink:title="Collection of Anders Skale, Gera, Germany" id="ABBRID0EIMOM" xlink:type="simple">CAS</abbrev>, <named-content xmlns:xlink="http://www.w3.org/1999/xlink" content-type="dwc:institutional_code" xlink:title="Naturhistorisches Museum Wien, Vienna, Austria" xlink:href="http://grbio.org/institution/naturhistorisches-museum-wien-0" xlink:type="simple">NHMW</named-content>). 1 male, 1 female “Indonesia: Papua, Batanta Selatan, Wailebet, 100 m, 17.ii.2006, inland <named-content xmlns:xlink="http://www.w3.org/1999/xlink" content-type="dwc:verbatimCoordinates" xlink:type="simple"><named-content content-type="geo-json" specific-use="{&#34;type&#34;:&#34;Point&#34;,&#34;coordinates&#34;:[130.665850,-0.899283]}" id="NCID0EYMOM" xlink:type="simple">00.53.957S 130.39.951E</named-content></named-content>, Tindige &amp; Prativi (BH 15)” (<named-content xmlns:xlink="http://www.w3.org/1999/xlink" content-type="dwc:institutional_code" xlink:title="SNSB-Zoologische Staatssammlung München, Munich, Germany" xlink:href="http://grbio.org/institution/zoologische-staatssammlung" xlink:type="simple">ZSM</named-content>).</p><p><bold><italic>Waigeo</italic></bold>: 2 males “W-PAPUA Raja Ampat Prov. Waigeo Isl., Lopintol, Balon-River, <named-content xmlns:xlink="http://www.w3.org/1999/xlink" content-type="dwc:verbatimCoordinates" xlink:type="simple"><named-content content-type="geo-json" specific-use="{&#34;type&#34;:&#34;Point&#34;,&#34;coordinates&#34;:[130.883333,-0.116667]}" id="NCID0EPNOM" xlink:type="simple">0°07'S, 130°53'E</named-content></named-content> 11.I.2004 leg. A.Skale,” (<abbrev xmlns:xlink="http://www.w3.org/1999/xlink" content-type="institution" xlink:title="Collection of Anders Skale, Gera, Germany" id="ABBRID0EUNOM" xlink:type="simple">CAS</abbrev>). 5 males, 4 females “W-PAPUA Raja Ampat Prov. Waigeo Isl., Lopintol <named-content xmlns:xlink="http://www.w3.org/1999/xlink" content-type="dwc:verbatimCoordinates" xlink:type="simple"><named-content content-type="geo-json" specific-use="{&#34;type&#34;:&#34;Point&#34;,&#34;coordinates&#34;:[130.895833,-0.131667]}" id="NCID0E3NOM" xlink:type="simple">0°07'54"S, 130°53'45"E</named-content></named-content> 11.i.2004 leg. A.Skale UWP” (<abbrev xmlns:xlink="http://www.w3.org/1999/xlink" content-type="institution" xlink:title="Collection of Anders Skale, Gera, Germany" id="ABBRID0EBOOM" xlink:type="simple">CAS</abbrev>, <named-content xmlns:xlink="http://www.w3.org/1999/xlink" content-type="dwc:institutional_code" xlink:title="Naturhistorisches Museum Wien, Vienna, Austria" xlink:href="http://grbio.org/institution/naturhistorisches-museum-wien-0" xlink:type="simple">NHMW</named-content>). 1 female “MB761” [green label], “W Papua: Raja Ampat, Waigeo, Lopintol, 11/2005, A. Skale,” (<named-content xmlns:xlink="http://www.w3.org/1999/xlink" content-type="dwc:institutional_code" xlink:title="SNSB-Zoologische Staatssammlung München, Munich, Germany" xlink:href="http://grbio.org/institution/zoologische-staatssammlung" xlink:type="simple">ZSM</named-content>). 1 male “Indonesia: Papua, Waigeo, Waifoi, &lt;50 m 10.ii.2006, <named-content xmlns:xlink="http://www.w3.org/1999/xlink" content-type="dwc:verbatimCoordinates" xlink:type="simple"><named-content content-type="geo-json" specific-use="{&#34;type&#34;:&#34;Point&#34;,&#34;coordinates&#34;:[130.714250,-0.101467]}" id="NCID0EZOOM" xlink:type="simple">00.06.088S 130.42.855E</named-content></named-content>, Tindige (BH 10)” (<named-content xmlns:xlink="http://www.w3.org/1999/xlink" content-type="dwc:institutional_code" xlink:title="SNSB-Zoologische Staatssammlung München, Munich, Germany" xlink:href="http://grbio.org/institution/zoologische-staatssammlung" xlink:type="simple">ZSM</named-content>). 2 males, 1 female “Irian Jaya: Sorong Prov., Waigeo Isl., Kabui Bay, Wawiay, 14–15.11.1996, 0–250 m. leg. A. Riedel” (<named-content xmlns:xlink="http://www.w3.org/1999/xlink" content-type="dwc:institutional_code" xlink:title="Naturhistorisches Museum Wien, Vienna, Austria" xlink:href="http://grbio.org/institution/naturhistorisches-museum-wien-0" xlink:type="simple">NHMW</named-content>).</p><p><bold><italic>Salawati</italic></bold>: 1 male, 3 females “W-PAPUA Raja Ampat Prov. Salawati Isl. or., 2–4 km N Kalobo <named-content xmlns:xlink="http://www.w3.org/1999/xlink" content-type="dwc:verbatimCoordinates" xlink:type="simple"><named-content content-type="geo-json" specific-use="{&#34;type&#34;:&#34;Point&#34;,&#34;coordinates&#34;:[131.082778,-1.015556]}" id="NCID0EYPOM" xlink:type="simple">01°00'56"S, 131°04'58"E</named-content></named-content> 26.I.2004 leg. A.Skale” (<abbrev xmlns:xlink="http://www.w3.org/1999/xlink" content-type="institution" xlink:title="Collection of Anders Skale, Gera, Germany" id="ABBRID0E4POM" xlink:type="simple">CAS</abbrev>). 1 male, 1 female “Indonesia: Papua, Salawati Utara, 100–250 m, 18.ii.2006, <named-content xmlns:xlink="http://www.w3.org/1999/xlink" content-type="dwc:verbatimCoordinates" xlink:type="simple"><named-content content-type="geo-json" specific-use="{&#34;type&#34;:&#34;Point&#34;,&#34;coordinates&#34;:[130.675517,-0.965900]}" id="NCID0EFQOM" xlink:type="simple">00.57.954S 130.40.531E</named-content></named-content>, Tindige (BH 18)” (<named-content xmlns:xlink="http://www.w3.org/1999/xlink" content-type="dwc:institutional_code" xlink:title="SNSB-Zoologische Staatssammlung München, Munich, Germany" xlink:href="http://grbio.org/institution/zoologische-staatssammlung" xlink:type="simple">ZSM</named-content>).</p><p><bold><italic>Sorong Regency</italic></bold>: 1 male, 2 females “Indonesia: West Papua, Malawor 50 m, 28.i.2001 Riedel leg.” (<named-content xmlns:xlink="http://www.w3.org/1999/xlink" content-type="dwc:institutional_code" xlink:title="SNSB-Zoologische Staatssammlung München, Munich, Germany" xlink:href="http://grbio.org/institution/zoologische-staatssammlung" xlink:type="simple">ZSM</named-content>). 2 males “Indonesia: Papua Barat, Sorong-Teminabuan, 50 m, 2.x.2014, -1,1092904 131,6125645, Sumoked (BH046)”, with additional green text labels “6451” and “6452” (<named-content xmlns:xlink="http://www.w3.org/1999/xlink" content-type="dwc:institutional_code" xlink:title="SNSB-Zoologische Staatssammlung München, Munich, Germany" xlink:href="http://grbio.org/institution/zoologische-staatssammlung" xlink:type="simple">ZSM</named-content>). 4 males, 12 females “Indonesia: Papua Barat, Sorong-Teminabuan, 50 m, 2.x.2014, Sumoked (BH046) -1,1092904 131,6125645” (<named-content xmlns:xlink="http://www.w3.org/1999/xlink" content-type="dwc:institutional_code" xlink:title="SNSB-Zoologische Staatssammlung München, Munich, Germany" xlink:href="http://grbio.org/institution/zoologische-staatssammlung" xlink:type="simple">ZSM</named-content>). 1 female “6489”, “Indonesia: Papua Barat, Sorong-Teminabuan, 130 m, 2.x.2014, -1,1357267 131,9000149, Sumoked (BH047)” (<named-content xmlns:xlink="http://www.w3.org/1999/xlink" content-type="dwc:institutional_code" xlink:title="SNSB-Zoologische Staatssammlung München, Munich, Germany" xlink:href="http://grbio.org/institution/zoologische-staatssammlung" xlink:type="simple">ZSM</named-content>).</p></app></tp:treatment-sec><ref-list><ref id="B10"><mixed-citation xmlns:xlink="http://www.w3.org/1999/xlink" xlink:type="simple"><person-group><name name-style="western"><surname>Guignot</surname><given-names>F</given-names></name></person-group> (<year>1956</year>) <article-title>Dytiscides récoltés par le Dr. L. Biró en Nouvelle Guinée et dans l’Île de Java (<tp:taxon-name><tp:taxon-name-part taxon-name-part-type="order">Coleoptera</tp:taxon-name-part></tp:taxon-name>).</article-title><source>Annales Historico- Naturales Musei Nationalis Hungarici (Series Nova)</source><volume>7</volume>: <fpage>51</fpage>–<lpage>60</lpage>.</mixed-citation></ref><ref id="B6"><mixed-citation xmlns:xlink="http://www.w3.org/1999/xlink" xlink:type="simple"><person-group><name name-style="western"><surname>Guéorguiev</surname><given-names>VB</given-names></name></person-group> (<year>1968</year>) <article-title>Essai de classsifacition des Coléoptères <tp:taxon-name><tp:taxon-name-part taxon-name-part-type="family">Dytiscidae</tp:taxon-name-part></tp:taxon-name> I. Tribus <tp:taxon-name><tp:taxon-name-part taxon-name-part-type="tribe">Copelatini</tp:taxon-name-part></tp:taxon-name> (<tp:taxon-name><tp:taxon-name-part taxon-name-part-type="subfamily">Colymbetinae</tp:taxon-name-part></tp:taxon-name>).</article-title><source>Izvestija na Zoologitjeskija Institut s Musei Sofia</source><volume>28</volume>: <fpage>5</fpage>–<lpage>45</lpage>.</mixed-citation></ref><ref id="B8"><mixed-citation xmlns:xlink="http://www.w3.org/1999/xlink" xlink:type="simple"><person-group><name name-style="western"><surname>Guéorguiev</surname><given-names>VB</given-names></name><name name-style="western"><surname>Rocchi</surname><given-names>S</given-names></name></person-group> (<year>1993</year>) <article-title>Contributo alla conoscenza dei <tp:taxon-name><tp:taxon-name-part taxon-name-part-type="family">Dytiscidae</tp:taxon-name-part></tp:taxon-name> della Nuova Guinea (<tp:taxon-name><tp:taxon-name-part taxon-name-part-type="order">Coleoptera</tp:taxon-name-part></tp:taxon-name>).</article-title><source>Frustula Entomologica (Nuova Serie)</source><volume>15</volume>(<issue>1992</issue>): <fpage>147</fpage>–<lpage>166</lpage>.</mixed-citation></ref></ref-list></tp:taxon-treatment>
