# Supplementary material for: ﻿Austrelatus gen. nov., a new genus of Australasian diving beetles (Coleoptera, Dytiscidae, Copelatinae), with the discovery of 31 new species from New Guinea
Source: Zookeys. 2023 Jul 19;1170:1–164. doi: 10.3897/zookeys.1170.103834 (PMC10372772; doi:10.3897/zookeys.1170.103834)
Supplement: XML Treatment for Austrelatus lisae [file zookeys.1170.103834-treatment17.xml]

<!DOCTYPE tp:taxon-treatment
  PUBLIC "-//TaxonX//DTD Taxonomic Treatment Publishing DTD v0 20100105//EN" "tax-treatment-NSO.dtd">
<tp:taxon-treatment xmlns:tp="http://www.plazi.org/taxpub"><tp:treatment-meta><kwd-group><label>Taxon classification</label><kwd>
                <named-content content-type="kingdom">Animalia</named-content>
              </kwd><kwd>
                <named-content content-type="order">Coleoptera</named-content>
              </kwd><kwd>
                <named-content content-type="family">Dytiscidae</named-content>
              </kwd></kwd-group><mixed-citation publication-type="journal"><person-group><name><surname>Shaverdo</surname><given-names>Helena</given-names></name><name><surname>Hájek</surname><given-names>Jiří</given-names></name><name><surname>Hendrich</surname><given-names>Lars</given-names></name><name><surname>Surbakti</surname><given-names>Suriani</given-names></name><name><surname>Panjaitan</surname><given-names>Rawati</given-names></name><name><surname>Balke</surname><given-names>Michael</given-names></name></person-group><article-title>﻿<italic><tp:taxon-name><tp:taxon-name-part taxon-name-part-type="genus" reg="Austrelatus">Austrelatus</tp:taxon-name-part></tp:taxon-name></italic> gen. nov., a new genus of Australasian diving beetles (<tp:taxon-name><tp:taxon-name-part taxon-name-part-type="order">Coleoptera</tp:taxon-name-part></tp:taxon-name>, <tp:taxon-name><tp:taxon-name-part taxon-name-part-type="family">Dytiscidae</tp:taxon-name-part></tp:taxon-name>, <tp:taxon-name><tp:taxon-name-part taxon-name-part-type="subfamily">Copelatinae</tp:taxon-name-part></tp:taxon-name>), with the discovery of 31 new species from New Guinea</article-title><source>Zookeys</source><day>19</day><month>07</month><year>2023</year><volume>1170</volume><fpage>1</fpage><lpage>164</lpage><pub-id pub-id-type="doi">10.3897/zookeys.1170.103834</pub-id></mixed-citation></tp:treatment-meta><tp:nomenclature><label>﻿13.</label><tp:taxon-name>
              <object-id xmlns:xlink="http://www.w3.org/1999/xlink" content-type="arpha" xlink:type="simple">66249313-4C0B-51E6-AA1E-83E284036325</object-id>
              <tp:taxon-name-part taxon-name-part-type="genus" reg="Austrelatus">Austrelatus</tp:taxon-name-part>
              <tp:taxon-name-part taxon-name-part-type="species" reg="lisae">lisae</tp:taxon-name-part>
              <object-id xmlns:xlink="http://www.w3.org/1999/xlink" content-type="zoobank" xlink:type="simple">https://zoobank.org/4DD58867-9495-4C0A-8A44-C8C848B978FC</object-id>
            </tp:taxon-name><tp:taxon-status xmlns:xlink="http://www.w3.org/1999/xlink" xlink:type="simple">sp. nov.</tp:taxon-status><xref ref-type="fig" rid="F21">Figs 31</xref><xref ref-type="fig" rid="F23">, 34</xref><xref ref-type="fig" rid="F53">, 82</xref></tp:nomenclature><tp:treatment-sec sec-type="type locality" id="SECID0EVWEK"><title>Type locality.</title><p>Indonesia: Papua Province, Nabire Regency, 38 km of road Nabire – Ilaga, 150 m a.s.l.</p></tp:treatment-sec><tp:treatment-sec sec-type="type material" id="SECID0E1WEK"><title>Type material.</title><p><bold><italic>Holotype</italic></bold>: male “Irian Jaya: Paniai Prov. road Nabire – Ilaga, km 38 18.9.1996, 150 m, leg. M. Balke (96 # 26)” (<named-content xmlns:xlink="http://www.w3.org/1999/xlink" content-type="dwc:institutional_code" xlink:title="SNSB-Zoologische Staatssammlung München, Munich, Germany" xlink:href="http://grbio.org/institution/zoologische-staatssammlung" xlink:type="simple">ZSM</named-content>).</p><p><bold><italic>Paratypes</italic></bold>: IN: Papua: Nabire Regency: 2 males, 8 females with the same label as the holotype (<named-content xmlns:xlink="http://www.w3.org/1999/xlink" content-type="dwc:institutional_code" xlink:title="Museum Zoologicum Bogoriense, Cibinong, West Java, Indonesia" xlink:href="http://grbio.org/institution/museum-zoologicum-bogoriense" xlink:type="simple">MZB</named-content>, <named-content xmlns:xlink="http://www.w3.org/1999/xlink" content-type="dwc:institutional_code" xlink:title="Naturhistorisches Museum Wien, Vienna, Austria" xlink:href="http://grbio.org/institution/naturhistorisches-museum-wien-0" xlink:type="simple">NHMW</named-content>, <named-content xmlns:xlink="http://www.w3.org/1999/xlink" content-type="dwc:institutional_code" xlink:title="SNSB-Zoologische Staatssammlung München, Munich, Germany" xlink:href="http://grbio.org/institution/zoologische-staatssammlung" xlink:type="simple">ZSM</named-content>). 2 males “Irian Jaya: Nabire Prov. rd. Nabire – Ilaga, Km 35 Kali Cemara, 100 m, 23.10.1997, leg. Balke (IR97#14)” (<named-content xmlns:xlink="http://www.w3.org/1999/xlink" content-type="dwc:institutional_code" xlink:title="Naturhistorisches Museum Wien, Vienna, Austria" xlink:href="http://grbio.org/institution/naturhistorisches-museum-wien-0" xlink:type="simple">NHMW</named-content>). 1 male “Irian Jaya: Nabire Prov. rd. Nabire – Ilaga, Km 35 Kali Cemara, 100 m, 27.9.1997, leg. Balke (IR97#6)” (<named-content xmlns:xlink="http://www.w3.org/1999/xlink" content-type="dwc:institutional_code" xlink:title="Naturhistorisches Museum Wien, Vienna, Austria" xlink:href="http://grbio.org/institution/naturhistorisches-museum-wien-0" xlink:type="simple">NHMW</named-content>). 1 female “Irian Jaya: Paniai Prov. road Nabire – Ilaga, Km 90, 1.9.1996, 150 m leg. Balke (96 # 11)” (<named-content xmlns:xlink="http://www.w3.org/1999/xlink" content-type="dwc:institutional_code" xlink:title="Naturhistorisches Museum Wien, Vienna, Austria" xlink:href="http://grbio.org/institution/naturhistorisches-museum-wien-0" xlink:type="simple">NHMW</named-content>). 1 male “Indonesia: Papua, Road Nabire-Enarotali KM 80, 250 m, 22.x.2011, <named-content xmlns:xlink="http://www.w3.org/1999/xlink" content-type="dwc:verbatimCoordinates" xlink:type="simple"><named-content content-type="geo-json" specific-use="{&#34;type&#34;:&#34;Point&#34;,&#34;coordinates&#34;:[135.774550,-3.564333]}" id="NCID0EHZEK" xlink:type="simple">03.33.860S 135.46.473E</named-content></named-content>, UNCEN team (PAP12)”, “5137” [green text] (<named-content xmlns:xlink="http://www.w3.org/1999/xlink" content-type="dwc:institutional_code" xlink:title="SNSB-Zoologische Staatssammlung München, Munich, Germany" xlink:href="http://grbio.org/institution/zoologische-staatssammlung" xlink:type="simple">ZSM</named-content>). 1 male, 1 female “Irian Jaya: Kabup, Nabire, 30km S Nabire, Kali Cemara, 150 m, 15.8.1998, leg. M. Balke (CE 1)” (<named-content xmlns:xlink="http://www.w3.org/1999/xlink" content-type="dwc:institutional_code" xlink:title="Naturhistorisches Museum Wien, Vienna, Austria" xlink:href="http://grbio.org/institution/naturhistorisches-museum-wien-0" xlink:type="simple">NHMW</named-content>). 1 male “Irian: Nabire – Ikaya, “KM 35”, Seitenstr. nach K. Cemara, 1991, leg. M. Balke” (<named-content xmlns:xlink="http://www.w3.org/1999/xlink" content-type="dwc:institutional_code" xlink:title="SNSB-Zoologische Staatssammlung München, Munich, Germany" xlink:href="http://grbio.org/institution/zoologische-staatssammlung" xlink:type="simple">ZSM</named-content>).</p><p>Sarmi Regency: 2 males, 1 female “Indonesia: Papua, Sarmi, Waaf, N Foja Mts, riverbank, 120 m, 23.ix.2014, <named-content xmlns:xlink="http://www.w3.org/1999/xlink" content-type="dwc:verbatimCoordinates" xlink:type="simple"><named-content content-type="geo-json" specific-use="{&#34;type&#34;:&#34;Point&#34;,&#34;coordinates&#34;:[138.739500,-2.344500]}" id="NCID0EJ1EK" xlink:type="simple">-2,3445 138,7395</named-content></named-content>, UNCEN team (Pap030)”, the males with additional green text labels “6457” and “6458” (<named-content xmlns:xlink="http://www.w3.org/1999/xlink" content-type="dwc:institutional_code" xlink:title="SNSB-Zoologische Staatssammlung München, Munich, Germany" xlink:href="http://grbio.org/institution/zoologische-staatssammlung" xlink:type="simple">ZSM</named-content>). 1 male “Indonesia: Papua, N Foja Mts, Waaf Village, river Tor, 80 m, 4.-7.vi.2016,”, “<named-content xmlns:xlink="http://www.w3.org/1999/xlink" content-type="dwc:verbatimCoordinates" xlink:type="simple"><named-content content-type="geo-json" specific-use="{&#34;type&#34;:&#34;Point&#34;,&#34;coordinates&#34;:[138.749959,-2.336679]}" id="NCID0EZ1EK" xlink:type="simple">-2.336679 138.749959</named-content></named-content>, Sumoked (Pap062)” (<named-content xmlns:xlink="http://www.w3.org/1999/xlink" content-type="dwc:institutional_code" xlink:title="Naturhistorisches Museum Wien, Vienna, Austria" xlink:href="http://grbio.org/institution/naturhistorisches-museum-wien-0" xlink:type="simple">NHMW</named-content>). 1 female “Indonesia: Papua, Foja Mountaints N foot, N Waaf vill., pondok, 150 m, 4.-7.vi.2016,”, “<named-content xmlns:xlink="http://www.w3.org/1999/xlink" content-type="dwc:verbatimCoordinates" xlink:type="simple"><named-content content-type="geo-json" specific-use="{&#34;type&#34;:&#34;Point&#34;,&#34;coordinates&#34;:[138.743900,-2.061400]}" id="NCID0EJ2EK" xlink:type="simple">-2.0614 138.7439</named-content></named-content>, Sumoked (Pap061)” (<named-content xmlns:xlink="http://www.w3.org/1999/xlink" content-type="dwc:institutional_code" xlink:title="SNSB-Zoologische Staatssammlung München, Munich, Germany" xlink:href="http://grbio.org/institution/zoologische-staatssammlung" xlink:type="simple">ZSM</named-content>).</p><p>Mimika Regency: 1 male “7890” [green text], “Indonesia: Papua, Kabupaten Mimika, Timika, 149 m, 25–30.v.2017”, “<named-content xmlns:xlink="http://www.w3.org/1999/xlink" content-type="dwc:verbatimCoordinates" xlink:type="simple"><named-content content-type="geo-json" specific-use="{&#34;type&#34;:&#34;Point&#34;,&#34;coordinates&#34;:[136.643384,-4.252020]}" id="NCID0E22EK" xlink:type="simple">-4.252020° 136.643384°</named-content></named-content>, B.Sumoked (Pap68-Bob06)” (<named-content xmlns:xlink="http://www.w3.org/1999/xlink" content-type="dwc:institutional_code" xlink:title="SNSB-Zoologische Staatssammlung München, Munich, Germany" xlink:href="http://grbio.org/institution/zoologische-staatssammlung" xlink:type="simple">ZSM</named-content>).</p></tp:treatment-sec><tp:treatment-sec sec-type="description" id="SECID0EI3EK"><title>Description.</title><p><bold><italic>Body size and form</italic></bold>: Beetle medium-sized, with oblong-oval habitus (Fig. <xref ref-type="fig" rid="F21">31</xref>).</p><p><bold><italic>Measurements</italic></bold>: <abbrev xmlns:xlink="http://www.w3.org/1999/xlink" xlink:title="total length, measured from anterior margin of clypeus to apex of elytra" id="ABBRID0E53EK" xlink:type="simple">TL</abbrev> 5.6–6.2 mm, <abbrev xmlns:xlink="http://www.w3.org/1999/xlink" xlink:title="total length, measured from anterior margin of clypeus to apex of elytra" id="ABBRID0EC4EK" xlink:type="simple">TL</abbrev>-H 5–5.6 mm, MW 2.7–3 mm, <abbrev xmlns:xlink="http://www.w3.org/1999/xlink" xlink:title="total length, measured from anterior margin of clypeus to apex of elytra" id="ABBRID0EG4EK" xlink:type="simple">TL</abbrev>/MW 2.07, <abbrev xmlns:xlink="http://www.w3.org/1999/xlink" xlink:title="pronotal length" id="ABBRID0EK4EK" xlink:type="simple">PL</abbrev> 0.8–0.9 mm, <abbrev xmlns:xlink="http://www.w3.org/1999/xlink" xlink:title="pronotal width at level of posterior margin" id="ABBRID0EO4EK" xlink:type="simple">PW</abbrev> 2.3–2.6 mm, <abbrev xmlns:xlink="http://www.w3.org/1999/xlink" xlink:title="pronotal length" id="ABBRID0ES4EK" xlink:type="simple">PL</abbrev>/<abbrev xmlns:xlink="http://www.w3.org/1999/xlink" xlink:title="pronotal width at level of posterior margin" id="ABBRID0EW4EK" xlink:type="simple">PW</abbrev> 0.35; <abbrev xmlns:xlink="http://www.w3.org/1999/xlink" xlink:title="minimum distance between eyes" id="ABBRID0E14EK" xlink:type="simple">DBE</abbrev> 0.95–1 mm, <abbrev xmlns:xlink="http://www.w3.org/1999/xlink" xlink:title="minimum distance between eyes" id="ABBRID0E54EK" xlink:type="simple">DBE</abbrev>/<abbrev xmlns:xlink="http://www.w3.org/1999/xlink" xlink:title="pronotal width at level of posterior margin" id="ABBRID0EC5EK" xlink:type="simple">PW</abbrev> 0.39–0.41.</p><p>Holotype: <abbrev xmlns:xlink="http://www.w3.org/1999/xlink" xlink:title="total length, measured from anterior margin of clypeus to apex of elytra" id="ABBRID0EI5EK" xlink:type="simple">TL</abbrev> 6.2 mm, <abbrev xmlns:xlink="http://www.w3.org/1999/xlink" xlink:title="total length, measured from anterior margin of clypeus to apex of elytra" id="ABBRID0EM5EK" xlink:type="simple">TL</abbrev>-H 5.6 mm, MW 3 mm, <abbrev xmlns:xlink="http://www.w3.org/1999/xlink" xlink:title="total length, measured from anterior margin of clypeus to apex of elytra" id="ABBRID0EQ5EK" xlink:type="simple">TL</abbrev>/MW 2.07; <abbrev xmlns:xlink="http://www.w3.org/1999/xlink" xlink:title="pronotal length" id="ABBRID0EU5EK" xlink:type="simple">PL</abbrev> 0.9 mm, <abbrev xmlns:xlink="http://www.w3.org/1999/xlink" xlink:title="pronotal width at level of posterior margin" id="ABBRID0EY5EK" xlink:type="simple">PW</abbrev> 2.6 mm, <abbrev xmlns:xlink="http://www.w3.org/1999/xlink" xlink:title="pronotal length" id="ABBRID0E35EK" xlink:type="simple">PL</abbrev>/<abbrev xmlns:xlink="http://www.w3.org/1999/xlink" xlink:title="pronotal width at level of posterior margin" id="ABBRID0EA6EK" xlink:type="simple">PW</abbrev> 0.35; <abbrev xmlns:xlink="http://www.w3.org/1999/xlink" xlink:title="minimum distance between eyes" id="ABBRID0EE6EK" xlink:type="simple">DBE</abbrev> 1 mm, <abbrev xmlns:xlink="http://www.w3.org/1999/xlink" xlink:title="minimum distance between eyes" id="ABBRID0EI6EK" xlink:type="simple">DBE</abbrev>/<abbrev xmlns:xlink="http://www.w3.org/1999/xlink" xlink:title="pronotal width at level of posterior margin" id="ABBRID0EM6EK" xlink:type="simple">PW</abbrev> 0.39.</p><p><bold><italic>Colouration</italic></bold>: Dorsally piceous, with red head, pronotal sides, and elytral basal spots as well as prominent yellow or red lateral band in apical 1/2 of elytron (Fig. <xref ref-type="fig" rid="F21">31</xref>).</p><p>Head yellowish red to red, usually narrowly dark brown behind eyes. Pronotum gradually dark brown to piceous medially and reddish laterally, with yellowish red to red sides. Elytron dark brown to piceous, usually with a reddish yellow to red, narrow band at middle of base, due to confluence of two basal spots; therefore, band sometimes notched at its posterior margin; seldom band reduced into two spots; elytron at apex with elongate but broad yellow or red spot, developed into distinct lateral band reaching middle of elytron, therefore elytron with a prominent apical pattern. Scutellum reddish brown. Antennae and other head appendages yellowish red to yellowish brown. Pro- and mesolegs yellowish red to yellowish brown proximally and darker distally, metalegs darker. Venter reddish brown to brown, with paler prosternum.</p><p><bold><italic>Surface sculpture</italic></bold>: Elytron with six more or less complete dorsal striae; stria 1 usually reduced basally; submarginal stria absent: 6+0 (Fig. <xref ref-type="fig" rid="F21">31</xref>).</p><p>Head without strioles, with relatively sparse punctation (spaces between punctures 1–3× size of punctures); punctures relatively fine, coarser medially (diameter of punctures smaller or equal to diameter of cells of microreticulation); head with a row of coarse setigerous punctures along inner margin of each eye and a very short row of punctures at frontal angle of each eye; a slightly longer puncture row forms fronto-clypeal depression at each head side; head with strong microreticulation. Pronotum with strioles at posterolateral angles and with thin, rather inconspicuous longitudinal wrinkles at posterior margin; pronotal punctation slightly finer and sparser than on head; coarse setigerous punctures form a broad row along pronotal margins, absent in posterior middle; disc of pronotum with a short, thin, longitudinal median scratch. Pronotal microreticulation distinct, rather weakly impressed on disc. Elytron with 6 dorsal striae; stria 1 usually reduced in basal ¼ to ½; striae 2, 4, 6 complete; striae 3 and especially 5 usually reduced or interrupted basally, stria 5 seldom complete; submarginal striae absent, elytron in very seldom specimens with a tiny lateral striole. Elytron with distinct punctation and microreticulation. Elytron seldom with numerous strioles in females. Ventral part with extremely fine, scarce, inconspicuous punctation, invisible on metaventrite and metacoxae and more distinct on abdominal ventrites; prosternum smooth medially; metaventrite and metacoxae with fine microreticulation; on abdominal ventrites microreticulation almost invisible; metacoxal plates with more or less short almost longitudinal strioles, abdominal ventrites 1 and 2 with numerous, long, longitudinal strioles from margin to margin, on abdominal ventrites 3 and 4 strioles situated laterally and turn to middle, almost horizontal, abdominal ventrites 5 and 6 without strioles but with rather distinct punctation that sparser medially and forms a dense lateral area at each side.</p><p><bold><italic>Structures</italic></bold>: Head relatively broad. Pronotum short and broad; lateral margins distinctly convergent anteriorly. Base of prosternum narrowly rounded anteriorly, slightly convex medially; blade of prosternal process small, convex in middle.</p><p><bold><italic>Male</italic></bold>: Protibia almost straight, with only slightly curved ventral margin. Proclaws relatively long, subequal in length, anterior claw more strongly curved downwards than posterior due to basal incision of its inner margin that can be strongly or weakly developed. Median lobe of aedeagus with two lobes of dorsal sclerite narrow; right dorsal lobe distinctly longer than left one; in lateral view, apex of left dorsal truncate and slightly sinuate upwards; right dorsal lobe with well-developed, rather deep median impression (in right lateral view) and rounded apex. Left lobe of ventral sclerite with its sclerotised area very strongly sclerotised, large, slender, long, subequal with left ventral lobe, apically seems slightly hooked due to bent to left; this sclerotised area hidden under right ventral lobe and between left and right lobes of dorsal sclerite, slightly visible (usually hook’s apex) in left lateral view. Paramere with setae not clearly divided into distal and proximal; more distally situated setae slightly denser than more proximal ones, sometimes with few the most proximal setae standing separately (Fig. <xref ref-type="fig" rid="F23">34</xref>).</p><p><bold><italic>Female</italic></bold>: In elytral striolation similar to males; seldom are there striolated, matt forms: 1 specimen from the locality Pap061.</p></tp:treatment-sec><tp:treatment-sec sec-type="variability" id="SECID0EBBFK"><title>Variability.</title><p>The species is so far known from two regions in Papua. The male from Sarmi have more strongly curved anterior proclaw than those of Nabire and slightly differently shaped median lobe sclerites. Also, there is an insignificant variation in the colouration and elytral striolation described above.</p></tp:treatment-sec><tp:treatment-sec sec-type="Affinities" id="SECID0EGBFK"><title>Affinities.</title><p>Based on size and elytral striolation, the species remands <italic><tp:taxon-name><tp:taxon-name-part taxon-name-part-type="genus" reg="Austrelatus">A.</tp:taxon-name-part><tp:taxon-name-part taxon-name-part-type="species" reg="neoguineensis">neoguineensis</tp:taxon-name-part></tp:taxon-name></italic> but it has different dorsal colouration and absolutely different shape of the median lobe. Its shape seems to be unique and the species can be easily distinguished from any similar species. However, based on presence of the very strongly sclerotised, hook-like part of the left lobe of ventral sclerite, the species can be put close to <italic><tp:taxon-name><tp:taxon-name-part taxon-name-part-type="genus" reg="Austrelatus">A.</tp:taxon-name-part><tp:taxon-name-part taxon-name-part-type="species" reg="brazza">brazza</tp:taxon-name-part></tp:taxon-name></italic> sp. nov., <italic><tp:taxon-name><tp:taxon-name-part taxon-name-part-type="genus" reg="Austrelatus">A.</tp:taxon-name-part><tp:taxon-name-part taxon-name-part-type="species" reg="pseudooksibilensis">pseudooksibilensis</tp:taxon-name-part></tp:taxon-name></italic> sp. nov., and <italic><tp:taxon-name><tp:taxon-name-part taxon-name-part-type="genus" reg="Austrelatus">A.</tp:taxon-name-part><tp:taxon-name-part taxon-name-part-type="species" reg="oksibilensis">oksibilensis</tp:taxon-name-part></tp:taxon-name></italic> sp. nov., which have the similar structure thought of the different form.</p></tp:treatment-sec><tp:treatment-sec sec-type="etymology" id="SECID0EYCFK"><title>Etymology.</title><p>The species is named after Lisa, the younger daughter of H. Shaverdo. “Although it is sometimes difficult, I am very happy to have you.” The species name is a noun in the genitive case.</p></tp:treatment-sec><tp:treatment-sec sec-type="distribution" id="SECID0E4CFK"><title>Distribution.</title><p>New Guinean endemic. Indonesia: Papua Province: Mimika, Nabire and Sarmi regencies (Fig. <xref ref-type="fig" rid="F53">82</xref>).</p></tp:treatment-sec><tp:treatment-sec sec-type="habitat" id="SECID0EHDFK"><title>Habitat.</title><p>In Nabire Regency, all specimens were collected in shallow (up to 20 cm water depth), shaded or at least partly shaded forest pools and puddles of different size, rich in rotten leaves and twigs.</p></tp:treatment-sec><tp:treatment-sec><!--Section generated to contain objects referenced in tp:taxon-treatment.--><fig id="F21" position="float" orientation="portrait"><object-id xmlns:xlink="http://www.w3.org/1999/xlink" content-type="doi" xlink:type="simple">10.3897/zookeys.1170.103834.figures29-32</object-id><object-id xmlns:xlink="http://www.w3.org/1999/xlink" content-type="arpha" xlink:type="simple">8610118D-74E9-5213-AE20-F023A428DBF8</object-id><label>Figures 29–32.</label><caption><p>Habitus and colouration of <bold>29</bold><italic><tp:taxon-name><tp:taxon-name-part taxon-name-part-type="genus" reg="Austrelatus">Austrelatus</tp:taxon-name-part><tp:taxon-name-part taxon-name-part-type="species" reg="brazza">brazza</tp:taxon-name-part></tp:taxon-name></italic> sp. nov., without elytral striae <bold>30</bold><italic><tp:taxon-name><tp:taxon-name-part taxon-name-part-type="genus" reg="Austrelatus">A.</tp:taxon-name-part><tp:taxon-name-part taxon-name-part-type="species" reg="brazza">brazza</tp:taxon-name-part></tp:taxon-name></italic> sp. nov., with elytral striae <bold>31</bold><italic><tp:taxon-name><tp:taxon-name-part taxon-name-part-type="genus" reg="Austrelatus">A.</tp:taxon-name-part><tp:taxon-name-part taxon-name-part-type="species" reg="lisae">lisae</tp:taxon-name-part></tp:taxon-name></italic> sp. nov. <bold>32</bold><italic><tp:taxon-name><tp:taxon-name-part taxon-name-part-type="genus" reg="Austrelatus">A.</tp:taxon-name-part><tp:taxon-name-part taxon-name-part-type="species" reg="bormensis">bormensis</tp:taxon-name-part></tp:taxon-name></italic> sp. nov.</p></caption><graphic xmlns:xlink="http://www.w3.org/1999/xlink" xlink:href="zookeys-1170-001_article-103834__-g021.jpg" position="float" orientation="portrait" xlink:type="simple" id="oo_881128.jpg"><uri content-type="original_file" xlink:type="simple">https://binary.pensoft.net/fig/881128</uri></graphic></fig><fig id="F23" position="float" orientation="portrait"><object-id xmlns:xlink="http://www.w3.org/1999/xlink" content-type="doi" xlink:type="simple">10.3897/zookeys.1170.103834.figure34</object-id><object-id xmlns:xlink="http://www.w3.org/1999/xlink" content-type="arpha" xlink:type="simple">157E7C12-AA99-5AD5-9F3C-0F416F25BED8</object-id><label>Figure 34.</label><caption><p><italic><tp:taxon-name><tp:taxon-name-part taxon-name-part-type="genus" reg="Austrelatus">Austrelatus</tp:taxon-name-part><tp:taxon-name-part taxon-name-part-type="species" reg="lisae">lisae</tp:taxon-name-part></tp:taxon-name></italic> sp. nov., median lobe <bold>A</bold> left lateral view <bold>B</bold> right lateral view <bold>C</bold> ventral view <bold>D</bold> left paramere in external view <bold>E</bold> right paramere in internal view. Scale bar: one unit – 0.1 mm (<bold>A–C</bold>).</p></caption><graphic xmlns:xlink="http://www.w3.org/1999/xlink" xlink:href="zookeys-1170-001_article-103834__-g023.jpg" position="float" orientation="portrait" xlink:type="simple" id="oo_881130.jpg"><uri content-type="original_file" xlink:type="simple">https://binary.pensoft.net/fig/881130</uri></graphic></fig><fig id="F53" position="float" orientation="portrait"><object-id xmlns:xlink="http://www.w3.org/1999/xlink" content-type="doi" xlink:type="simple">10.3897/zookeys.1170.103834.figure82</object-id><object-id xmlns:xlink="http://www.w3.org/1999/xlink" content-type="arpha" xlink:type="simple">5470E949-C81D-5876-AF76-F75EC221DF32</object-id><label>Figure 82.</label><caption><p>Map of New Guinea showing distribution of 11 <italic><tp:taxon-name><tp:taxon-name-part taxon-name-part-type="genus" reg="Austrelatus">Austrelatus</tp:taxon-name-part></tp:taxon-name></italic> species.</p></caption><graphic xmlns:xlink="http://www.w3.org/1999/xlink" xlink:href="zookeys-1170-001_article-103834__-g053.jpg" position="float" orientation="portrait" xlink:type="simple" id="oo_881160.jpg"><uri content-type="original_file" xlink:type="simple">https://binary.pensoft.net/fig/881160</uri></graphic></fig></tp:treatment-sec></tp:taxon-treatment>
