# Supplementary material for: ﻿Austrelatus gen. nov., a new genus of Australasian diving beetles (Coleoptera, Dytiscidae, Copelatinae), with the discovery of 31 new species from New Guinea
Source: Zookeys. 2023 Jul 19;1170:1–164. doi: 10.3897/zookeys.1170.103834 (PMC10372772; doi:10.3897/zookeys.1170.103834)
Supplement: XML Treatment for Austrelatus mimika [file zookeys.1170.103834-treatment19.xml]

<!DOCTYPE tp:taxon-treatment
  PUBLIC "-//TaxonX//DTD Taxonomic Treatment Publishing DTD v0 20100105//EN" "tax-treatment-NSO.dtd">
<tp:taxon-treatment xmlns:tp="http://www.plazi.org/taxpub"><tp:treatment-meta><kwd-group><label>Taxon classification</label><kwd>
                <named-content content-type="kingdom">Animalia</named-content>
              </kwd><kwd>
                <named-content content-type="order">Coleoptera</named-content>
              </kwd><kwd>
                <named-content content-type="family">Dytiscidae</named-content>
              </kwd></kwd-group><mixed-citation publication-type="journal"><person-group><name><surname>Shaverdo</surname><given-names>Helena</given-names></name><name><surname>Hájek</surname><given-names>Jiří</given-names></name><name><surname>Hendrich</surname><given-names>Lars</given-names></name><name><surname>Surbakti</surname><given-names>Suriani</given-names></name><name><surname>Panjaitan</surname><given-names>Rawati</given-names></name><name><surname>Balke</surname><given-names>Michael</given-names></name></person-group><article-title>﻿<italic><tp:taxon-name><tp:taxon-name-part taxon-name-part-type="genus" reg="Austrelatus">Austrelatus</tp:taxon-name-part></tp:taxon-name></italic> gen. nov., a new genus of Australasian diving beetles (<tp:taxon-name><tp:taxon-name-part taxon-name-part-type="order">Coleoptera</tp:taxon-name-part></tp:taxon-name>, <tp:taxon-name><tp:taxon-name-part taxon-name-part-type="family">Dytiscidae</tp:taxon-name-part></tp:taxon-name>, <tp:taxon-name><tp:taxon-name-part taxon-name-part-type="subfamily">Copelatinae</tp:taxon-name-part></tp:taxon-name>), with the discovery of 31 new species from New Guinea</article-title><source>Zookeys</source><day>19</day><month>07</month><year>2023</year><volume>1170</volume><fpage>1</fpage><lpage>164</lpage><pub-id pub-id-type="doi">10.3897/zookeys.1170.103834</pub-id></mixed-citation></tp:treatment-meta><tp:nomenclature><label>﻿15.</label><tp:taxon-name>
              <object-id xmlns:xlink="http://www.w3.org/1999/xlink" content-type="arpha" xlink:type="simple">EF26C428-E281-5506-8469-1EFD3645CA6F</object-id>
              <tp:taxon-name-part taxon-name-part-type="genus" reg="Austrelatus">Austrelatus</tp:taxon-name-part>
              <tp:taxon-name-part taxon-name-part-type="species" reg="mimika">mimika</tp:taxon-name-part>
              <object-id xmlns:xlink="http://www.w3.org/1999/xlink" content-type="zoobank" xlink:type="simple">https://zoobank.org/33E96E65-A3CF-450D-9838-B0CE76F3664F</object-id>
            </tp:taxon-name><tp:taxon-status xmlns:xlink="http://www.w3.org/1999/xlink" xlink:type="simple">sp. nov.</tp:taxon-status><xref ref-type="fig" rid="F38">Figs 61</xref><xref ref-type="fig" rid="F42">, 65</xref><xref ref-type="fig" rid="F55">, 84</xref></tp:nomenclature><tp:treatment-sec sec-type="type locality" id="SECID0EUWFK"><title>Type locality.</title><p>Indonesia: Papua Province: Mimika Regency, <named-content xmlns:xlink="http://www.w3.org/1999/xlink" content-type="dwc:verbatimCoordinates" xlink:type="simple"><named-content content-type="geo-json" specific-use="{&#34;type&#34;:&#34;Point&#34;,&#34;coordinates&#34;:[136.775500,-4.505500]}" id="NCID0E4WFK" xlink:type="simple">04°30.330'S, 136°46.53'E</named-content></named-content>, 24 m a.s.l.</p></tp:treatment-sec><tp:treatment-sec sec-type="type material" id="SECID0ECXFK"><title>Type material.</title><p><bold><italic>Holotype</italic></bold>: male “Indonesia: Papua, Kabupaten Mimika, 24 m, 25–30.v.2017, <named-content xmlns:xlink="http://www.w3.org/1999/xlink" content-type="dwc:verbatimCoordinates" xlink:type="simple"><named-content content-type="geo-json" specific-use="{&#34;type&#34;:&#34;Point&#34;,&#34;coordinates&#34;:[136.775500,-4.505500]}" id="NCID0EQXFK" xlink:type="simple">04°30.330'S, 136°46.53'E</named-content></named-content>, B. Sumoked (Pap69-Bob07)” (<named-content xmlns:xlink="http://www.w3.org/1999/xlink" content-type="dwc:institutional_code" xlink:title="Museum Zoologicum Bogoriense, Cibinong, West Java, Indonesia" xlink:href="http://grbio.org/institution/museum-zoologicum-bogoriense" xlink:type="simple">MZB</named-content>).</p><p><bold><italic>Paratypes</italic></bold>: 2 males, 2 females with the same label as the holotype (<abbrev xmlns:xlink="http://www.w3.org/1999/xlink" content-type="institution" xlink:title="Kelompok Serranga Papua Collection, UNCEN, Jayapura, Papua, Indonesia" id="ABBRID0EEYFK" xlink:type="simple">KSP</abbrev>, <named-content xmlns:xlink="http://www.w3.org/1999/xlink" content-type="dwc:institutional_code" xlink:title="SNSB-Zoologische Staatssammlung München, Munich, Germany" xlink:href="http://grbio.org/institution/zoologische-staatssammlung" xlink:type="simple">ZSM</named-content>).</p></tp:treatment-sec><tp:treatment-sec sec-type="description" id="SECID0ERYFK"><title>Description.</title><p><bold><italic>Body size and form</italic></bold>: Beetle small, with oblong-oval habitus (Fig. <xref ref-type="fig" rid="F38">61</xref>).</p><p><bold><italic>Measurements</italic></bold>: <abbrev xmlns:xlink="http://www.w3.org/1999/xlink" xlink:title="total length, measured from anterior margin of clypeus to apex of elytra" id="ABBRID0EHZFK" xlink:type="simple">TL</abbrev> 5.25–5.6 mm, <abbrev xmlns:xlink="http://www.w3.org/1999/xlink" xlink:title="total length, measured from anterior margin of clypeus to apex of elytra" id="ABBRID0ELZFK" xlink:type="simple">TL</abbrev>-H 4.8–5.1 mm, MW 2.65–2.8 mm, <abbrev xmlns:xlink="http://www.w3.org/1999/xlink" xlink:title="total length, measured from anterior margin of clypeus to apex of elytra" id="ABBRID0EPZFK" xlink:type="simple">TL</abbrev>/MW 1.96–2; <abbrev xmlns:xlink="http://www.w3.org/1999/xlink" xlink:title="pronotal length" id="ABBRID0ETZFK" xlink:type="simple">PL</abbrev> 0.75–0.85 mm, <abbrev xmlns:xlink="http://www.w3.org/1999/xlink" xlink:title="pronotal width at level of posterior margin" id="ABBRID0EXZFK" xlink:type="simple">PW</abbrev> 2.25–2.45 mm, <abbrev xmlns:xlink="http://www.w3.org/1999/xlink" xlink:title="pronotal length" id="ABBRID0E2ZFK" xlink:type="simple">PL</abbrev>/<abbrev xmlns:xlink="http://www.w3.org/1999/xlink" xlink:title="pronotal width at level of posterior margin" id="ABBRID0E6ZFK" xlink:type="simple">PW</abbrev> 0.33–0.35; <abbrev xmlns:xlink="http://www.w3.org/1999/xlink" xlink:title="minimum distance between eyes" id="ABBRID0ED1FK" xlink:type="simple">DBE</abbrev> 0.9–0.95 mm, <abbrev xmlns:xlink="http://www.w3.org/1999/xlink" xlink:title="minimum distance between eyes" id="ABBRID0EH1FK" xlink:type="simple">DBE</abbrev>/<abbrev xmlns:xlink="http://www.w3.org/1999/xlink" xlink:title="pronotal width at level of posterior margin" id="ABBRID0EL1FK" xlink:type="simple">PW</abbrev> 0.38–0.4.</p><p>Holotype: <abbrev xmlns:xlink="http://www.w3.org/1999/xlink" xlink:title="total length, measured from anterior margin of clypeus to apex of elytra" id="ABBRID0ER1FK" xlink:type="simple">TL</abbrev> 5.6 mm, <abbrev xmlns:xlink="http://www.w3.org/1999/xlink" xlink:title="total length, measured from anterior margin of clypeus to apex of elytra" id="ABBRID0EV1FK" xlink:type="simple">TL</abbrev>-H 5.1 mm MW 2.8 mm, <abbrev xmlns:xlink="http://www.w3.org/1999/xlink" xlink:title="total length, measured from anterior margin of clypeus to apex of elytra" id="ABBRID0EZ1FK" xlink:type="simple">TL</abbrev>/MW 2; <abbrev xmlns:xlink="http://www.w3.org/1999/xlink" xlink:title="pronotal length" id="ABBRID0E41FK" xlink:type="simple">PL</abbrev> 0.85 mm, <abbrev xmlns:xlink="http://www.w3.org/1999/xlink" xlink:title="pronotal width at level of posterior margin" id="ABBRID0EB2FK" xlink:type="simple">PW</abbrev> 2.45 mm, <abbrev xmlns:xlink="http://www.w3.org/1999/xlink" xlink:title="pronotal length" id="ABBRID0EF2FK" xlink:type="simple">PL</abbrev>/<abbrev xmlns:xlink="http://www.w3.org/1999/xlink" xlink:title="pronotal width at level of posterior margin" id="ABBRID0EJ2FK" xlink:type="simple">PW</abbrev> 0.35; <abbrev xmlns:xlink="http://www.w3.org/1999/xlink" xlink:title="minimum distance between eyes" id="ABBRID0EN2FK" xlink:type="simple">DBE</abbrev> 0.95 mm, <abbrev xmlns:xlink="http://www.w3.org/1999/xlink" xlink:title="minimum distance between eyes" id="ABBRID0ER2FK" xlink:type="simple">DBE</abbrev>/<abbrev xmlns:xlink="http://www.w3.org/1999/xlink" xlink:title="pronotal width at level of posterior margin" id="ABBRID0EV2FK" xlink:type="simple">PW</abbrev> 0.39.</p><p><bold><italic>Colouration</italic></bold>: Dorsally piceous, with yellowish red head, pronotal sides, and on elytron with a basal band and apical spot connected with narrow lateral band (Fig. <xref ref-type="fig" rid="F38">61</xref>).</p><p>Head yellowish red, piceous narrowly behind eyes. Pronotum dark brown to piceous on disc (sometimes only small area) and paler towards sides, yellowish red on them. Elytron piceous, with a distinct yellowish red basal band, notched on posterior margin, not reaching suture and lateral margin, due to confluence of three spots on elytral base; elytron with a distinct, elongate, large apical spot connecting with a narrow lateral band. Scutellum yellow to brown. Antennae, other head appendages, and pro- and mesolegs proximally yellow, distally yellowish red; metalegs yellowish red, darker distally. Venter dark brown, with yellowish red prosternum. Teneral beetles paler.</p><p><bold><italic>Surface sculpture</italic></bold>: Elytron with 11 distinct, complete dorsal striae; submarginal stria present: 11+1 (Fig. <xref ref-type="fig" rid="F38">61</xref>).</p><p>Head without strioles, with rather dense punctation (spaces between punctures 1–3× size of punctures); punctures relatively fine (diameter of punctures equal to diameter of microreticulation cells); head with a row of coarse setigerous punctures along inner margin of each eye and a short row at frontal angle of each eye; a slightly longer puncture row forms fronto-clypeal depression at each head side; microreticulation weak. Pronotum with several strioles at posterior margin, mainly on sides; with numerous, fine longitudinal wrinkles at posterior margin; pronotal punctation finer and denser than on head; setigerous punctures form a row along pronotal margins, absent in posterior middle; disc of pronotum with indistinct longitudinal median scratch. Pronotum with fine microreticulation. Elytron with 11 distinct, complete dorsal striae; striae 1, 3, 5, 7, and 9 reduced shortly apically; submarginal striae present, strongly developed, reaching more than ½ of elytron. Elytron with fine punctation and microreticulation. Ventral part with fine, inconspicuous punctation, invisible on metaventrite and metacoxae and weak on abdominal ventrites; prosternum smooth medially; metaventrite and metacoxae with weak microreticulation; on abdominal ventrites microreticulation almost invisible; metacoxal plates with numerous, strongly impressed longitudinal strioles, abdominal ventrites 1 and 2 with numerous, long, longitudinal strioles from margin to margin, on abdominal ventrites 3 and 4 strioles situated laterally and turn to middle, almost horizontal, abdominal ventrites 5 and 6 without strioles but with fine punctation that very sparse medially and forms a dense, rugose lateral area at each side.</p><p><bold><italic>Structures</italic></bold>: Head relatively broad. Pronotum short and broad; lateral margins distinctly convergent anteriorly. Base of prosternum broadly rounded anteriorly, convex medially; blade of prosternal process long, narrow, broadly pointed apically, convex in middle.</p><p><bold><italic>Male</italic></bold>: Protibia straight, not modified. Proclaws rather short, subequal in length. Median lobe of aedeagus with two lobes of dorsal sclerite relative broad; left dorsal lobe as long as right one, with its lateral crest interrupted into apical and basal parts: apical crest short and lateral long and very broad; apex of left dorsal lobe strongly curved downwards and not to left; its dorsal surface with some surface sculpture but without distinct denticulation, it invisible in left lateral view due to strong curvature downwards; right dorsal lobe with indistinct, elongate median impression; apex of right dorsal lobe elongate, weakly “swollen”, rounded; lobes of ventral sclerite almost completely sclerotised, only with very narrow membranous areas medially; sclerotised area of left ventral lobe shorter than left dorsal lobe, broad, with large, angulate prolongation to left medially and with long, thin, hook-likely curved to left apex, well visible in lateral left and ventral views; right ventral lobe with large sclerotised area, flat, not protruding, only slightly covering medially left ventral lobe. Paramere with setae not divided into distal and proximal; more distally situated setae slightly denser and longer than more proximal ones (Fig. <xref ref-type="fig" rid="F42">65</xref>).</p><p><bold><italic>Female</italic></bold>: As male.</p></tp:treatment-sec><tp:treatment-sec sec-type="variability" id="SECID0EK4FK"><title>Variability.</title><p>There is an insignificant variation in the body size and colouration.</p></tp:treatment-sec><tp:treatment-sec sec-type="Affinities" id="SECID0EP4FK"><title>Affinities.</title><p>For the body size, dorsal colouration, and elytral striolation, the species could be mistaken for <italic><tp:taxon-name><tp:taxon-name-part taxon-name-part-type="genus" reg="Austrelatus">A.</tp:taxon-name-part><tp:taxon-name-part taxon-name-part-type="species" reg="kaszabi">kaszabi</tp:taxon-name-part></tp:taxon-name></italic> but it has completely different shape of the median lobe.</p></tp:treatment-sec><tp:treatment-sec sec-type="etymology" id="SECID0EA5FK"><title>Etymology.</title><p>The species is named after Mimika Village. The species name is a noun in the nominative singular standing apposition.</p></tp:treatment-sec><tp:treatment-sec sec-type="distribution" id="SECID0EF5FK"><title>Distribution.</title><p>New Guinean endemic. Indonesia: Papua Province: Mimika Regency (Fig. <xref ref-type="fig" rid="F55">84</xref>).</p></tp:treatment-sec><tp:treatment-sec sec-type="habitat" id="SECID0EP5FK"><title>Habitat.</title><p>The species was collected in stream-side puddles.</p></tp:treatment-sec><tp:treatment-sec><!--Section generated to contain objects referenced in tp:taxon-treatment.--><fig id="F38" position="float" orientation="portrait"><object-id xmlns:xlink="http://www.w3.org/1999/xlink" content-type="doi" xlink:type="simple">10.3897/zookeys.1170.103834.figures58-61</object-id><object-id xmlns:xlink="http://www.w3.org/1999/xlink" content-type="arpha" xlink:type="simple">C23E80F9-184A-592D-A5C9-05F4A22D37AE</object-id><label>Figures 58–61.</label><caption><p>Habitus and colouration of <bold>58</bold><italic><tp:taxon-name><tp:taxon-name-part taxon-name-part-type="genus" reg="Austrelatus">Austrelatus</tp:taxon-name-part><tp:taxon-name-part taxon-name-part-type="species" reg="baliem">baliem</tp:taxon-name-part></tp:taxon-name></italic> sp. nov. <bold>59</bold><italic><tp:taxon-name><tp:taxon-name-part taxon-name-part-type="genus" reg="Austrelatus">A.</tp:taxon-name-part><tp:taxon-name-part taxon-name-part-type="species" reg="kaszabi">kaszabi</tp:taxon-name-part></tp:taxon-name></italic> (Guignot, 1956), holotype <bold>60</bold><italic><tp:taxon-name><tp:taxon-name-part taxon-name-part-type="genus" reg="Austrelatus">A.</tp:taxon-name-part><tp:taxon-name-part taxon-name-part-type="species" reg="garainensis">garainensis</tp:taxon-name-part></tp:taxon-name></italic> sp. nov. <bold>61</bold><italic><tp:taxon-name><tp:taxon-name-part taxon-name-part-type="genus" reg="Austrelatus">A.</tp:taxon-name-part><tp:taxon-name-part taxon-name-part-type="species" reg="mimika">mimika</tp:taxon-name-part></tp:taxon-name></italic> sp. nov.</p></caption><graphic xmlns:xlink="http://www.w3.org/1999/xlink" xlink:href="zookeys-1170-001_article-103834__-g038.jpg" position="float" orientation="portrait" xlink:type="simple" id="oo_881145.jpg"><uri content-type="original_file" xlink:type="simple">https://binary.pensoft.net/fig/881145</uri></graphic></fig><fig id="F42" position="float" orientation="portrait"><object-id xmlns:xlink="http://www.w3.org/1999/xlink" content-type="doi" xlink:type="simple">10.3897/zookeys.1170.103834.figure65</object-id><object-id xmlns:xlink="http://www.w3.org/1999/xlink" content-type="arpha" xlink:type="simple">BCFCD51A-F694-5831-B5DB-9D8650ED456E</object-id><label>Figure 65.</label><caption><p><italic><tp:taxon-name><tp:taxon-name-part taxon-name-part-type="genus" reg="Austrelatus">Austrelatus</tp:taxon-name-part><tp:taxon-name-part taxon-name-part-type="species" reg="mimika">mimika</tp:taxon-name-part></tp:taxon-name></italic> sp. nov., median lobe <bold>A</bold> left lateral view <bold>B</bold> right lateral view <bold>C</bold> ventral view <bold>D</bold> left paramere in external view <bold>E</bold> right paramere in internal view. Scale bar: one unit – 0.1 mm (<bold>A–C</bold>).</p></caption><graphic xmlns:xlink="http://www.w3.org/1999/xlink" xlink:href="zookeys-1170-001_article-103834__-g042.jpg" position="float" orientation="portrait" xlink:type="simple" id="oo_881149.jpg"><uri content-type="original_file" xlink:type="simple">https://binary.pensoft.net/fig/881149</uri></graphic></fig><fig id="F55" position="float" orientation="portrait"><object-id xmlns:xlink="http://www.w3.org/1999/xlink" content-type="doi" xlink:type="simple">10.3897/zookeys.1170.103834.figure84</object-id><object-id xmlns:xlink="http://www.w3.org/1999/xlink" content-type="arpha" xlink:type="simple">CF5DB7C2-E096-5418-B7F2-92DC2C5177AF</object-id><label>Figure 84.</label><caption><p>Map of New Guinea showing distribution of 14 <italic><tp:taxon-name><tp:taxon-name-part taxon-name-part-type="genus" reg="Austrelatus">Austrelatus</tp:taxon-name-part></tp:taxon-name></italic> species.</p></caption><graphic xmlns:xlink="http://www.w3.org/1999/xlink" xlink:href="zookeys-1170-001_article-103834__-g055.jpg" position="float" orientation="portrait" xlink:type="simple" id="oo_881162.jpg"><uri content-type="original_file" xlink:type="simple">https://binary.pensoft.net/fig/881162</uri></graphic></fig></tp:treatment-sec></tp:taxon-treatment>
