# Supplementary material for: ﻿Austrelatus gen. nov., a new genus of Australasian diving beetles (Coleoptera, Dytiscidae, Copelatinae), with the discovery of 31 new species from New Guinea
Source: Zookeys. 2023 Jul 19;1170:1–164. doi: 10.3897/zookeys.1170.103834 (PMC10372772; doi:10.3897/zookeys.1170.103834)
Supplement: XML Treatment for Austrelatus nadjae [file zookeys.1170.103834-treatment22.xml]

<!DOCTYPE tp:taxon-treatment
  PUBLIC "-//TaxonX//DTD Taxonomic Treatment Publishing DTD v0 20100105//EN" "tax-treatment-NSO.dtd">
<tp:taxon-treatment xmlns:tp="http://www.plazi.org/taxpub"><tp:treatment-meta><kwd-group><label>Taxon classification</label><kwd>
                <named-content content-type="kingdom">Animalia</named-content>
              </kwd><kwd>
                <named-content content-type="order">Coleoptera</named-content>
              </kwd><kwd>
                <named-content content-type="family">Dytiscidae</named-content>
              </kwd></kwd-group><mixed-citation publication-type="journal"><person-group><name><surname>Shaverdo</surname><given-names>Helena</given-names></name><name><surname>Hájek</surname><given-names>Jiří</given-names></name><name><surname>Hendrich</surname><given-names>Lars</given-names></name><name><surname>Surbakti</surname><given-names>Suriani</given-names></name><name><surname>Panjaitan</surname><given-names>Rawati</given-names></name><name><surname>Balke</surname><given-names>Michael</given-names></name></person-group><article-title>﻿<italic><tp:taxon-name><tp:taxon-name-part taxon-name-part-type="genus" reg="Austrelatus">Austrelatus</tp:taxon-name-part></tp:taxon-name></italic> gen. nov., a new genus of Australasian diving beetles (<tp:taxon-name><tp:taxon-name-part taxon-name-part-type="order">Coleoptera</tp:taxon-name-part></tp:taxon-name>, <tp:taxon-name><tp:taxon-name-part taxon-name-part-type="family">Dytiscidae</tp:taxon-name-part></tp:taxon-name>, <tp:taxon-name><tp:taxon-name-part taxon-name-part-type="subfamily">Copelatinae</tp:taxon-name-part></tp:taxon-name>), with the discovery of 31 new species from New Guinea</article-title><source>Zookeys</source><day>19</day><month>07</month><year>2023</year><volume>1170</volume><fpage>1</fpage><lpage>164</lpage><pub-id pub-id-type="doi">10.3897/zookeys.1170.103834</pub-id></mixed-citation></tp:treatment-meta><tp:nomenclature><label>﻿18.</label><tp:taxon-name>
              <object-id xmlns:xlink="http://www.w3.org/1999/xlink" content-type="arpha" xlink:type="simple">4A3076CF-96A4-57D6-82BD-F5DA18DDBA43</object-id>
              <tp:taxon-name-part taxon-name-part-type="genus" reg="Austrelatus">Austrelatus</tp:taxon-name-part>
              <tp:taxon-name-part taxon-name-part-type="species" reg="nadjae">nadjae</tp:taxon-name-part>
              <object-id xmlns:xlink="http://www.w3.org/1999/xlink" content-type="zoobank" xlink:type="simple">https://zoobank.org/65C6FCB1-7B05-4F53-BC1A-B7A07E53F137</object-id>
            </tp:taxon-name><tp:taxon-status xmlns:xlink="http://www.w3.org/1999/xlink" xlink:type="simple">sp. nov.</tp:taxon-status><xref ref-type="fig" rid="F12">Figs 16</xref><xref ref-type="fig" rid="F15">, 20</xref><xref ref-type="fig" rid="F53">, 82</xref><xref ref-type="fig" rid="F59">, 91–92</xref><xref ref-type="fig" rid="F60">, 93</xref></tp:nomenclature><tp:treatment-sec sec-type="type locality" id="SECID0EIVGK"><title>Type locality.</title><p>Indonesia: Papua Province: Puncak Regency, south from Iratoi, <named-content xmlns:xlink="http://www.w3.org/1999/xlink" content-type="dwc:verbatimCoordinates" xlink:type="simple"><named-content content-type="geo-json" specific-use="{&#34;type&#34;:&#34;Point&#34;,&#34;coordinates&#34;:[137.295028,-3.352306]}" id="NCID0ERVGK" xlink:type="simple">03°21'08.3"S, 137°17'42.1"E</named-content></named-content>, 161 m a.s.l.</p></tp:treatment-sec><tp:treatment-sec sec-type="type material" id="SECID0EWVGK"><title>Type material.</title><p><bold><italic>Holotype</italic></bold>: male “Indonesia: Papua, S Iratoi, river camp, 161 m, 20./25.v.2015, <named-content xmlns:xlink="http://www.w3.org/1999/xlink" content-type="dwc:verbatimCoordinates" xlink:type="simple"><named-content content-type="geo-json" specific-use="{&#34;type&#34;:&#34;Point&#34;,&#34;coordinates&#34;:[137.295000,-3.352200]}" id="NCID0EEWGK" xlink:type="simple">-3,3522 137,2950</named-content></named-content>, Sumoked (PAP035)” (<named-content xmlns:xlink="http://www.w3.org/1999/xlink" content-type="dwc:institutional_code" xlink:title="Museum Zoologicum Bogoriense, Cibinong, West Java, Indonesia" xlink:href="http://grbio.org/institution/museum-zoologicum-bogoriense" xlink:type="simple">MZB</named-content>).</p><p><bold><italic>Paratypes</italic></bold>: IN: Papua: Puncak Regency: 21 males, 11 females with the same label as the holotype (<named-content xmlns:xlink="http://www.w3.org/1999/xlink" content-type="dwc:institutional_code" xlink:title="Museum Zoologicum Bogoriense, Cibinong, West Java, Indonesia" xlink:href="http://grbio.org/institution/museum-zoologicum-bogoriense" xlink:type="simple">MZB</named-content>, <abbrev xmlns:xlink="http://www.w3.org/1999/xlink" content-type="institution" xlink:title="Kelompok Serranga Papua Collection, UNCEN, Jayapura, Papua, Indonesia" id="ABBRID0EAXGK" xlink:type="simple">KSP</abbrev>, <named-content xmlns:xlink="http://www.w3.org/1999/xlink" content-type="dwc:institutional_code" xlink:title="Naturhistorisches Museum Wien, Vienna, Austria" xlink:href="http://grbio.org/institution/naturhistorisches-museum-wien-0" xlink:type="simple">NHMW</named-content>, <named-content xmlns:xlink="http://www.w3.org/1999/xlink" content-type="dwc:institutional_code" xlink:title="SNSB-Zoologische Staatssammlung München, Munich, Germany" xlink:href="http://grbio.org/institution/zoologische-staatssammlung" xlink:type="simple">ZSM</named-content>). 1 male “Indonesia: Papua, S Iratoi, hunting camp, 150 m, 28.v.2015, <named-content xmlns:xlink="http://www.w3.org/1999/xlink" content-type="dwc:verbatimCoordinates" xlink:type="simple"><named-content content-type="geo-json" specific-use="{&#34;type&#34;:&#34;Point&#34;,&#34;coordinates&#34;:[137.334100,-3.280100]}" id="NCID0EYXGK" xlink:type="simple">-3,2801 137,3341</named-content></named-content>, Sumoked (PAP042)”, “7232” [green text] (<abbrev xmlns:xlink="http://www.w3.org/1999/xlink" content-type="institution" xlink:title="Kelompok Serranga Papua Collection, UNCEN, Jayapura, Papua, Indonesia" id="ABBRID0E3XGK" xlink:type="simple">KSP</abbrev>, <named-content xmlns:xlink="http://www.w3.org/1999/xlink" content-type="dwc:institutional_code" xlink:title="Museum Zoologicum Bogoriense, Cibinong, West Java, Indonesia" xlink:href="http://grbio.org/institution/museum-zoologicum-bogoriense" xlink:type="simple">MZB</named-content>, <named-content xmlns:xlink="http://www.w3.org/1999/xlink" content-type="dwc:institutional_code" xlink:title="SNSB-Zoologische Staatssammlung München, Munich, Germany" xlink:href="http://grbio.org/institution/zoologische-staatssammlung" xlink:type="simple">ZSM</named-content>).</p><p>Yahukimo Regency: 2 males, 1 female “Indonesia: Papua, Dekai, upper Brazza, 273 m, 2/3.vi.2015, <named-content xmlns:xlink="http://www.w3.org/1999/xlink" content-type="dwc:verbatimCoordinates" xlink:type="simple"><named-content content-type="geo-json" specific-use="{&#34;type&#34;:&#34;Point&#34;,&#34;coordinates&#34;:[139.654200,-4.741000]}" id="NCID0EWYGK" xlink:type="simple">-4,7410 139,6542</named-content></named-content>, Sumoked (PAP044)”, “7210”, “7211”, “7212” [green text], respectively (<named-content xmlns:xlink="http://www.w3.org/1999/xlink" content-type="dwc:institutional_code" xlink:title="SNSB-Zoologische Staatssammlung München, Munich, Germany" xlink:href="http://grbio.org/institution/zoologische-staatssammlung" xlink:type="simple">ZSM</named-content>).</p></tp:treatment-sec><tp:treatment-sec sec-type="description" id="SECID0EDZGK"><title>Description.</title><p><bold><italic>Body size and form</italic></bold>: Beetle small, with oval habitus (Fig. <xref ref-type="fig" rid="F12">16</xref>).</p><p><bold><italic>Measurements</italic></bold>: <abbrev xmlns:xlink="http://www.w3.org/1999/xlink" xlink:title="total length, measured from anterior margin of clypeus to apex of elytra" id="ABBRID0EZZGK" xlink:type="simple">TL</abbrev> 4.8–5.1 mm, <abbrev xmlns:xlink="http://www.w3.org/1999/xlink" xlink:title="total length, measured from anterior margin of clypeus to apex of elytra" id="ABBRID0E4ZGK" xlink:type="simple">TL</abbrev>-H 4.4–4.7 mm, MW 2.55–2.8 mm, <abbrev xmlns:xlink="http://www.w3.org/1999/xlink" xlink:title="total length, measured from anterior margin of clypeus to apex of elytra" id="ABBRID0EB1GK" xlink:type="simple">TL</abbrev>/MW 1.82–1.88; <abbrev xmlns:xlink="http://www.w3.org/1999/xlink" xlink:title="pronotal length" id="ABBRID0EF1GK" xlink:type="simple">PL</abbrev> 0.7–0.8 mm, <abbrev xmlns:xlink="http://www.w3.org/1999/xlink" xlink:title="pronotal width at level of posterior margin" id="ABBRID0EJ1GK" xlink:type="simple">PW</abbrev> 2.1–2.4 mm, <abbrev xmlns:xlink="http://www.w3.org/1999/xlink" xlink:title="pronotal length" id="ABBRID0EN1GK" xlink:type="simple">PL</abbrev>/<abbrev xmlns:xlink="http://www.w3.org/1999/xlink" xlink:title="pronotal width at level of posterior margin" id="ABBRID0ER1GK" xlink:type="simple">PW</abbrev> 0.33–0.34; <abbrev xmlns:xlink="http://www.w3.org/1999/xlink" xlink:title="minimum distance between eyes" id="ABBRID0EV1GK" xlink:type="simple">DBE</abbrev> 0.9–1 mm, <abbrev xmlns:xlink="http://www.w3.org/1999/xlink" xlink:title="minimum distance between eyes" id="ABBRID0EZ1GK" xlink:type="simple">DBE</abbrev>/<abbrev xmlns:xlink="http://www.w3.org/1999/xlink" xlink:title="pronotal width at level of posterior margin" id="ABBRID0E41GK" xlink:type="simple">PW</abbrev> 0.41–0.43.</p><p>Holotype: <abbrev xmlns:xlink="http://www.w3.org/1999/xlink" xlink:title="total length, measured from anterior margin of clypeus to apex of elytra" id="ABBRID0ED2GK" xlink:type="simple">TL</abbrev> 4.9 mm, <abbrev xmlns:xlink="http://www.w3.org/1999/xlink" xlink:title="total length, measured from anterior margin of clypeus to apex of elytra" id="ABBRID0EH2GK" xlink:type="simple">TL</abbrev>-H 4.45 mm, MW 2.6 mm, <abbrev xmlns:xlink="http://www.w3.org/1999/xlink" xlink:title="total length, measured from anterior margin of clypeus to apex of elytra" id="ABBRID0EL2GK" xlink:type="simple">TL</abbrev>/MW 1.88; <abbrev xmlns:xlink="http://www.w3.org/1999/xlink" xlink:title="pronotal length" id="ABBRID0EP2GK" xlink:type="simple">PL</abbrev> 0.75 mm, <abbrev xmlns:xlink="http://www.w3.org/1999/xlink" xlink:title="pronotal width at level of posterior margin" id="ABBRID0ET2GK" xlink:type="simple">PW</abbrev> 2.2 mm, <abbrev xmlns:xlink="http://www.w3.org/1999/xlink" xlink:title="pronotal length" id="ABBRID0EX2GK" xlink:type="simple">PL</abbrev>/<abbrev xmlns:xlink="http://www.w3.org/1999/xlink" xlink:title="pronotal width at level of posterior margin" id="ABBRID0E22GK" xlink:type="simple">PW</abbrev> 0.34; <abbrev xmlns:xlink="http://www.w3.org/1999/xlink" xlink:title="minimum distance between eyes" id="ABBRID0E62GK" xlink:type="simple">DBE</abbrev> 0.9 mm, <abbrev xmlns:xlink="http://www.w3.org/1999/xlink" xlink:title="minimum distance between eyes" id="ABBRID0ED3GK" xlink:type="simple">DBE</abbrev>/<abbrev xmlns:xlink="http://www.w3.org/1999/xlink" xlink:title="pronotal width at level of posterior margin" id="ABBRID0EH3GK" xlink:type="simple">PW</abbrev> 0.41.</p><p><bold><italic>Colouration</italic></bold>: Dorsally piceous, with reddish yellow head, pronotal sides, elytral basal band and elytral apicolateral band (Fig. <xref ref-type="fig" rid="F12">16</xref>).</p><p>Head reddish yellow, dark brown behind eyes, sometimes vaguely brown medially and posteriorly. Pronotum dark brown to piceous, slightly paler anteriorly and laterally, with reddish yellow sides. Elytron piceous, slightly paler on disc and darker laterally, with reddish yellow basal band of different length but not reaching suture and lateral elytral margin; its anterior margin reaching elytron basally and its posterior margin strongly notched: with three distinct prolongations between puncture rows, longest near suture; elytron with distinct, reddish yellow, elongate apical spot continuing laterally as a thin band till middle of elytra or slightly further. Scutellum reddish yellow to piceous. Antennae and other head appendages yellowish brown. Pro- and mesolegs yellowish brown proximally and darker distally, especially metalegs. Venter brown to piceous, with paler prosternum. Teneral beetles paler.</p><p><bold><italic>Surface sculpture</italic></bold>: Elytron without striae: 0+0, but with distinct puncture lines (Fig. <xref ref-type="fig" rid="F12">16</xref>).</p><p>Head without strioles, with relatively dense, even punctation (spaces between punctures 1–3× size of punctures); punctures relatively large (diameter of punctures more or less equal to diameter of cells of microreticulation) but not coarse; head with a row of coarse setigerous punctures along inner margin of each eye and a very short row of much weaker punctures at frontal angle of each eye; a slightly longer puncture row forms fronto-clypeal depression at each head side; head with strong microreticulation. Pronotum usually with distinct strioles at posterior angles that sometimes very few and inconspicuous, with short, thin, rather inconspicuous longitudinal wrinkles at middle of posterior margin; pronotal punctation slightly finer than on head; coarse setigerous punctures form a broad row along pronotal margins, absent in posterior middle; disc of pronotum with indistinct short, thin, longitudinal median scratch. Pronotal microreticulation rather weakly impressed on disc. Elytron without elytral striae but with two distinct puncture lines on disc and one laterally, some of their coarse punctures contiguous, especially those of discal lines; two additional lines of very sparse, coarse setigerous punctures can be seen between elytral lines; elytron with distinct, especially more laterally, rather dense punctation; microreticulation weak. Ventral part with extremely fine, scarce, inconspicuous punctation, invisible on metaventrite and metacoxae and more distinct on abdominal ventrites; prosternum smooth medially; metaventrite and metacoxae with weak microreticulation; on abdominal ventrites microreticulation almost invisible; metacoxal plates with more or less short longitudinal strioles, abdominal ventrites 1 and 2 with numerous, long, longitudinal strioles from margin to margin, on abdominal ventrites 3 and 4 strioles situated laterally and turn to middle, almost horizontal, abdominal ventrites 5 and 6 without strioles but with distinct punctation that sparser medially and forms a very dense lateral area at each side.</p><p><bold><italic>Structures</italic></bold>: Head relatively broad. Pronotum short and broad; lateral margins distinctly convergent anteriorly. Base of prosternum rounded anteriorly, slightly convex medially; blade of prosternal process small, slightly convex in middle.</p><p><bold><italic>Male</italic></bold>: Protibia straight, not modified. Proclaws short, subequal in length: anterior claw very slightly shorter than posterior one. Median lobe of aedeagus with two lobes of dorsal sclerite narrow; right dorsal lobe longer than left one; in lateral view, apex of left dorsal lobe slightly curved downwards; left dorsal lobe dorsally relatively broad, with fine but distinct denticulation (spinulae) slightly visible also in lateral left view; right dorsal lobe with large median impression (in right lateral view) and modified apex: swollen, very broadly rounded but with its outer margin more or less straight. Left lobe of ventral sclerite with its sclerotised area weakly visible laterally, distinctly shorter than right ventral lobe; its apex more or less rounded, not hooked. Paramere with setae not divided into distal and proximal; more distally situated setae denser and slightly longer than more proximal ones (Fig. <xref ref-type="fig" rid="F15">20</xref>).</p><p><bold><italic>Female</italic></bold>: With stronger surface sculpture than males and very variable in it. They have many more strioles on pronotum, sometimes absent only on disc. Strioles can be present with different intensity on elytra, usually more numerous laterally. In rare cases (three specimens), there are completely striolated, matt forms. One female demonstrates development of the elytral puncture lines (especially discal) into weakly impressed striae.</p></tp:treatment-sec><tp:treatment-sec sec-type="Affinities" id="SECID0E34GK"><title>Affinities.</title><p>In absence of the elytral striae and general shape of the median lobe, it is similar to <italic><tp:taxon-name><tp:taxon-name-part taxon-name-part-type="genus" reg="Austrelatus">A.</tp:taxon-name-part><tp:taxon-name-part taxon-name-part-type="species" reg="lembenensis">lembenensis</tp:taxon-name-part></tp:taxon-name></italic> sp. nov., but differs from it distinctly more oval habitus, more prominent yellow pattern and different shape of the median lobe. The species is extremely similar and most likely related to broadly distributed <italic><tp:taxon-name><tp:taxon-name-part taxon-name-part-type="genus" reg="Austrelatus">A.</tp:taxon-name-part><tp:taxon-name-part taxon-name-part-type="species" reg="mirificus">mirificus</tp:taxon-name-part></tp:taxon-name></italic> sp. nov. We treat it here as a separate species because of absence of the elytral striae, less intensive yellow colouration, differences in female dorsal striolation (see under “Female” for both species) and in shape of the median lobe, for details see under <italic><tp:taxon-name><tp:taxon-name-part taxon-name-part-type="genus" reg="Austrelatus">A.</tp:taxon-name-part><tp:taxon-name-part taxon-name-part-type="species" reg="mirificus">mirificus</tp:taxon-name-part></tp:taxon-name></italic> sp. nov.</p></tp:treatment-sec><tp:treatment-sec sec-type="etymology" id="SECID0ED6GK"><title>Etymology.</title><p>The species is named after Nadja, the elder daughter of H. Shaverdo. “You are beautiful and great as you are!” The species name is a noun in the genitive case.</p></tp:treatment-sec><tp:treatment-sec sec-type="distribution" id="SECID0EI6GK"><title>Distribution.</title><p>New Guinean endemic. Indonesia: Papua Province: Puncak and Yahukimo regencies (Fig. <xref ref-type="fig" rid="F53">82</xref>).</p></tp:treatment-sec><tp:treatment-sec sec-type="habitat" id="SECID0ES6GK"><title>Habitat.</title><p>At the locality PAP044, it was collected in puddles or pools among rotten leaves and twigs (Figs <xref ref-type="fig" rid="F59">91</xref>, <xref ref-type="fig" rid="F59">92</xref>); at the locality PAP042 in a forest pool (Fig. <xref ref-type="fig" rid="F60">93</xref>).</p></tp:treatment-sec><tp:treatment-sec><!--Section generated to contain objects referenced in tp:taxon-treatment.--><fig id="F12" position="float" orientation="portrait"><object-id xmlns:xlink="http://www.w3.org/1999/xlink" content-type="doi" xlink:type="simple">10.3897/zookeys.1170.103834.figures14-17</object-id><object-id xmlns:xlink="http://www.w3.org/1999/xlink" content-type="arpha" xlink:type="simple">092297FD-5E0D-5865-9D7D-067DF0FBF9D4</object-id><label>Figures 14–17.</label><caption><p>Habitus and colouration of <bold>14</bold><italic><tp:taxon-name><tp:taxon-name-part taxon-name-part-type="genus" reg="Austrelatus">Austrelatus</tp:taxon-name-part><tp:taxon-name-part taxon-name-part-type="species" reg="adelbert">adelbert</tp:taxon-name-part></tp:taxon-name></italic> (<xref ref-type="bibr" rid="B23">Megna et al., 2017</xref>) <bold>15</bold><italic><tp:taxon-name><tp:taxon-name-part taxon-name-part-type="genus" reg="Austrelatus">A.</tp:taxon-name-part><tp:taxon-name-part taxon-name-part-type="species" reg="lembenensis">lembenensis</tp:taxon-name-part></tp:taxon-name></italic> sp. nov. <bold>16</bold><italic><tp:taxon-name><tp:taxon-name-part taxon-name-part-type="genus" reg="Austrelatus">A.</tp:taxon-name-part><tp:taxon-name-part taxon-name-part-type="species" reg="nadjae">nadjae</tp:taxon-name-part></tp:taxon-name></italic> sp. nov. <bold>17</bold><italic><tp:taxon-name><tp:taxon-name-part taxon-name-part-type="genus" reg="Austrelatus">A.</tp:taxon-name-part><tp:taxon-name-part taxon-name-part-type="species" reg="pseudoneoguineensis">pseudoneoguineensis</tp:taxon-name-part></tp:taxon-name></italic> sp. nov.</p></caption><graphic xmlns:xlink="http://www.w3.org/1999/xlink" xlink:href="zookeys-1170-001_article-103834__-g012.jpg" position="float" orientation="portrait" xlink:type="simple" id="oo_881119.jpg"><uri content-type="original_file" xlink:type="simple">https://binary.pensoft.net/fig/881119</uri></graphic></fig><fig id="F15" position="float" orientation="portrait"><object-id xmlns:xlink="http://www.w3.org/1999/xlink" content-type="doi" xlink:type="simple">10.3897/zookeys.1170.103834.figure20</object-id><object-id xmlns:xlink="http://www.w3.org/1999/xlink" content-type="arpha" xlink:type="simple">EBE93B38-0F94-55F5-972F-5F893A68B392</object-id><label>Figure 20.</label><caption><p><italic><tp:taxon-name><tp:taxon-name-part taxon-name-part-type="genus" reg="Austrelatus">Austrelatus</tp:taxon-name-part><tp:taxon-name-part taxon-name-part-type="species" reg="nadjae">nadjae</tp:taxon-name-part></tp:taxon-name></italic> sp. nov., median lobe <bold>A</bold> left lateral view <bold>B</bold> right lateral view <bold>C</bold> ventral view <bold>D</bold> left paramere in external view <bold>E</bold> right paramere in internal view. Scale bar: one unit – 0.1 mm (<bold>A–C</bold>).</p></caption><graphic xmlns:xlink="http://www.w3.org/1999/xlink" xlink:href="zookeys-1170-001_article-103834__-g015.jpg" position="float" orientation="portrait" xlink:type="simple" id="oo_881122.jpg"><uri content-type="original_file" xlink:type="simple">https://binary.pensoft.net/fig/881122</uri></graphic></fig><fig id="F53" position="float" orientation="portrait"><object-id xmlns:xlink="http://www.w3.org/1999/xlink" content-type="doi" xlink:type="simple">10.3897/zookeys.1170.103834.figure82</object-id><object-id xmlns:xlink="http://www.w3.org/1999/xlink" content-type="arpha" xlink:type="simple">5470E949-C81D-5876-AF76-F75EC221DF32</object-id><label>Figure 82.</label><caption><p>Map of New Guinea showing distribution of 11 <italic><tp:taxon-name><tp:taxon-name-part taxon-name-part-type="genus" reg="Austrelatus">Austrelatus</tp:taxon-name-part></tp:taxon-name></italic> species.</p></caption><graphic xmlns:xlink="http://www.w3.org/1999/xlink" xlink:href="zookeys-1170-001_article-103834__-g053.jpg" position="float" orientation="portrait" xlink:type="simple" id="oo_881160.jpg"><uri content-type="original_file" xlink:type="simple">https://binary.pensoft.net/fig/881160</uri></graphic></fig><fig id="F59" position="float" orientation="portrait"><object-id xmlns:xlink="http://www.w3.org/1999/xlink" content-type="doi" xlink:type="simple">10.3897/zookeys.1170.103834.figures91-92</object-id><object-id xmlns:xlink="http://www.w3.org/1999/xlink" content-type="arpha" xlink:type="simple">2187A5A6-74C3-5AF3-9DBC-7CEC51AE4999</object-id><label>Figures 91, 92.</label><caption><p>Habitat of <italic><tp:taxon-name><tp:taxon-name-part taxon-name-part-type="genus" reg="Austrelatus">Austrelatus</tp:taxon-name-part></tp:taxon-name></italic> species, Indonesia: Papua, Dekai, upper Brazza, puddles or pools among rotten leaves and twigs (PAP044): type localities of <italic><tp:taxon-name><tp:taxon-name-part taxon-name-part-type="genus" reg="Austrelatus">A.</tp:taxon-name-part><tp:taxon-name-part taxon-name-part-type="species" reg="brazza">brazza</tp:taxon-name-part></tp:taxon-name></italic> sp. nov. and <italic><tp:taxon-name><tp:taxon-name-part taxon-name-part-type="genus" reg="Austrelatus">A.</tp:taxon-name-part><tp:taxon-name-part taxon-name-part-type="species" reg="debulensis">debulensis</tp:taxon-name-part></tp:taxon-name></italic> sp. nov., and habitat of <italic><tp:taxon-name><tp:taxon-name-part taxon-name-part-type="genus" reg="Austrelatus">A.</tp:taxon-name-part><tp:taxon-name-part taxon-name-part-type="species" reg="nadjae">nadjae</tp:taxon-name-part></tp:taxon-name></italic> sp. nov. Photographs by MB.</p></caption><graphic xmlns:xlink="http://www.w3.org/1999/xlink" xlink:href="zookeys-1170-001_article-103834__-g059.jpg" position="float" orientation="portrait" xlink:type="simple" id="oo_881166.jpg"><uri content-type="original_file" xlink:type="simple">https://binary.pensoft.net/fig/881166</uri></graphic></fig><fig id="F60" position="float" orientation="portrait"><object-id xmlns:xlink="http://www.w3.org/1999/xlink" content-type="doi" xlink:type="simple">10.3897/zookeys.1170.103834.figure93</object-id><object-id xmlns:xlink="http://www.w3.org/1999/xlink" content-type="arpha" xlink:type="simple">4F84D3C2-4E44-50B5-8CC1-3CF52FA9DE93</object-id><label>Figure 93.</label><caption><p>Habitat of <italic><tp:taxon-name><tp:taxon-name-part taxon-name-part-type="genus" reg="Austrelatus">Austrelatus</tp:taxon-name-part></tp:taxon-name></italic> species, Indonesia: Papua, S Iratoi, forest pool, (PAP042): type locality of <italic><tp:taxon-name><tp:taxon-name-part taxon-name-part-type="genus" reg="Austrelatus">A.</tp:taxon-name-part><tp:taxon-name-part taxon-name-part-type="species" reg="securiformis">securiformis</tp:taxon-name-part></tp:taxon-name></italic> sp. nov. and habitat of <italic><tp:taxon-name><tp:taxon-name-part taxon-name-part-type="genus" reg="Austrelatus">A.</tp:taxon-name-part><tp:taxon-name-part taxon-name-part-type="species" reg="rouaffer">rouaffer</tp:taxon-name-part></tp:taxon-name></italic> sp. nov. and <italic><tp:taxon-name><tp:taxon-name-part taxon-name-part-type="genus" reg="Austrelatus">A.</tp:taxon-name-part><tp:taxon-name-part taxon-name-part-type="species" reg="nadjae">nadjae</tp:taxon-name-part></tp:taxon-name></italic> sp. nov. Photograph by MB.</p></caption><graphic xmlns:xlink="http://www.w3.org/1999/xlink" xlink:href="zookeys-1170-001_article-103834__-g060.jpg" position="float" orientation="portrait" xlink:type="simple" id="oo_881167.jpg"><uri content-type="original_file" xlink:type="simple">https://binary.pensoft.net/fig/881167</uri></graphic></fig></tp:treatment-sec><ref-list><ref id="B23"><mixed-citation xmlns:xlink="http://www.w3.org/1999/xlink" xlink:type="simple"><person-group><name name-style="western"><surname>Megna</surname><given-names>YS</given-names></name><name name-style="western"><surname>Atthakor</surname><given-names>W</given-names></name><name name-style="western"><surname>Manaono</surname><given-names>M</given-names></name><name name-style="western"><surname>Hendrich</surname><given-names>L</given-names></name><name name-style="western"><surname>Balke</surname><given-names>M</given-names></name></person-group> (<year>2017</year>) <article-title>A new species of <italic><tp:taxon-name><tp:taxon-name-part taxon-name-part-type="genus">Copelatus</tp:taxon-name-part></tp:taxon-name></italic> Erichson, 1832 (<tp:taxon-name><tp:taxon-name-part taxon-name-part-type="order">Coleoptera</tp:taxon-name-part></tp:taxon-name>: <tp:taxon-name><tp:taxon-name-part taxon-name-part-type="family">Dytiscidae</tp:taxon-name-part></tp:taxon-name>: <tp:taxon-name><tp:taxon-name-part taxon-name-part-type="subfamily">Copelatinae</tp:taxon-name-part></tp:taxon-name>) from the Adelbert Range of Papua New Guinea.</article-title><source>Australian Entomologist</source><volume>44</volume>(<issue>1</issue>): <fpage>49</fpage>–<lpage>55</lpage>. <ext-link xlink:href="https://search.informit.org/doi/10.3316/informit.718392650619836" ext-link-type="uri" xlink:type="simple">https://search.informit.org/doi/10.3316/informit.718392650619836</ext-link></mixed-citation></ref></ref-list></tp:taxon-treatment>
