# Supplementary material for: ﻿Austrelatus gen. nov., a new genus of Australasian diving beetles (Coleoptera, Dytiscidae, Copelatinae), with the discovery of 31 new species from New Guinea
Source: Zookeys. 2023 Jul 19;1170:1–164. doi: 10.3897/zookeys.1170.103834 (PMC10372772; doi:10.3897/zookeys.1170.103834)
Supplement: XML Treatment for Austrelatus rouaffer [file zookeys.1170.103834-treatment28.xml]

<!DOCTYPE tp:taxon-treatment
  PUBLIC "-//TaxonX//DTD Taxonomic Treatment Publishing DTD v0 20100105//EN" "tax-treatment-NSO.dtd">
<tp:taxon-treatment xmlns:tp="http://www.plazi.org/taxpub"><tp:treatment-meta><kwd-group><label>Taxon classification</label><kwd>
                <named-content content-type="kingdom">Animalia</named-content>
              </kwd><kwd>
                <named-content content-type="order">Coleoptera</named-content>
              </kwd><kwd>
                <named-content content-type="family">Dytiscidae</named-content>
              </kwd></kwd-group><mixed-citation publication-type="journal"><person-group><name><surname>Shaverdo</surname><given-names>Helena</given-names></name><name><surname>Hájek</surname><given-names>Jiří</given-names></name><name><surname>Hendrich</surname><given-names>Lars</given-names></name><name><surname>Surbakti</surname><given-names>Suriani</given-names></name><name><surname>Panjaitan</surname><given-names>Rawati</given-names></name><name><surname>Balke</surname><given-names>Michael</given-names></name></person-group><article-title>﻿<italic><tp:taxon-name><tp:taxon-name-part taxon-name-part-type="genus" reg="Austrelatus">Austrelatus</tp:taxon-name-part></tp:taxon-name></italic> gen. nov., a new genus of Australasian diving beetles (<tp:taxon-name><tp:taxon-name-part taxon-name-part-type="order">Coleoptera</tp:taxon-name-part></tp:taxon-name>, <tp:taxon-name><tp:taxon-name-part taxon-name-part-type="family">Dytiscidae</tp:taxon-name-part></tp:taxon-name>, <tp:taxon-name><tp:taxon-name-part taxon-name-part-type="subfamily">Copelatinae</tp:taxon-name-part></tp:taxon-name>), with the discovery of 31 new species from New Guinea</article-title><source>Zookeys</source><day>19</day><month>07</month><year>2023</year><volume>1170</volume><fpage>1</fpage><lpage>164</lpage><pub-id pub-id-type="doi">10.3897/zookeys.1170.103834</pub-id></mixed-citation></tp:treatment-meta><tp:nomenclature><label>﻿24.</label><tp:taxon-name>
              <object-id xmlns:xlink="http://www.w3.org/1999/xlink" content-type="arpha" xlink:type="simple">B77062EA-13F8-5013-BC06-ED7852248FD6</object-id>
              <tp:taxon-name-part taxon-name-part-type="genus" reg="Austrelatus">Austrelatus</tp:taxon-name-part>
              <tp:taxon-name-part taxon-name-part-type="species" reg="rouaffer">rouaffer</tp:taxon-name-part>
              <object-id xmlns:xlink="http://www.w3.org/1999/xlink" content-type="zoobank" xlink:type="simple">https://zoobank.org/87F06161-7CB8-4515-A6C5-96640642E45E</object-id>
            </tp:taxon-name><tp:taxon-status xmlns:xlink="http://www.w3.org/1999/xlink" xlink:type="simple">sp. nov.</tp:taxon-status><xref ref-type="fig" rid="F43">Figs 66</xref><xref ref-type="fig" rid="F44">, 70</xref><xref ref-type="fig" rid="F55">, 84</xref><xref ref-type="fig" rid="F58">, 90</xref><xref ref-type="fig" rid="F60">, 93</xref></tp:nomenclature><tp:treatment-sec sec-type="type locality" id="SECID0E6EBM"><title>Type locality.</title><p>Indonesia: Papua Province: Puncak Regency, Iratoi, near Rouaffer River, <named-content xmlns:xlink="http://www.w3.org/1999/xlink" content-type="dwc:verbatimCoordinates" xlink:type="simple"><named-content content-type="geo-json" specific-use="{&#34;type&#34;:&#34;Point&#34;,&#34;coordinates&#34;:[137.332972,-3.240306]}" id="NCID0EIFBM" xlink:type="simple">03°14'25.1"S, 137°19'58.7"E</named-content></named-content>, 164 m a.s.l.</p></tp:treatment-sec><tp:treatment-sec sec-type="type material" id="SECID0ENFBM"><title>Type material.</title><p><bold><italic>Holotype</italic></bold>: male “Indonesia: Papua, Rouaffer, Iratoi, hill in forest, 164 m, 6.ix.2014, <named-content xmlns:xlink="http://www.w3.org/1999/xlink" content-type="dwc:verbatimCoordinates" xlink:type="simple"><named-content content-type="geo-json" specific-use="{&#34;type&#34;:&#34;Point&#34;,&#34;coordinates&#34;:[137.332900,-3.240300]}" id="NCID0E2FBM" xlink:type="simple">-3,2403 137,3329</named-content></named-content>, Pele (Pap028)” (<named-content xmlns:xlink="http://www.w3.org/1999/xlink" content-type="dwc:institutional_code" xlink:title="Museum Zoologicum Bogoriense, Cibinong, West Java, Indonesia" xlink:href="http://grbio.org/institution/museum-zoologicum-bogoriense" xlink:type="simple">MZB</named-content>).</p><p><bold><italic>Paratypes</italic></bold>: 29 males, 14 females with the same label as the holotype (<named-content xmlns:xlink="http://www.w3.org/1999/xlink" content-type="dwc:institutional_code" xlink:title="Museum Zoologicum Bogoriense, Cibinong, West Java, Indonesia" xlink:href="http://grbio.org/institution/museum-zoologicum-bogoriense" xlink:type="simple">MZB</named-content>, <abbrev xmlns:xlink="http://www.w3.org/1999/xlink" content-type="institution" xlink:title="Kelompok Serranga Papua Collection, UNCEN, Jayapura, Papua, Indonesia" id="ABBRID0EXGBM" xlink:type="simple">KSP</abbrev>, <named-content xmlns:xlink="http://www.w3.org/1999/xlink" content-type="dwc:institutional_code" xlink:title="Naturhistorisches Museum Wien, Vienna, Austria" xlink:href="http://grbio.org/institution/naturhistorisches-museum-wien-0" xlink:type="simple">NHMW</named-content>, <named-content xmlns:xlink="http://www.w3.org/1999/xlink" content-type="dwc:institutional_code" xlink:title="SNSB-Zoologische Staatssammlung München, Munich, Germany" xlink:href="http://grbio.org/institution/zoologische-staatssammlung" xlink:type="simple">ZSM</named-content>). 6 males, 2 females “Indonesia: Papua, S Iratoi, hunting camp, 150 m, 28.v.2015, <named-content xmlns:xlink="http://www.w3.org/1999/xlink" content-type="dwc:verbatimCoordinates" xlink:type="simple"><named-content content-type="geo-json" specific-use="{&#34;type&#34;:&#34;Point&#34;,&#34;coordinates&#34;:[137.334125,-3.280174]}" id="NCID0EPHBM" xlink:type="simple">-3,28017423860728 137,334125172346</named-content></named-content>, Sumoked (Pap042)”, one male with an additional green text label “7231” (<abbrev xmlns:xlink="http://www.w3.org/1999/xlink" content-type="institution" xlink:title="Kelompok Serranga Papua Collection, UNCEN, Jayapura, Papua, Indonesia" id="ABBRID0ETHBM" xlink:type="simple">KSP</abbrev>, <named-content xmlns:xlink="http://www.w3.org/1999/xlink" content-type="dwc:institutional_code" xlink:title="SNSB-Zoologische Staatssammlung München, Munich, Germany" xlink:href="http://grbio.org/institution/zoologische-staatssammlung" xlink:type="simple">ZSM</named-content>).</p></tp:treatment-sec><tp:treatment-sec sec-type="description" id="SECID0EAIBM"><title>Description.</title><p><bold><italic>Body size and form</italic></bold>: Beetle small, with oblong-oval (Fig. <xref ref-type="fig" rid="F43">66</xref>).</p><p><bold><italic>Measurements</italic></bold>: <abbrev xmlns:xlink="http://www.w3.org/1999/xlink" xlink:title="total length, measured from anterior margin of clypeus to apex of elytra" id="ABBRID0EWIBM" xlink:type="simple">TL</abbrev> 4.8–5.5 mm, <abbrev xmlns:xlink="http://www.w3.org/1999/xlink" xlink:title="total length, measured from anterior margin of clypeus to apex of elytra" id="ABBRID0E1IBM" xlink:type="simple">TL</abbrev>-H 4.35–5 mm, MW 2.35–2.7 mm, <abbrev xmlns:xlink="http://www.w3.org/1999/xlink" xlink:title="total length, measured from anterior margin of clypeus to apex of elytra" id="ABBRID0E5IBM" xlink:type="simple">TL</abbrev>/MW 2.04; <abbrev xmlns:xlink="http://www.w3.org/1999/xlink" xlink:title="pronotal length" id="ABBRID0ECJBM" xlink:type="simple">PL</abbrev> 0.7–0.8 mm, <abbrev xmlns:xlink="http://www.w3.org/1999/xlink" xlink:title="pronotal width at level of posterior margin" id="ABBRID0EGJBM" xlink:type="simple">PW</abbrev> 2.05–2.35 mm, <abbrev xmlns:xlink="http://www.w3.org/1999/xlink" xlink:title="pronotal length" id="ABBRID0EKJBM" xlink:type="simple">PL</abbrev>/<abbrev xmlns:xlink="http://www.w3.org/1999/xlink" xlink:title="pronotal width at level of posterior margin" id="ABBRID0EOJBM" xlink:type="simple">PW</abbrev> 0.34–0.35; <abbrev xmlns:xlink="http://www.w3.org/1999/xlink" xlink:title="minimum distance between eyes" id="ABBRID0ESJBM" xlink:type="simple">DBE</abbrev> 0.85–0.9 mm, <abbrev xmlns:xlink="http://www.w3.org/1999/xlink" xlink:title="minimum distance between eyes" id="ABBRID0EWJBM" xlink:type="simple">DBE</abbrev>/<abbrev xmlns:xlink="http://www.w3.org/1999/xlink" xlink:title="pronotal width at level of posterior margin" id="ABBRID0E1JBM" xlink:type="simple">PW</abbrev> 0.38–0.42.</p><p>Holotype: <abbrev xmlns:xlink="http://www.w3.org/1999/xlink" xlink:title="total length, measured from anterior margin of clypeus to apex of elytra" id="ABBRID0EAKBM" xlink:type="simple">TL</abbrev> 5.3 mm, <abbrev xmlns:xlink="http://www.w3.org/1999/xlink" xlink:title="total length, measured from anterior margin of clypeus to apex of elytra" id="ABBRID0EEKBM" xlink:type="simple">TL</abbrev>-H 4.7 mm, MW 2.6 mm, <abbrev xmlns:xlink="http://www.w3.org/1999/xlink" xlink:title="total length, measured from anterior margin of clypeus to apex of elytra" id="ABBRID0EIKBM" xlink:type="simple">TL</abbrev>/MW 2.04; <abbrev xmlns:xlink="http://www.w3.org/1999/xlink" xlink:title="pronotal length" id="ABBRID0EMKBM" xlink:type="simple">PL</abbrev> 0.8 mm, <abbrev xmlns:xlink="http://www.w3.org/1999/xlink" xlink:title="pronotal width at level of posterior margin" id="ABBRID0EQKBM" xlink:type="simple">PW</abbrev> 2.3 mm, <abbrev xmlns:xlink="http://www.w3.org/1999/xlink" xlink:title="pronotal length" id="ABBRID0EUKBM" xlink:type="simple">PL</abbrev>/<abbrev xmlns:xlink="http://www.w3.org/1999/xlink" xlink:title="pronotal width at level of posterior margin" id="ABBRID0EYKBM" xlink:type="simple">PW</abbrev> 0.35; <abbrev xmlns:xlink="http://www.w3.org/1999/xlink" xlink:title="minimum distance between eyes" id="ABBRID0E3KBM" xlink:type="simple">DBE</abbrev> 0.9 mm, <abbrev xmlns:xlink="http://www.w3.org/1999/xlink" xlink:title="minimum distance between eyes" id="ABBRID0EALBM" xlink:type="simple">DBE</abbrev>/<abbrev xmlns:xlink="http://www.w3.org/1999/xlink" xlink:title="pronotal width at level of posterior margin" id="ABBRID0EELBM" xlink:type="simple">PW</abbrev> 0.39.</p><p><bold><italic>Colouration</italic></bold>: Dorsally piceous, with yellowish red median part of head, anterior angles of pronotum and an apical spot on elytron (Fig. <xref ref-type="fig" rid="F43">66</xref>).</p><p>Head yellowish red in middle and piceous anteriorly and posteriorly, seldom uniformly yellowish red. Pronotum piceous, with yellowish red anterior angles. Elytron piceous, with a distinct yellow elongate, small to large apical spot; seldom with two small basal spots, which can be confluent. Scutellum piceous. Antennae, other head appendages, and pro- and mesolegs proximally yellowish brown, metalegs reddish brown, legs darker distally. Venter dark brown. Teneral beetles paler.</p><p><bold><italic>Surface sculpture</italic></bold>: Elytron with 11 complete, strongly impressed dorsal striae; submarginal stria present: 11+1 (Fig. <xref ref-type="fig" rid="F43">66</xref>).</p><p>Head without or with few strioles between eyes, with rather dense punctation (spaces between punctures 1–3× size of punctures); punctures relatively coarse (diameter of punctures equal to diameter of microreticulation cells); head with a row of coarse setigerous punctures along inner margin of each eye and a short row at frontal angle of each eye; a slightly longer puncture row forms fronto-clypeal depression at each head side; microreticulation distinct. Pronotum with numerous strioles, often also on disc; pronotal punctation finer than on head; setigerous punctures form a row along pronotal margins, absent in posterior middle; disc of pronotum with indistinct longitudinal median scratch. Pronotum with fine microreticulation. Elytron with 11 complete, strongly impressed dorsal striae; seldom striae 1 and 5 shortly reduced basally, stria 3, 5, 7 apically, stria 9 interrupted; sometimes strioles present between striae 10 and 11 almost forming a stria; seldom, very small solitary strioles present between suture and stria 1, striae 5 and 6, 9 and 10, 11 and submarginal stria; submarginal stria present, well-developed, long, reaching middle or even more of elytron. Elytron with fine punctation and microreticulation. Ventral part with fine, inconspicuous punctation, invisible on metaventrite and metacoxae and weak on abdominal ventrites; prosternum smooth medially; metaventrite and metacoxae with weak microreticulation; on abdominal ventrites microreticulation almost invisible; metacoxal plates with numerous, distinctly impressed longitudinal strioles, abdominal ventrites 1 and 2 with numerous, long, longitudinal strioles from margin to margin, on abdominal ventrites 3 and 4 strioles situated laterally and turn to middle, almost horizontal, abdominal ventrites 5 and 6 without strioles but with fine punctation that sparser medially and forms a dense, rugose lateral area at each side.</p><p><bold><italic>Structures</italic></bold>: Head relatively broad. Pronotum short and broad; lateral margins distinctly convergent anteriorly. Base of prosternum broadly rounded anteriorly, convex medially; blade of prosternal process large, broad, convex in middle.</p><p><bold><italic>Male</italic></bold>: Protibia straight, not modified. Proclaws relatively short, subequal in length; anterior claw slightly more strongly curved downwards than posterior. Median lobe of aedeagus with two lobes of dorsal sclerite rather narrow; left dorsal lobe distinctly shorter that right one, with a lateral crest interrupted into apical and basal parts; apex of left dorsal lobe distinctly curved downwards and to left, dorsally with denticulation (spinulae) visible in lateral left view due to curvature to left; right dorsal lobe with small, indistinct, elongate median impression and modified apex: large, swollen, rounded; left lobe of ventral sclerite with its sclerotised area rather large, broad, slightly concave, rounded apically, shorter than right ventral and dorsal lobes and slightly more than 1/2 length of left dorsal lobe. Paramere with setae distinctly divided into distal and proximal; proximal setae distinctly sparser and shorter than distal, sometimes present only as few setae in right paramere (Fig. <xref ref-type="fig" rid="F44">70</xref>).</p><p><bold><italic>Female</italic></bold>: Dimorphic. Forms with strioles are rare. Ratio shiny to with strioles is 13: 1 in the locality Pap028.</p></tp:treatment-sec><tp:treatment-sec sec-type="variability" id="SECID0EZMBM"><title>Variability.</title><p>There is an insignificant variation in the colouration and dorsal striolation described above.</p></tp:treatment-sec><tp:treatment-sec sec-type="Affinities" id="SECID0E5MBM"><title>Affinities.</title><p>In general shape of median lobe, especially in shape of the sclerotised area of left ventral lobe and in shape of the lateral crest of the left dorsal lobe, the species is similar to <italic><tp:taxon-name><tp:taxon-name-part taxon-name-part-type="genus" reg="Austrelatus">A.</tp:taxon-name-part><tp:taxon-name-part taxon-name-part-type="species" reg="lembenensis">lembenensis</tp:taxon-name-part></tp:taxon-name></italic> sp. nov., <italic><tp:taxon-name><tp:taxon-name-part taxon-name-part-type="genus" reg="Austrelatus">A.</tp:taxon-name-part><tp:taxon-name-part taxon-name-part-type="species" reg="fojaensis">fojaensis</tp:taxon-name-part></tp:taxon-name></italic> sp. nov., and <italic><tp:taxon-name><tp:taxon-name-part taxon-name-part-type="genus" reg="Austrelatus">A.</tp:taxon-name-part><tp:taxon-name-part taxon-name-part-type="species" reg="innominatus">innominatus</tp:taxon-name-part></tp:taxon-name></italic> sp. nov. The species can be distinguished from the first two species by elytron with 11+1 striae and without basal yellowish spots, pronotum with numerous strioles, and shape of the median lobe sclerites. From <italic><tp:taxon-name><tp:taxon-name-part taxon-name-part-type="genus" reg="Austrelatus">A.</tp:taxon-name-part><tp:taxon-name-part taxon-name-part-type="species" reg="innominatus">innominatus</tp:taxon-name-part></tp:taxon-name></italic> sp. nov., it differs by pronotum with numerous strioles, elytron with 11+1 striae more complete and more strongly impressed and without basal yellowish spots and shape of the median lobe sclerites.</p></tp:treatment-sec><tp:treatment-sec sec-type="etymology" id="SECID0EQOBM"><title>Etymology.</title><p>The species is named after Rouaffer River. The species name is a noun in the nominative singular standing apposition.</p></tp:treatment-sec><tp:treatment-sec sec-type="distribution" id="SECID0EVOBM"><title>Distribution.</title><p>New Guinean endemic. Indonesia: Papua Province: Puncak Regency (Fig. <xref ref-type="fig" rid="F55">84</xref>).</p></tp:treatment-sec><tp:treatment-sec sec-type="habitat" id="SECID0E6OBM"><title>Habitat.</title><p>At the type locality, the species was collected in a large forest stream (Fig. <xref ref-type="fig" rid="F58">90</xref>); at the locality PAP042 in a forest pool (Fig. <xref ref-type="fig" rid="F60">93</xref>).</p></tp:treatment-sec><tp:treatment-sec><!--Section generated to contain objects referenced in tp:taxon-treatment.--><fig id="F43" position="float" orientation="portrait"><object-id xmlns:xlink="http://www.w3.org/1999/xlink" content-type="doi" xlink:type="simple">10.3897/zookeys.1170.103834.figures66-69</object-id><object-id xmlns:xlink="http://www.w3.org/1999/xlink" content-type="arpha" xlink:type="simple">05C90FEE-D81B-5B67-9232-9741146AFF29</object-id><label>Figures 66–69.</label><caption><p>Habitus and colouration of <bold>66</bold><italic><tp:taxon-name><tp:taxon-name-part taxon-name-part-type="genus" reg="Austrelatus">Austrelatus</tp:taxon-name-part><tp:taxon-name-part taxon-name-part-type="species" reg="rouaffer">rouaffer</tp:taxon-name-part></tp:taxon-name></italic> sp. nov. <bold>67</bold><italic><tp:taxon-name><tp:taxon-name-part taxon-name-part-type="genus" reg="Austrelatus">A.</tp:taxon-name-part><tp:taxon-name-part taxon-name-part-type="species" reg="wanggarensis">wanggarensis</tp:taxon-name-part></tp:taxon-name></italic> sp. nov. <bold>68</bold><italic><tp:taxon-name><tp:taxon-name-part taxon-name-part-type="genus" reg="Austrelatus">A.</tp:taxon-name-part><tp:taxon-name-part taxon-name-part-type="species" reg="vagauensis">vagauensis</tp:taxon-name-part></tp:taxon-name></italic> sp. nov. <bold>69</bold><italic><tp:taxon-name><tp:taxon-name-part taxon-name-part-type="genus" reg="Austrelatus">A.</tp:taxon-name-part><tp:taxon-name-part taxon-name-part-type="species" reg="sandaunensis">sandaunensis</tp:taxon-name-part></tp:taxon-name></italic> sp. nov.</p></caption><graphic xmlns:xlink="http://www.w3.org/1999/xlink" xlink:href="zookeys-1170-001_article-103834__-g043.jpg" position="float" orientation="portrait" xlink:type="simple" id="oo_881150.jpg"><uri content-type="original_file" xlink:type="simple">https://binary.pensoft.net/fig/881150</uri></graphic></fig><fig id="F44" position="float" orientation="portrait"><object-id xmlns:xlink="http://www.w3.org/1999/xlink" content-type="doi" xlink:type="simple">10.3897/zookeys.1170.103834.figure70</object-id><object-id xmlns:xlink="http://www.w3.org/1999/xlink" content-type="arpha" xlink:type="simple">507C3718-DDC0-50B2-9476-D0182240299D</object-id><label>Figure 70.</label><caption><p><italic><tp:taxon-name><tp:taxon-name-part taxon-name-part-type="genus" reg="Austrelatus">Austrelatus</tp:taxon-name-part><tp:taxon-name-part taxon-name-part-type="species" reg="rouaffer">rouaffer</tp:taxon-name-part></tp:taxon-name></italic> sp. nov., median lobe <bold>A</bold> left lateral view <bold>B</bold> right lateral view <bold>C</bold> ventral view <bold>D</bold> left paramere in external view <bold>E</bold> right paramere in internal view. Scale bar: one unit – 0.1 mm (<bold>A–C</bold>).</p></caption><graphic xmlns:xlink="http://www.w3.org/1999/xlink" xlink:href="zookeys-1170-001_article-103834__-g044.jpg" position="float" orientation="portrait" xlink:type="simple" id="oo_881151.jpg"><uri content-type="original_file" xlink:type="simple">https://binary.pensoft.net/fig/881151</uri></graphic></fig><fig id="F55" position="float" orientation="portrait"><object-id xmlns:xlink="http://www.w3.org/1999/xlink" content-type="doi" xlink:type="simple">10.3897/zookeys.1170.103834.figure84</object-id><object-id xmlns:xlink="http://www.w3.org/1999/xlink" content-type="arpha" xlink:type="simple">CF5DB7C2-E096-5418-B7F2-92DC2C5177AF</object-id><label>Figure 84.</label><caption><p>Map of New Guinea showing distribution of 14 <italic><tp:taxon-name><tp:taxon-name-part taxon-name-part-type="genus" reg="Austrelatus">Austrelatus</tp:taxon-name-part></tp:taxon-name></italic> species.</p></caption><graphic xmlns:xlink="http://www.w3.org/1999/xlink" xlink:href="zookeys-1170-001_article-103834__-g055.jpg" position="float" orientation="portrait" xlink:type="simple" id="oo_881162.jpg"><uri content-type="original_file" xlink:type="simple">https://binary.pensoft.net/fig/881162</uri></graphic></fig><fig id="F58" position="float" orientation="portrait"><object-id xmlns:xlink="http://www.w3.org/1999/xlink" content-type="doi" xlink:type="simple">10.3897/zookeys.1170.103834.figures89-90</object-id><object-id xmlns:xlink="http://www.w3.org/1999/xlink" content-type="arpha" xlink:type="simple">5B8B2C44-08A8-5DCC-B88B-E055BE739EA8</object-id><label>Figures 89, 90.</label><caption><p>Habitats of <italic><tp:taxon-name><tp:taxon-name-part taxon-name-part-type="genus" reg="Austrelatus">Austrelatus</tp:taxon-name-part></tp:taxon-name></italic> species, Indonesia: Papua <bold>89</bold> Foja Mts, bog in rainforest, (PAP058): type locality of <italic><tp:taxon-name><tp:taxon-name-part taxon-name-part-type="genus" reg="Austrelatus">A.</tp:taxon-name-part><tp:taxon-name-part taxon-name-part-type="species" reg="fojaensis">fojaensis</tp:taxon-name-part></tp:taxon-name></italic> sp. nov. <bold>90</bold> Rouaffer, Iratoi, forest stream, (PAP028): type locality of <italic><tp:taxon-name><tp:taxon-name-part taxon-name-part-type="genus" reg="Austrelatus">A.</tp:taxon-name-part><tp:taxon-name-part taxon-name-part-type="species" reg="setiphallus">setiphallus</tp:taxon-name-part></tp:taxon-name></italic> sp. nov., <italic><tp:taxon-name><tp:taxon-name-part taxon-name-part-type="genus" reg="Austrelatus">A.</tp:taxon-name-part><tp:taxon-name-part taxon-name-part-type="species" reg="rugosus">rugosus</tp:taxon-name-part></tp:taxon-name></italic> sp. nov. and <italic><tp:taxon-name><tp:taxon-name-part taxon-name-part-type="genus" reg="Austrelatus">A.</tp:taxon-name-part><tp:taxon-name-part taxon-name-part-type="species" reg="rouaffer">rouaffer</tp:taxon-name-part></tp:taxon-name></italic> sp. nov. and habitat of <italic><tp:taxon-name><tp:taxon-name-part taxon-name-part-type="genus" reg="Austrelatus">A.</tp:taxon-name-part><tp:taxon-name-part taxon-name-part-type="species" reg="kaszabi">kaszabi</tp:taxon-name-part></tp:taxon-name></italic> (Guignot, 1956). Photographs by MB.</p></caption><graphic xmlns:xlink="http://www.w3.org/1999/xlink" xlink:href="zookeys-1170-001_article-103834__-g058.jpg" position="float" orientation="portrait" xlink:type="simple" id="oo_881165.jpg"><uri content-type="original_file" xlink:type="simple">https://binary.pensoft.net/fig/881165</uri></graphic></fig><fig id="F60" position="float" orientation="portrait"><object-id xmlns:xlink="http://www.w3.org/1999/xlink" content-type="doi" xlink:type="simple">10.3897/zookeys.1170.103834.figure93</object-id><object-id xmlns:xlink="http://www.w3.org/1999/xlink" content-type="arpha" xlink:type="simple">4F84D3C2-4E44-50B5-8CC1-3CF52FA9DE93</object-id><label>Figure 93.</label><caption><p>Habitat of <italic><tp:taxon-name><tp:taxon-name-part taxon-name-part-type="genus" reg="Austrelatus">Austrelatus</tp:taxon-name-part></tp:taxon-name></italic> species, Indonesia: Papua, S Iratoi, forest pool, (PAP042): type locality of <italic><tp:taxon-name><tp:taxon-name-part taxon-name-part-type="genus" reg="Austrelatus">A.</tp:taxon-name-part><tp:taxon-name-part taxon-name-part-type="species" reg="securiformis">securiformis</tp:taxon-name-part></tp:taxon-name></italic> sp. nov. and habitat of <italic><tp:taxon-name><tp:taxon-name-part taxon-name-part-type="genus" reg="Austrelatus">A.</tp:taxon-name-part><tp:taxon-name-part taxon-name-part-type="species" reg="rouaffer">rouaffer</tp:taxon-name-part></tp:taxon-name></italic> sp. nov. and <italic><tp:taxon-name><tp:taxon-name-part taxon-name-part-type="genus" reg="Austrelatus">A.</tp:taxon-name-part><tp:taxon-name-part taxon-name-part-type="species" reg="nadjae">nadjae</tp:taxon-name-part></tp:taxon-name></italic> sp. nov. Photograph by MB.</p></caption><graphic xmlns:xlink="http://www.w3.org/1999/xlink" xlink:href="zookeys-1170-001_article-103834__-g060.jpg" position="float" orientation="portrait" xlink:type="simple" id="oo_881167.jpg"><uri content-type="original_file" xlink:type="simple">https://binary.pensoft.net/fig/881167</uri></graphic></fig></tp:treatment-sec></tp:taxon-treatment>
