# Supplementary material for: ﻿Austrelatus gen. nov., a new genus of Australasian diving beetles (Coleoptera, Dytiscidae, Copelatinae), with the discovery of 31 new species from New Guinea
Source: Zookeys. 2023 Jul 19;1170:1–164. doi: 10.3897/zookeys.1170.103834 (PMC10372772; doi:10.3897/zookeys.1170.103834)
Supplement: XML Treatment for Austrelatus testegensis [file zookeys.1170.103834-treatment33.xml]

<!DOCTYPE tp:taxon-treatment
  PUBLIC "-//TaxonX//DTD Taxonomic Treatment Publishing DTD v0 20100105//EN" "tax-treatment-NSO.dtd">
<tp:taxon-treatment xmlns:tp="http://www.plazi.org/taxpub"><tp:treatment-meta><kwd-group><label>Taxon classification</label><kwd>
                <named-content content-type="kingdom">Animalia</named-content>
              </kwd><kwd>
                <named-content content-type="order">Coleoptera</named-content>
              </kwd><kwd>
                <named-content content-type="family">Dytiscidae</named-content>
              </kwd></kwd-group><mixed-citation publication-type="journal"><person-group><name><surname>Shaverdo</surname><given-names>Helena</given-names></name><name><surname>Hájek</surname><given-names>Jiří</given-names></name><name><surname>Hendrich</surname><given-names>Lars</given-names></name><name><surname>Surbakti</surname><given-names>Suriani</given-names></name><name><surname>Panjaitan</surname><given-names>Rawati</given-names></name><name><surname>Balke</surname><given-names>Michael</given-names></name></person-group><article-title>﻿<italic><tp:taxon-name><tp:taxon-name-part taxon-name-part-type="genus" reg="Austrelatus">Austrelatus</tp:taxon-name-part></tp:taxon-name></italic> gen. nov., a new genus of Australasian diving beetles (<tp:taxon-name><tp:taxon-name-part taxon-name-part-type="order">Coleoptera</tp:taxon-name-part></tp:taxon-name>, <tp:taxon-name><tp:taxon-name-part taxon-name-part-type="family">Dytiscidae</tp:taxon-name-part></tp:taxon-name>, <tp:taxon-name><tp:taxon-name-part taxon-name-part-type="subfamily">Copelatinae</tp:taxon-name-part></tp:taxon-name>), with the discovery of 31 new species from New Guinea</article-title><source>Zookeys</source><day>19</day><month>07</month><year>2023</year><volume>1170</volume><fpage>1</fpage><lpage>164</lpage><pub-id pub-id-type="doi">10.3897/zookeys.1170.103834</pub-id></mixed-citation></tp:treatment-meta><tp:nomenclature><label>﻿29.</label><tp:taxon-name>
              <object-id xmlns:xlink="http://www.w3.org/1999/xlink" content-type="arpha" xlink:type="simple">CFAD9D8F-9CE0-5DA1-B257-B6577E188CD0</object-id>
              <tp:taxon-name-part taxon-name-part-type="genus" reg="Austrelatus">Austrelatus</tp:taxon-name-part>
              <tp:taxon-name-part taxon-name-part-type="species" reg="testegensis">testegensis</tp:taxon-name-part>
              <object-id xmlns:xlink="http://www.w3.org/1999/xlink" content-type="zoobank" xlink:type="simple">https://zoobank.org/A27A8F25-4C11-4C2E-BD69-E284903159A7</object-id>
            </tp:taxon-name><tp:taxon-status xmlns:xlink="http://www.w3.org/1999/xlink" xlink:type="simple">sp. nov.</tp:taxon-status><xref ref-type="fig" rid="F25">Figs 39</xref><xref ref-type="fig" rid="F29">, 43</xref><xref ref-type="fig" rid="F54">, 83</xref></tp:nomenclature><tp:treatment-sec sec-type="type locality" id="SECID0EG3CM"><title>Type locality.</title><p>Indonesia: West Papua Province: Manokwari Regency, Testega, <named-content xmlns:xlink="http://www.w3.org/1999/xlink" content-type="dwc:verbatimCoordinates" xlink:type="simple"><named-content content-type="geo-json" specific-use="{&#34;type&#34;:&#34;Point&#34;,&#34;coordinates&#34;:[133.590861,-1.368694]}" id="NCID0EP3CM" xlink:type="simple">01°22'07.3"S, 133°35'27.1"E</named-content></named-content>, 1212 m a.s.l.</p></tp:treatment-sec><tp:treatment-sec sec-type="type material" id="SECID0EU3CM"><title>Type material.</title><p><bold><italic>Holotype</italic></bold>: male “Indonesia: Papua Barat, Testega, 1212 m, 3.v.2015, <named-content xmlns:xlink="http://www.w3.org/1999/xlink" content-type="dwc:verbatimCoordinates" xlink:type="simple"><named-content content-type="geo-json" specific-use="{&#34;type&#34;:&#34;Point&#34;,&#34;coordinates&#34;:[133.590800,-1.368600]}" id="NCID0EC4CM" xlink:type="simple">-1,3686 133,5908</named-content></named-content>, UNIPA team (BH054)” (<named-content xmlns:xlink="http://www.w3.org/1999/xlink" content-type="dwc:institutional_code" xlink:title="Museum Zoologicum Bogoriense, Cibinong, West Java, Indonesia" xlink:href="http://grbio.org/institution/museum-zoologicum-bogoriense" xlink:type="simple">MZB</named-content>).</p></tp:treatment-sec><tp:treatment-sec sec-type="description" id="SECID0EP4CM"><title>Description.</title><p><bold><italic>Body size and form</italic></bold>: Beetle small, with oblong-oval habitus (Fig. <xref ref-type="fig" rid="F25">39</xref>).</p><p><bold><italic>Measurements</italic></bold>: Holotype: <abbrev xmlns:xlink="http://www.w3.org/1999/xlink" xlink:title="total length, measured from anterior margin of clypeus to apex of elytra" id="ABBRID0EF5CM" xlink:type="simple">TL</abbrev> 5.1 mm, <abbrev xmlns:xlink="http://www.w3.org/1999/xlink" xlink:title="total length, measured from anterior margin of clypeus to apex of elytra" id="ABBRID0EJ5CM" xlink:type="simple">TL</abbrev>-H 4.6 mm, MW 2.4 mm, <abbrev xmlns:xlink="http://www.w3.org/1999/xlink" xlink:title="total length, measured from anterior margin of clypeus to apex of elytra" id="ABBRID0EN5CM" xlink:type="simple">TL</abbrev>/MW 2.13; <abbrev xmlns:xlink="http://www.w3.org/1999/xlink" xlink:title="pronotal length" id="ABBRID0ER5CM" xlink:type="simple">PL</abbrev> 0.7 mm, <abbrev xmlns:xlink="http://www.w3.org/1999/xlink" xlink:title="pronotal width at level of posterior margin" id="ABBRID0EV5CM" xlink:type="simple">PW</abbrev> 2.1 mm, <abbrev xmlns:xlink="http://www.w3.org/1999/xlink" xlink:title="pronotal length" id="ABBRID0EZ5CM" xlink:type="simple">PL</abbrev>/<abbrev xmlns:xlink="http://www.w3.org/1999/xlink" xlink:title="pronotal width at level of posterior margin" id="ABBRID0E45CM" xlink:type="simple">PW</abbrev> 0.33; <abbrev xmlns:xlink="http://www.w3.org/1999/xlink" xlink:title="minimum distance between eyes" id="ABBRID0EB6CM" xlink:type="simple">DBE</abbrev> 0.9 mm, <abbrev xmlns:xlink="http://www.w3.org/1999/xlink" xlink:title="minimum distance between eyes" id="ABBRID0EF6CM" xlink:type="simple">DBE</abbrev>/<abbrev xmlns:xlink="http://www.w3.org/1999/xlink" xlink:title="pronotal width at level of posterior margin" id="ABBRID0EJ6CM" xlink:type="simple">PW</abbrev> 0.43.</p><p><bold><italic>Colouration</italic></bold>: Dorsally piceous, with yellowish red head and pronotal sides (Fig. <xref ref-type="fig" rid="F25">39</xref>).</p><p>Head yellowish red, darker narrowly behind eyes. Pronotum piceous on disc and yellowish red on lateral sides, yellow at anterior angles. Elytron uniformly piceous, paler near suture and at apex. Scutellum piceous. Antennae, other head appendages, and legs proximally yellow; legs darker distally, yellowish red, especially metalegs. Venter yellowish red, with paler prosternum.</p><p><bold><italic>Surface sculpture</italic></bold>: Elytron with six complete dorsal striae; submarginal stria present: 6+1 (Fig. <xref ref-type="fig" rid="F25">39</xref>).</p><p>Head without strioles, with relatively sparse punctation (spaces between punctures 1–4× size of punctures); punctures fine (diameter of punctures usually equal to diameter of microreticulation cells or smaller than it); head with a row of setigerous punctures along inner margin of each eye and a short row at frontal angle of each eye; a slightly longer puncture row forms fronto-clypeal depression at each head side; microreticulation distinct. Pronotum with strioles at posterior margin, especially in posterolateral angles, and few anteriorly at middle; with fine longitudinal wrinkles at posterior margin; pronotal punctation finer than on head; setigerous punctures form a row along pronotal margins, absent in posterior middle; disc of pronotum with indistinct longitudinal median scratch. Pronotum with distinct microreticulation. Elytron with six dorsal striae; striae 2–4 and 6 complete, striae 1 and 5 shortly reduced basally; several strioles present between striae, especially numerous between striae 2–4; submarginal striae well-developed, present in apical half. Elytron with fine punctation and distinct microreticulation. Ventral part with fine, inconspicuous punctation, invisible on metaventrite and metacoxae and more distinct on abdominal ventrites; prosternum smooth medially; metaventrite and metacoxae with distinct microreticulation; on abdominal ventrites microreticulation almost invisible; metacoxal plates with numerous, weakly impressed longitudinal strioles, abdominal ventrites 1 and 2 with numerous, long, longitudinal strioles from margin to margin, on abdominal ventrites 3 and 4 strioles situated laterally and turn to middle, almost horizontal, abdominal ventrites 5 and 6 without strioles but with very fine punctation that sparser medially and forms a dense, rugose lateral area at each side.</p><p><bold><italic>Structures</italic></bold>: Head broad. Pronotum short and broad; lateral margins distinctly convergent anteriorly. Base of prosternum broadly rounded anteriorly, convex medially; blade of prosternal process rather broad, convex in middle.</p><p><bold><italic>Male</italic></bold>: Protibia straight, not modified. Proclaws simple, rather long, subequal in length. Median lobe of aedeagus with two lobes of dorsal sclerite rather narrow; left dorsal lobe distinctly shorter that right one, with weak, long lateral crest and apex evenly curved downwards and to left, dorsally with distinct denticulation (spinulae) visible also in lateral left view; right dorsal lobe with small, indistinct, elongate median impression and modified apex: relatively large, slightly swollen, broadly rounded; left lobe of ventral sclerite with its sclerotised area large, rounded apically, shorter than right ventral and dorsal lobes and approximately ½ of length of left dorsal lobe. Paramere with setae not divided into distal and proximal; more distally situated setae denser than more proximal ones (Fig. <xref ref-type="fig" rid="F29">43</xref>).</p><p><bold><italic>Female</italic></bold>: Unknown.</p></tp:treatment-sec><tp:treatment-sec sec-type="Affinities" id="SECID0E5ADM"><title>Affinities.</title><p>In general shape of median lobe, especially in shape of the sclerotised area of left ventral lobe and in shape of the lateral crest of the left dorsal lobe, the species is similar to <italic><tp:taxon-name><tp:taxon-name-part taxon-name-part-type="genus" reg="Austrelatus">A.</tp:taxon-name-part><tp:taxon-name-part taxon-name-part-type="species" reg="fakfak">fakfak</tp:taxon-name-part></tp:taxon-name></italic> sp. nov., <italic><tp:taxon-name><tp:taxon-name-part taxon-name-part-type="genus" reg="Austrelatus">A.</tp:taxon-name-part><tp:taxon-name-part taxon-name-part-type="species" reg="manokwariensis">manokwariensis</tp:taxon-name-part></tp:taxon-name></italic> sp. nov., and <italic><tp:taxon-name><tp:taxon-name-part taxon-name-part-type="genus" reg="Austrelatus">A.</tp:taxon-name-part><tp:taxon-name-part taxon-name-part-type="species" reg="wanggarensis">wanggarensis</tp:taxon-name-part></tp:taxon-name></italic> sp. nov. The latter can be distinguished from <italic><tp:taxon-name><tp:taxon-name-part taxon-name-part-type="genus" reg="Austrelatus">A.</tp:taxon-name-part><tp:taxon-name-part taxon-name-part-type="species" reg="testegensis">testegensis</tp:taxon-name-part></tp:taxon-name></italic> sp. nov. by 11+1 elytral striae, presence of elytral maculation, and shape and size of the median lobe sclerites. <italic><tp:taxon-name><tp:taxon-name-part taxon-name-part-type="genus" reg="Austrelatus">Austrelatus</tp:taxon-name-part><tp:taxon-name-part taxon-name-part-type="species" reg="testegensis">testegensis</tp:taxon-name-part></tp:taxon-name></italic> sp. nov. is most similar in the shape of median lobe sclerites to <italic><tp:taxon-name><tp:taxon-name-part taxon-name-part-type="genus" reg="Austrelatus">A.</tp:taxon-name-part><tp:taxon-name-part taxon-name-part-type="species" reg="fakfak">fakfak</tp:taxon-name-part></tp:taxon-name></italic> sp. nov. From it and <italic><tp:taxon-name><tp:taxon-name-part taxon-name-part-type="genus" reg="Austrelatus">A.</tp:taxon-name-part><tp:taxon-name-part taxon-name-part-type="species" reg="manokwariensis">manokwariensis</tp:taxon-name-part></tp:taxon-name></italic> sp. nov., <italic><tp:taxon-name><tp:taxon-name-part taxon-name-part-type="genus" reg="Austrelatus">A.</tp:taxon-name-part><tp:taxon-name-part taxon-name-part-type="species" reg="testegensis">testegensis</tp:taxon-name-part></tp:taxon-name></italic> sp. nov. differs by the uniform colouration of the elytron and presence of strioles on the pronotum and especially on elytron, as well as in shape and size of the median lobe sclerites.</p></tp:treatment-sec><tp:treatment-sec sec-type="etymology" id="SECID0E3DDM"><title>Etymology.</title><p>The species is named after its type locality, Testega Village. The name is an adjective in the nominative singular.</p></tp:treatment-sec><tp:treatment-sec sec-type="distribution" id="SECID0EBEDM"><title>Distribution.</title><p>New Guinean endemic. Indonesia: West Papua Province: Manokwari Regency. The species is known only from its type locality (Fig. <xref ref-type="fig" rid="F54">83</xref>).</p></tp:treatment-sec><tp:treatment-sec sec-type="habitat" id="SECID0ELEDM"><title>Habitat.</title><p>The species was collected in stream-side puddles.</p></tp:treatment-sec><tp:treatment-sec><!--Section generated to contain objects referenced in tp:taxon-treatment.--><fig id="F25" position="float" orientation="portrait"><object-id xmlns:xlink="http://www.w3.org/1999/xlink" content-type="doi" xlink:type="simple">10.3897/zookeys.1170.103834.figures36-39</object-id><object-id xmlns:xlink="http://www.w3.org/1999/xlink" content-type="arpha" xlink:type="simple">AA5D284E-5975-5398-BBE3-B024D9F0DE56</object-id><label>Figures 36–39.</label><caption><p>Habitus and colouration of <bold>36</bold><italic><tp:taxon-name><tp:taxon-name-part taxon-name-part-type="genus" reg="Austrelatus">Austrelatus</tp:taxon-name-part><tp:taxon-name-part taxon-name-part-type="species" reg="neoguineensis">neoguineensis</tp:taxon-name-part></tp:taxon-name></italic> (Zimmermann, 1919), lectotype <bold>37</bold><italic><tp:taxon-name><tp:taxon-name-part taxon-name-part-type="genus" reg="Austrelatus">A.</tp:taxon-name-part><tp:taxon-name-part taxon-name-part-type="species" reg="mirificus">mirificus</tp:taxon-name-part></tp:taxon-name></italic> sp. nov. <bold>38</bold><italic><tp:taxon-name><tp:taxon-name-part taxon-name-part-type="genus" reg="Austrelatus">A.</tp:taxon-name-part><tp:taxon-name-part taxon-name-part-type="species" reg="securiformis">securiformis</tp:taxon-name-part></tp:taxon-name></italic> sp. nov. <bold>39</bold><italic><tp:taxon-name><tp:taxon-name-part taxon-name-part-type="genus" reg="Austrelatus">A.</tp:taxon-name-part><tp:taxon-name-part taxon-name-part-type="species" reg="testegensis">testegensis</tp:taxon-name-part></tp:taxon-name></italic> sp. nov.</p></caption><graphic xmlns:xlink="http://www.w3.org/1999/xlink" xlink:href="zookeys-1170-001_article-103834__-g025.jpg" position="float" orientation="portrait" xlink:type="simple" id="oo_881132.jpg"><uri content-type="original_file" xlink:type="simple">https://binary.pensoft.net/fig/881132</uri></graphic></fig><fig id="F29" position="float" orientation="portrait"><object-id xmlns:xlink="http://www.w3.org/1999/xlink" content-type="doi" xlink:type="simple">10.3897/zookeys.1170.103834.figure43</object-id><object-id xmlns:xlink="http://www.w3.org/1999/xlink" content-type="arpha" xlink:type="simple">95BA3441-E8E0-52D8-BA56-72EAA4E73E05</object-id><label>Figure 43.</label><caption><p><italic><tp:taxon-name><tp:taxon-name-part taxon-name-part-type="genus" reg="Austrelatus">Austrelatus</tp:taxon-name-part><tp:taxon-name-part taxon-name-part-type="species" reg="testegensis">testegensis</tp:taxon-name-part></tp:taxon-name></italic> sp. nov., median lobe <bold>A</bold> left lateral view <bold>B</bold> right lateral view <bold>C</bold> ventral view <bold>D</bold> left paramere in external view <bold>E</bold> right paramere in internal view. Scale bar: one unit – 0.1 mm (<bold>A–C</bold>).</p></caption><graphic xmlns:xlink="http://www.w3.org/1999/xlink" xlink:href="zookeys-1170-001_article-103834__-g029.jpg" position="float" orientation="portrait" xlink:type="simple" id="oo_881136.jpg"><uri content-type="original_file" xlink:type="simple">https://binary.pensoft.net/fig/881136</uri></graphic></fig><fig id="F54" position="float" orientation="portrait"><object-id xmlns:xlink="http://www.w3.org/1999/xlink" content-type="doi" xlink:type="simple">10.3897/zookeys.1170.103834.figure83</object-id><object-id xmlns:xlink="http://www.w3.org/1999/xlink" content-type="arpha" xlink:type="simple">B0B4894A-262B-54D4-B429-E0358897A711</object-id><label>Figure 83.</label><caption><p>Map of New Guinea showing distribution of seven <italic><tp:taxon-name><tp:taxon-name-part taxon-name-part-type="genus" reg="Austrelatus">Austrelatus</tp:taxon-name-part></tp:taxon-name></italic> species.</p></caption><graphic xmlns:xlink="http://www.w3.org/1999/xlink" xlink:href="zookeys-1170-001_article-103834__-g054.jpg" position="float" orientation="portrait" xlink:type="simple" id="oo_881161.jpg"><uri content-type="original_file" xlink:type="simple">https://binary.pensoft.net/fig/881161</uri></graphic></fig></tp:treatment-sec></tp:taxon-treatment>
