# Supplementary material for: ﻿Austrelatus gen. nov., a new genus of Australasian diving beetles (Coleoptera, Dytiscidae, Copelatinae), with the discovery of 31 new species from New Guinea
Source: Zookeys. 2023 Jul 19;1170:1–164. doi: 10.3897/zookeys.1170.103834 (PMC10372772; doi:10.3897/zookeys.1170.103834)
Supplement: XML Treatment for Austrelatus toricelli [file zookeys.1170.103834-treatment34.xml]

<!DOCTYPE tp:taxon-treatment
  PUBLIC "-//TaxonX//DTD Taxonomic Treatment Publishing DTD v0 20100105//EN" "tax-treatment-NSO.dtd">
<tp:taxon-treatment xmlns:tp="http://www.plazi.org/taxpub"><tp:treatment-meta><kwd-group><label>Taxon classification</label><kwd>
                <named-content content-type="kingdom">Animalia</named-content>
              </kwd><kwd>
                <named-content content-type="order">Coleoptera</named-content>
              </kwd><kwd>
                <named-content content-type="family">Dytiscidae</named-content>
              </kwd></kwd-group><mixed-citation publication-type="journal"><person-group><name><surname>Shaverdo</surname><given-names>Helena</given-names></name><name><surname>Hájek</surname><given-names>Jiří</given-names></name><name><surname>Hendrich</surname><given-names>Lars</given-names></name><name><surname>Surbakti</surname><given-names>Suriani</given-names></name><name><surname>Panjaitan</surname><given-names>Rawati</given-names></name><name><surname>Balke</surname><given-names>Michael</given-names></name></person-group><article-title>﻿<italic><tp:taxon-name><tp:taxon-name-part taxon-name-part-type="genus" reg="Austrelatus">Austrelatus</tp:taxon-name-part></tp:taxon-name></italic> gen. nov., a new genus of Australasian diving beetles (<tp:taxon-name><tp:taxon-name-part taxon-name-part-type="order">Coleoptera</tp:taxon-name-part></tp:taxon-name>, <tp:taxon-name><tp:taxon-name-part taxon-name-part-type="family">Dytiscidae</tp:taxon-name-part></tp:taxon-name>, <tp:taxon-name><tp:taxon-name-part taxon-name-part-type="subfamily">Copelatinae</tp:taxon-name-part></tp:taxon-name>), with the discovery of 31 new species from New Guinea</article-title><source>Zookeys</source><day>19</day><month>07</month><year>2023</year><volume>1170</volume><fpage>1</fpage><lpage>164</lpage><pub-id pub-id-type="doi">10.3897/zookeys.1170.103834</pub-id></mixed-citation></tp:treatment-meta><tp:nomenclature><label>﻿30.</label><tp:taxon-name>
              <object-id xmlns:xlink="http://www.w3.org/1999/xlink" content-type="arpha" xlink:type="simple">7348419D-99BB-53AB-93E8-23ADBF2D7FCA</object-id>
              <tp:taxon-name-part taxon-name-part-type="genus" reg="Austrelatus">Austrelatus</tp:taxon-name-part>
              <tp:taxon-name-part taxon-name-part-type="species" reg="toricelli">toricelli</tp:taxon-name-part>
              <object-id xmlns:xlink="http://www.w3.org/1999/xlink" content-type="zoobank" xlink:type="simple">https://zoobank.org/2753F39B-6316-48C5-A137-31EC383F4CB9</object-id>
            </tp:taxon-name><tp:taxon-status xmlns:xlink="http://www.w3.org/1999/xlink" xlink:type="simple">sp. nov.</tp:taxon-status><xref ref-type="fig" rid="F30">Figs 47</xref><xref ref-type="fig" rid="F34">, 51</xref><xref ref-type="fig" rid="F54">, 83</xref></tp:nomenclature><tp:treatment-sec sec-type="type locality" id="SECID0EFGDM"><title>Type locality.</title><p>
              Papua New Guinea: Sandaun Province, Toricelli Mountains, south from Sibilanga Station, <named-content xmlns:xlink="http://www.w3.org/1999/xlink" content-type="dwc:verbatimCoordinates" xlink:type="simple"><named-content content-type="geo-json" specific-use="{&#34;type&#34;:&#34;Point&#34;,&#34;coordinates&#34;:[142.499861,-3.652028]}" id="NCID0EOGDM" xlink:type="simple">03°39'07.3"S, 142°29'59.5"E</named-content></named-content>, 350 m a.s.l.</p></tp:treatment-sec><tp:treatment-sec sec-type="type material" id="SECID0ETGDM"><title>Type material.</title><p><bold><italic>Holotype</italic></bold>: male “Papua New Guinea: Sandaun, Toricelli Mts., 2h walk fr Sibilanga Stn, 350 m, 19.iv.2006, <named-content xmlns:xlink="http://www.w3.org/1999/xlink" content-type="dwc:verbatimCoordinates" xlink:type="simple"><named-content content-type="geo-json" specific-use="{&#34;type&#34;:&#34;Point&#34;,&#34;coordinates&#34;:[142.499850,-3.652017]}" id="NCID0EBHDM" xlink:type="simple">03.39.121S 142.29.991E</named-content></named-content>, Balke (PNG 44)” (<named-content xmlns:xlink="http://www.w3.org/1999/xlink" content-type="dwc:institutional_code" xlink:title="SNSB-Zoologische Staatssammlung München, Munich, Germany" xlink:href="http://grbio.org/institution/zoologische-staatssammlung" xlink:type="simple">ZSM</named-content>).</p></tp:treatment-sec><tp:treatment-sec sec-type="description" id="SECID0EOHDM"><title>Description.</title><p><bold><italic>Body size and form</italic></bold>: Beetle medium-sized, with oblong-oval habitus (Fig. <xref ref-type="fig" rid="F30">47</xref>).</p><p><bold><italic>Measurements</italic></bold>: Holotype: <abbrev xmlns:xlink="http://www.w3.org/1999/xlink" xlink:title="total length, measured from anterior margin of clypeus to apex of elytra" id="ABBRID0EEIDM" xlink:type="simple">TL</abbrev> 5.7 mm, <abbrev xmlns:xlink="http://www.w3.org/1999/xlink" xlink:title="total length, measured from anterior margin of clypeus to apex of elytra" id="ABBRID0EIIDM" xlink:type="simple">TL</abbrev>-H 5.15 mm, MW 2.75 mm, <abbrev xmlns:xlink="http://www.w3.org/1999/xlink" xlink:title="total length, measured from anterior margin of clypeus to apex of elytra" id="ABBRID0EMIDM" xlink:type="simple">TL</abbrev>/MW 2.07; <abbrev xmlns:xlink="http://www.w3.org/1999/xlink" xlink:title="pronotal length" id="ABBRID0EQIDM" xlink:type="simple">PL</abbrev> 0.85 mm, <abbrev xmlns:xlink="http://www.w3.org/1999/xlink" xlink:title="pronotal width at level of posterior margin" id="ABBRID0EUIDM" xlink:type="simple">PW</abbrev> 2.4 mm, <abbrev xmlns:xlink="http://www.w3.org/1999/xlink" xlink:title="pronotal length" id="ABBRID0EYIDM" xlink:type="simple">PL</abbrev>/<abbrev xmlns:xlink="http://www.w3.org/1999/xlink" xlink:title="pronotal width at level of posterior margin" id="ABBRID0E3IDM" xlink:type="simple">PW</abbrev> 0.35; <abbrev xmlns:xlink="http://www.w3.org/1999/xlink" xlink:title="minimum distance between eyes" id="ABBRID0EAJDM" xlink:type="simple">DBE</abbrev> 0.95 mm, <abbrev xmlns:xlink="http://www.w3.org/1999/xlink" xlink:title="minimum distance between eyes" id="ABBRID0EEJDM" xlink:type="simple">DBE</abbrev>/<abbrev xmlns:xlink="http://www.w3.org/1999/xlink" xlink:title="pronotal width at level of posterior margin" id="ABBRID0EIJDM" xlink:type="simple">PW</abbrev> 0.4.</p><p><bold><italic>Colouration</italic></bold>: Dorsally dark brown, with almost piceous elytra, yellowish red head, pronotal sides, and spots on elytral base and apex (Fig. <xref ref-type="fig" rid="F30">47</xref>).</p><p>Head yellowish red, dark brown narrowly behind eyes. Pronotum yellowish red to reddish brown, with darker anterior and posterior margins and narrowly disc and paler sides; darkest parts along middle of anterior and posterior margins. Elytron piceous, dark brown narrowly on disc, with two yellowish red basal spots medially, confluent, forming a short band, not reaching lateral elytral margin; at base of striae 1 and 2, with a very vague brownish spot; at apex, with a distinct, rather small, elongate spot. Scutellum reddish brown. Antennae and other head appendages yellow. Pro- and mesolegs yellow and metalegs yellowish red proximally and darker distally. Venter mostly yellowish red.</p><p><bold><italic>Surface sculpture</italic></bold>: Elytron with 10 dorsal striae (most of them complete) due to strong reduction to few strioles of stria 1 (using 11- stria pattern); submarginal stria present: 10+1 (Fig. <xref ref-type="fig" rid="F30">47</xref>).</p><p>Head without strioles, with sparse, inconspicuous punctation (spaces between punctures 1–4× size of punctures); punctures relatively small, weakly impressed (diameter of punctures slightly smaller than diameter of cells of microreticulation); head with a row of setigerous punctures along inner margin of each eye and a short row at frontal angle of each eye; a slightly longer puncture row forms fronto-clypeal depression at each head side; these rows weakly impressed; head with relatively strong microreticulation. Pronotum with sparse strioles along posterior margin, denser laterally, with longitudinal wrinkles at middle of posterior margin; pronotal punctation slightly finer than on head; setigerous punctures form a broad row along pronotal margins, absent in posterior middle; disc of pronotum with thin, longitudinal median scratch. Pronotal microreticulation rather weakly impressed on disc. Elytron with ten more or less complete dorsal striae. Using 11-stria pattern: striae 2, 4, 6, 8, 10, and 11 complete, stria 1 absent or present as fine strioles in apical half, striae 3, 5, and 7 interrupted in whole their length, stria 9 present only in basal 1/3 of elytron. Elytron with very fine, inconspicuous punctation; microreticulation weak. Ventral part with fine, inconspicuous punctation, slightly visible on metaventrite and metacoxae and stronger on abdominal ventrites; prosternum smooth medially; metaventrite and metacoxae with distinct microreticulation medially; on abdominal ventrites microreticulation almost invisible; metacoxal plates with short, numerous longitudinal strioles, abdominal ventrites 1 and 2 with numerous, long, longitudinal strioles from margin to margin, on abdominal ventrites 3 and 4 strioles situated laterally and turn to middle, almost horizontal, abdominal ventrites 5 and6 without strioles but with rather distinct punctation that sparser medially and forms a dense lateral area at each side.</p><p><bold><italic>Structures</italic></bold>: Head relatively broad. Pronotum short and broad; lateral margins distinctly convergent anteriorly. Base of prosternum rounded anteriorly, convex medially; blade of prosternal process relatively broad, convex in middle.</p><p><bold><italic>Male</italic></bold>: Protibia straight, not modified. Proclaws simple, relatively long, equal. Median lobe of aedeagus with two lobes of dorsal sclerite rather narrow, subequal; in lateral left view, left dorsal lobe apically with longitudinal crest, its apex almost straight, pressed to right dorsal lobe; right dorsal lobe with weakly developed, inconspicuous median impression in right lateral view, more or less rounded apex and small crest on its left side where apex of left dorsal lobe placed in left lateral view. Lobes of ventral sclerite weakly sclerotised laterally, visible in left and right lateral views, mostly membranous, subequal, straight apically; sclerotised part of left ventral lobe long, thin, and straight apically in left lateral view. Paramere with setae not divided into distal and proximal; more distally situated setae slightly denser than more proximal ones (Fig. <xref ref-type="fig" rid="F34">51</xref>).</p><p><bold><italic>Female</italic></bold>: Unknown.</p></tp:treatment-sec><tp:treatment-sec sec-type="Affinities" id="SECID0E4KDM"><title>Affinities.</title><p>Based on general shape of the median lobe, the species is very similar to <italic><tp:taxon-name><tp:taxon-name-part taxon-name-part-type="genus" reg="Austrelatus">A.</tp:taxon-name-part><tp:taxon-name-part taxon-name-part-type="species" reg="sandaunensis">sandaunensis</tp:taxon-name-part></tp:taxon-name></italic> sp. nov. but differs from it in elytral striation and shape of median lobe sclerites; for details, see under <italic><tp:taxon-name><tp:taxon-name-part taxon-name-part-type="genus" reg="Austrelatus">A.</tp:taxon-name-part><tp:taxon-name-part taxon-name-part-type="species" reg="sandaunensis">sandaunensis</tp:taxon-name-part></tp:taxon-name></italic> sp. nov.</p></tp:treatment-sec><tp:treatment-sec sec-type="etymology" id="SECID0EZLDM"><title>Etymology.</title><p>The species is named after its type locality, Toricelli Mts. The name is a noun standing in apposition.</p></tp:treatment-sec><tp:treatment-sec sec-type="distribution" id="SECID0E5LDM"><title>Distribution.</title><p>New Guinean endemic. Papua New Guinea: Sandaun Province, Toricelli Mts. The species is known only from the type locality (Fig. <xref ref-type="fig" rid="F54">83</xref>).</p></tp:treatment-sec><tp:treatment-sec sec-type="habitat" id="SECID0EIMDM"><title>Habitat.</title><p>The species was collected in a puddle by the forest edge.</p></tp:treatment-sec><tp:treatment-sec><!--Section generated to contain objects referenced in tp:taxon-treatment.--><fig id="F30" position="float" orientation="portrait"><object-id xmlns:xlink="http://www.w3.org/1999/xlink" content-type="doi" xlink:type="simple">10.3897/zookeys.1170.103834.figures44-47</object-id><object-id xmlns:xlink="http://www.w3.org/1999/xlink" content-type="arpha" xlink:type="simple">31B25D68-A5D3-518A-B37F-6D2170105267</object-id><label>Figures 44–47.</label><caption><p>Habitus and colouration of <bold>44</bold><italic><tp:taxon-name><tp:taxon-name-part taxon-name-part-type="genus" reg="Austrelatus">Austrelatus</tp:taxon-name-part><tp:taxon-name-part taxon-name-part-type="species" reg="fojaensis">fojaensis</tp:taxon-name-part></tp:taxon-name></italic> sp. nov. <bold>45</bold><italic><tp:taxon-name><tp:taxon-name-part taxon-name-part-type="genus" reg="Austrelatus">A.</tp:taxon-name-part><tp:taxon-name-part taxon-name-part-type="species" reg="fakfak">fakfak</tp:taxon-name-part></tp:taxon-name></italic> sp. nov. <bold>46</bold><italic><tp:taxon-name><tp:taxon-name-part taxon-name-part-type="genus" reg="Austrelatus">A.</tp:taxon-name-part><tp:taxon-name-part taxon-name-part-type="species" reg="manokwariensis">manokwariensis</tp:taxon-name-part></tp:taxon-name></italic> sp. nov. <bold>47</bold><italic><tp:taxon-name><tp:taxon-name-part taxon-name-part-type="genus" reg="Austrelatus">A.</tp:taxon-name-part><tp:taxon-name-part taxon-name-part-type="species" reg="toricelli">toricelli</tp:taxon-name-part></tp:taxon-name></italic> sp. nov.</p></caption><graphic xmlns:xlink="http://www.w3.org/1999/xlink" xlink:href="zookeys-1170-001_article-103834__-g030.jpg" position="float" orientation="portrait" xlink:type="simple" id="oo_881137.jpg"><uri content-type="original_file" xlink:type="simple">https://binary.pensoft.net/fig/881137</uri></graphic></fig><fig id="F34" position="float" orientation="portrait"><object-id xmlns:xlink="http://www.w3.org/1999/xlink" content-type="doi" xlink:type="simple">10.3897/zookeys.1170.103834.figure51</object-id><object-id xmlns:xlink="http://www.w3.org/1999/xlink" content-type="arpha" xlink:type="simple">CC45AB64-AF9C-5730-9D32-07B0E1DBDA6B</object-id><label>Figure 51.</label><caption><p><italic><tp:taxon-name><tp:taxon-name-part taxon-name-part-type="genus" reg="Austrelatus">Austrelatus</tp:taxon-name-part><tp:taxon-name-part taxon-name-part-type="species" reg="toricelli">toricelli</tp:taxon-name-part></tp:taxon-name></italic> sp. nov., median lobe <bold>A</bold> left lateral view <bold>B</bold> right lateral view <bold>C</bold> ventral view <bold>D</bold> left paramere in external view <bold>E</bold> right paramere in internal view. Scale bar: one unit – 0.1 mm (<bold>A–C</bold>).</p></caption><graphic xmlns:xlink="http://www.w3.org/1999/xlink" xlink:href="zookeys-1170-001_article-103834__-g034.jpg" position="float" orientation="portrait" xlink:type="simple" id="oo_881141.jpg"><uri content-type="original_file" xlink:type="simple">https://binary.pensoft.net/fig/881141</uri></graphic></fig><fig id="F54" position="float" orientation="portrait"><object-id xmlns:xlink="http://www.w3.org/1999/xlink" content-type="doi" xlink:type="simple">10.3897/zookeys.1170.103834.figure83</object-id><object-id xmlns:xlink="http://www.w3.org/1999/xlink" content-type="arpha" xlink:type="simple">B0B4894A-262B-54D4-B429-E0358897A711</object-id><label>Figure 83.</label><caption><p>Map of New Guinea showing distribution of seven <italic><tp:taxon-name><tp:taxon-name-part taxon-name-part-type="genus" reg="Austrelatus">Austrelatus</tp:taxon-name-part></tp:taxon-name></italic> species.</p></caption><graphic xmlns:xlink="http://www.w3.org/1999/xlink" xlink:href="zookeys-1170-001_article-103834__-g054.jpg" position="float" orientation="portrait" xlink:type="simple" id="oo_881161.jpg"><uri content-type="original_file" xlink:type="simple">https://binary.pensoft.net/fig/881161</uri></graphic></fig></tp:treatment-sec></tp:taxon-treatment>
