# Supplementary material for: ﻿Austrelatus gen. nov., a new genus of Australasian diving beetles (Coleoptera, Dytiscidae, Copelatinae), with the discovery of 31 new species from New Guinea
Source: Zookeys. 2023 Jul 19;1170:1–164. doi: 10.3897/zookeys.1170.103834 (PMC10372772; doi:10.3897/zookeys.1170.103834)
Supplement: XML Treatment for Austrelatus vagauensis [file zookeys.1170.103834-treatment35.xml]

<!DOCTYPE tp:taxon-treatment
  PUBLIC "-//TaxonX//DTD Taxonomic Treatment Publishing DTD v0 20100105//EN" "tax-treatment-NSO.dtd">
<tp:taxon-treatment xmlns:tp="http://www.plazi.org/taxpub"><tp:treatment-meta><kwd-group><label>Taxon classification</label><kwd>
                <named-content content-type="kingdom">Animalia</named-content>
              </kwd><kwd>
                <named-content content-type="order">Coleoptera</named-content>
              </kwd><kwd>
                <named-content content-type="family">Dytiscidae</named-content>
              </kwd></kwd-group><mixed-citation publication-type="journal"><person-group><name><surname>Shaverdo</surname><given-names>Helena</given-names></name><name><surname>Hájek</surname><given-names>Jiří</given-names></name><name><surname>Hendrich</surname><given-names>Lars</given-names></name><name><surname>Surbakti</surname><given-names>Suriani</given-names></name><name><surname>Panjaitan</surname><given-names>Rawati</given-names></name><name><surname>Balke</surname><given-names>Michael</given-names></name></person-group><article-title>﻿<italic><tp:taxon-name><tp:taxon-name-part taxon-name-part-type="genus" reg="Austrelatus">Austrelatus</tp:taxon-name-part></tp:taxon-name></italic> gen. nov., a new genus of Australasian diving beetles (<tp:taxon-name><tp:taxon-name-part taxon-name-part-type="order">Coleoptera</tp:taxon-name-part></tp:taxon-name>, <tp:taxon-name><tp:taxon-name-part taxon-name-part-type="family">Dytiscidae</tp:taxon-name-part></tp:taxon-name>, <tp:taxon-name><tp:taxon-name-part taxon-name-part-type="subfamily">Copelatinae</tp:taxon-name-part></tp:taxon-name>), with the discovery of 31 new species from New Guinea</article-title><source>Zookeys</source><day>19</day><month>07</month><year>2023</year><volume>1170</volume><fpage>1</fpage><lpage>164</lpage><pub-id pub-id-type="doi">10.3897/zookeys.1170.103834</pub-id></mixed-citation></tp:treatment-meta><tp:nomenclature><label>﻿31.</label><tp:taxon-name>
              <object-id xmlns:xlink="http://www.w3.org/1999/xlink" content-type="arpha" xlink:type="simple">27295C7E-374A-5683-A17A-0BEF75CEA180</object-id>
              <tp:taxon-name-part taxon-name-part-type="genus" reg="Austrelatus">Austrelatus</tp:taxon-name-part>
              <tp:taxon-name-part taxon-name-part-type="species" reg="vagauensis">vagauensis</tp:taxon-name-part>
              <object-id xmlns:xlink="http://www.w3.org/1999/xlink" content-type="zoobank" xlink:type="simple">https://zoobank.org/C62E8B7F-0B4F-4DA9-9DB9-595AD4CD6628</object-id>
            </tp:taxon-name><tp:taxon-status xmlns:xlink="http://www.w3.org/1999/xlink" xlink:type="simple">sp. nov.</tp:taxon-status><xref ref-type="fig" rid="F43">Figs 68</xref><xref ref-type="fig" rid="F46">, 72</xref><xref ref-type="fig" rid="F55">, 84</xref></tp:nomenclature><tp:treatment-sec sec-type="type locality" id="SECID0ECODM"><title>Type locality.</title><p>Papua New Guinea: Morobe Province, Herzog Mts, Vagau, ca. 1200 m a.s.l.</p></tp:treatment-sec><tp:treatment-sec sec-type="type material" id="SECID0EHODM"><title>Type material.</title><p><bold><italic>Holotype</italic></bold>: male “Stn. No. 144.”, “New Guinea: Morobe Dist., Herzog Mts., Vagau, C.4,000 ft. 4–17.i.1965”, “M.E. Bacchus. B.M. 1965-120” (<abbrev xmlns:xlink="http://www.w3.org/1999/xlink" content-type="institution" xlink:title="The Natural History Museum [formerly British Museum (Natural History)], London, UK" id="ABBRID0ESODM" xlink:type="simple">BMNH</abbrev>).</p><p><bold><italic>Paratypes</italic></bold>: PNG: Morobe: 3 males, 6 females with the same label as the holotype (<abbrev xmlns:xlink="http://www.w3.org/1999/xlink" content-type="institution" xlink:title="The Natural History Museum [formerly British Museum (Natural History)], London, UK" id="ABBRID0E5ODM" xlink:type="simple">BMNH</abbrev>, <named-content xmlns:xlink="http://www.w3.org/1999/xlink" content-type="dwc:institutional_code" xlink:title="Naturhistorisches Museum Wien, Vienna, Austria" xlink:href="http://grbio.org/institution/naturhistorisches-museum-wien-0" xlink:type="simple">NHMW</named-content>). 2 males, 2 females “June 23, 1988 Papua New Guinea Morobe, Lake Trist MP Kowalski”, “Loc. 7.9 S, 146.96 E Elev. 1710 m Pandanus swamp NW edge of Lake Trist” (<abbrev xmlns:xlink="http://www.w3.org/1999/xlink" content-type="institution" xlink:title="Collection of Michael P. Kowalski, Charlotte, USA" id="ABBRID0ELPDM" xlink:type="simple">CMPK</abbrev>, <named-content xmlns:xlink="http://www.w3.org/1999/xlink" content-type="dwc:institutional_code" xlink:title="Naturhistorisches Museum Wien, Vienna, Austria" xlink:href="http://grbio.org/institution/naturhistorisches-museum-wien-0" xlink:type="simple">NHMW</named-content>).</p></tp:treatment-sec><tp:treatment-sec sec-type="description" id="SECID0EYPDM"><title>Description.</title><p><bold><italic>Body size and form</italic></bold>: Beetle medium-sized to large, with oblong-oval habitus (Fig. <xref ref-type="fig" rid="F43">68</xref>).</p><p><bold><italic>Measurements</italic></bold>: <abbrev xmlns:xlink="http://www.w3.org/1999/xlink" xlink:title="total length, measured from anterior margin of clypeus to apex of elytra" id="ABBRID0EOQDM" xlink:type="simple">TL</abbrev> 6.1–7 mm, <abbrev xmlns:xlink="http://www.w3.org/1999/xlink" xlink:title="total length, measured from anterior margin of clypeus to apex of elytra" id="ABBRID0ESQDM" xlink:type="simple">TL</abbrev>-H 5.5–6.25 mm, MW 2.9–3.35 mm, <abbrev xmlns:xlink="http://www.w3.org/1999/xlink" xlink:title="total length, measured from anterior margin of clypeus to apex of elytra" id="ABBRID0EWQDM" xlink:type="simple">TL</abbrev>/MW 2–2.1; <abbrev xmlns:xlink="http://www.w3.org/1999/xlink" xlink:title="pronotal length" id="ABBRID0E1QDM" xlink:type="simple">PL</abbrev> 0.85–1 mm, <abbrev xmlns:xlink="http://www.w3.org/1999/xlink" xlink:title="pronotal width at level of posterior margin" id="ABBRID0E5QDM" xlink:type="simple">PW</abbrev> 2.5–2.9 mm, <abbrev xmlns:xlink="http://www.w3.org/1999/xlink" xlink:title="pronotal length" id="ABBRID0ECRDM" xlink:type="simple">PL</abbrev>/<abbrev xmlns:xlink="http://www.w3.org/1999/xlink" xlink:title="pronotal width at level of posterior margin" id="ABBRID0EGRDM" xlink:type="simple">PW</abbrev> 0.33–0.35; <abbrev xmlns:xlink="http://www.w3.org/1999/xlink" xlink:title="minimum distance between eyes" id="ABBRID0EKRDM" xlink:type="simple">DBE</abbrev> 1–1.1 mm, <abbrev xmlns:xlink="http://www.w3.org/1999/xlink" xlink:title="minimum distance between eyes" id="ABBRID0EORDM" xlink:type="simple">DBE</abbrev>/<abbrev xmlns:xlink="http://www.w3.org/1999/xlink" xlink:title="pronotal width at level of posterior margin" id="ABBRID0ESRDM" xlink:type="simple">PW</abbrev> 0.38–0.41.</p><p>Holotype: <abbrev xmlns:xlink="http://www.w3.org/1999/xlink" xlink:title="total length, measured from anterior margin of clypeus to apex of elytra" id="ABBRID0EYRDM" xlink:type="simple">TL</abbrev> 6.4 mm, <abbrev xmlns:xlink="http://www.w3.org/1999/xlink" xlink:title="total length, measured from anterior margin of clypeus to apex of elytra" id="ABBRID0E3RDM" xlink:type="simple">TL</abbrev>-H 5.85 mm, MW 3.1 mm, <abbrev xmlns:xlink="http://www.w3.org/1999/xlink" xlink:title="total length, measured from anterior margin of clypeus to apex of elytra" id="ABBRID0EASDM" xlink:type="simple">TL</abbrev>/MW 2.07; <abbrev xmlns:xlink="http://www.w3.org/1999/xlink" xlink:title="pronotal length" id="ABBRID0EESDM" xlink:type="simple">PL</abbrev> 0.9 mm, <abbrev xmlns:xlink="http://www.w3.org/1999/xlink" xlink:title="pronotal width at level of posterior margin" id="ABBRID0EISDM" xlink:type="simple">PW</abbrev> 2.7 mm, <abbrev xmlns:xlink="http://www.w3.org/1999/xlink" xlink:title="pronotal length" id="ABBRID0EMSDM" xlink:type="simple">PL</abbrev>/<abbrev xmlns:xlink="http://www.w3.org/1999/xlink" xlink:title="pronotal width at level of posterior margin" id="ABBRID0EQSDM" xlink:type="simple">PW</abbrev> 0.33; <abbrev xmlns:xlink="http://www.w3.org/1999/xlink" xlink:title="minimum distance between eyes" id="ABBRID0EUSDM" xlink:type="simple">DBE</abbrev> 1.05 mm, <abbrev xmlns:xlink="http://www.w3.org/1999/xlink" xlink:title="minimum distance between eyes" id="ABBRID0EYSDM" xlink:type="simple">DBE</abbrev>/<abbrev xmlns:xlink="http://www.w3.org/1999/xlink" xlink:title="pronotal width at level of posterior margin" id="ABBRID0E3SDM" xlink:type="simple">PW</abbrev> 0.39.</p><p><bold><italic>Colouration</italic></bold>: Dorsally piceous, with yellowish red head medially, pronotal sides and three small basal spots and one apical spot on elytron (Fig. <xref ref-type="fig" rid="F43">68</xref>).</p><p>Head yellowish red, dark brown behind eyes and reddish brown anteriorly, often also reddish brown medially, so that head has a broad, yellowish red V-like pattern or a reddish brown, median spot. Pronotum piceous on disc and paler towards sides, broadly yellowish red on them. Elytron piceous, with three rather distinct, small, yellowish red spots on elytral base: one between striae 1 and 3, second between striae 5 and 7 and third between striae 9 and 10; these spots never confluent; elytron with a distinct, narrow, yellow lateral band ending up with a slightly broader elongate apical spot. Scutellum yellowish red. Antennae, other head appendages, and legs proximally yellowish red; legs darker distally, yellowish red, especially metalegs. Venter piceous, with paler prosternum. Teneral beetles paler. The holotype is teneral specimen.</p><p><bold><italic>Surface sculpture</italic></bold>: Elytron with 11 dorsal strongly impressed striae; submarginal stria present: 11+1 (Fig. <xref ref-type="fig" rid="F43">68</xref>).</p><p>Head with strioles between eyes, with rather dense punctation (spaces between punctures 1–3× times size of punctures); punctures relatively fine (diameter of punctures equal to diameter of microreticulation cells or smaller than it); head with a row of coarse setigerous punctures along inner margin of each eye and a short row at frontal angle of each eye; a slightly longer puncture row forms fronto-clypeal depression at each head side; microreticulation weak. Pronotum with numerous strioles; pronotal punctation finer and denser than on head; setigerous punctures form a row along pronotal margins, absent in posterior middle; disc of pronotum with indistinct longitudinal median scratch. Pronotum with fine microreticulation. Elytron with 11 strongly impressed dorsal striae; stria 5 shortly reduced basally; striae 1, 3, 5, 7, and 9 shortly reduced apically; submarginal striae present, long, well-developed, reaching ½ or more of elytron. Elytron with fine punctation and microreticulation. Ventral part with fine, inconspicuous punctation, invisible on metaventrite and metacoxae and weak on abdominal ventrites; prosternum smooth medially; metaventrite and metacoxae with weak microreticulation; on abdominal ventrites microreticulation almost invisible; metacoxal plates with numerous, strongly impressed longitudinal strioles, abdominal ventrites 1 and 2 with numerous, long, longitudinal strioles from margin to margin, on abdominal ventrites 3 and 4 strioles situated laterally and turn to middle, almost horizontal, abdominal ventrites 5 and 6 without strioles but with fine punctation that sparser medially and forms a dense, rugose lateral area at each side.</p><p><bold><italic>Structures</italic></bold>: Head relatively broad. Pronotum short and broad; lateral margins distinctly convergent anteriorly. Base of prosternum rounded anteriorly, convex medially; blade of prosternal process rather small, short, rounded, convex in middle, with protruding apex.</p><p><bold><italic>Male</italic></bold>: Protibia almost straight, not modified. Proclaws rather long, subequal in length; anterior more strongly curved than posterior one. Median lobe of aedeagus with two lobes of dorsal sclerite rather narrow; left dorsal lobe distinctly shorter that right one, with small apical crest; apex of left dorsal lobe curved downwards and to left, its very tip upwards; dorsally and laterally with denticulation (spinulae) visible in lateral left view; right dorsal lobe with distinct, but shallow, elongate median impression and an weak angular convexity above it; apex of right dorsal lobe large, swollen, rounded; left lobe of ventral sclerite with its sclerotised area long, thin, narrowly pointed apically, shorter than right ventral and dorsal lobes and 4/5 of length of left dorsal lobe. Paramere with setae not clearly divided into distal and proximal; more distally situated setae longer and slightly denser than more proximal ones; with several, short, thin the most proximal setae standing separately (Fig. <xref ref-type="fig" rid="F46">72</xref>).</p><p><bold><italic>Female</italic></bold>: With more numerous pronotal strioles and elytron with denser punctation and additionally to it with very tiny strioles between striae. However, there are no strongly striolated, matt forms.</p></tp:treatment-sec><tp:treatment-sec sec-type="variability" id="SECID0ERUDM"><title>Variability.</title><p>There is a insignificant variation in the body size, colouration and dorsal striolation.</p></tp:treatment-sec><tp:treatment-sec sec-type="Affinities" id="SECID0EWUDM"><title>Affinities.</title><p>In body shape, elytral striation and dorsal colouration, the species is similar to <italic><tp:taxon-name><tp:taxon-name-part taxon-name-part-type="genus" reg="Austrelatus">A.</tp:taxon-name-part><tp:taxon-name-part taxon-name-part-type="species" reg="garainensis">garainensis</tp:taxon-name-part></tp:taxon-name></italic> sp. nov. and <italic><tp:taxon-name><tp:taxon-name-part taxon-name-part-type="genus" reg="Austrelatus">A.</tp:taxon-name-part><tp:taxon-name-part taxon-name-part-type="species" reg="kaszabi">kaszabi</tp:taxon-name-part></tp:taxon-name></italic>. The species can be distinguished from them by shape of its median lobe sclerites, especially by the weaker sclerotised area of the left ventral lobe, with its apex not curved like a hook but straight. See also under <italic><tp:taxon-name><tp:taxon-name-part taxon-name-part-type="genus" reg="Austrelatus">A.</tp:taxon-name-part><tp:taxon-name-part taxon-name-part-type="species" reg="sarmiensis">sarmiensis</tp:taxon-name-part></tp:taxon-name></italic> sp. nov.</p></tp:treatment-sec><tp:treatment-sec sec-type="etymology" id="SECID0E4VDM"><title>Etymology.</title><p>The species is named after Vagau Village. The name is an adjective in the nominative singular.</p></tp:treatment-sec><tp:treatment-sec sec-type="distribution" id="SECID0ECWDM"><title>Distribution.</title><p>New Guinean endemic. Papua New Guinea: Morobe Province (Fig. <xref ref-type="fig" rid="F55">84</xref>).</p></tp:treatment-sec><tp:treatment-sec sec-type="habitat" id="SECID0EMWDM"><title>Habitat.</title><p>Lentic. Northwest of Lake Trist, the species was collected in a Pandanus swamp, where it was obtained from smaller puddles and pools rich in rotten debris.</p></tp:treatment-sec><tp:treatment-sec><!--Section generated to contain objects referenced in tp:taxon-treatment.--><fig id="F43" position="float" orientation="portrait"><object-id xmlns:xlink="http://www.w3.org/1999/xlink" content-type="doi" xlink:type="simple">10.3897/zookeys.1170.103834.figures66-69</object-id><object-id xmlns:xlink="http://www.w3.org/1999/xlink" content-type="arpha" xlink:type="simple">05C90FEE-D81B-5B67-9232-9741146AFF29</object-id><label>Figures 66–69.</label><caption><p>Habitus and colouration of <bold>66</bold><italic><tp:taxon-name><tp:taxon-name-part taxon-name-part-type="genus" reg="Austrelatus">Austrelatus</tp:taxon-name-part><tp:taxon-name-part taxon-name-part-type="species" reg="rouaffer">rouaffer</tp:taxon-name-part></tp:taxon-name></italic> sp. nov. <bold>67</bold><italic><tp:taxon-name><tp:taxon-name-part taxon-name-part-type="genus" reg="Austrelatus">A.</tp:taxon-name-part><tp:taxon-name-part taxon-name-part-type="species" reg="wanggarensis">wanggarensis</tp:taxon-name-part></tp:taxon-name></italic> sp. nov. <bold>68</bold><italic><tp:taxon-name><tp:taxon-name-part taxon-name-part-type="genus" reg="Austrelatus">A.</tp:taxon-name-part><tp:taxon-name-part taxon-name-part-type="species" reg="vagauensis">vagauensis</tp:taxon-name-part></tp:taxon-name></italic> sp. nov. <bold>69</bold><italic><tp:taxon-name><tp:taxon-name-part taxon-name-part-type="genus" reg="Austrelatus">A.</tp:taxon-name-part><tp:taxon-name-part taxon-name-part-type="species" reg="sandaunensis">sandaunensis</tp:taxon-name-part></tp:taxon-name></italic> sp. nov.</p></caption><graphic xmlns:xlink="http://www.w3.org/1999/xlink" xlink:href="zookeys-1170-001_article-103834__-g043.jpg" position="float" orientation="portrait" xlink:type="simple" id="oo_881150.jpg"><uri content-type="original_file" xlink:type="simple">https://binary.pensoft.net/fig/881150</uri></graphic></fig><fig id="F46" position="float" orientation="portrait"><object-id xmlns:xlink="http://www.w3.org/1999/xlink" content-type="doi" xlink:type="simple">10.3897/zookeys.1170.103834.figure72</object-id><object-id xmlns:xlink="http://www.w3.org/1999/xlink" content-type="arpha" xlink:type="simple">D3171335-5C18-52A6-B797-06A28872D120</object-id><label>Figure 72.</label><caption><p><italic><tp:taxon-name><tp:taxon-name-part taxon-name-part-type="genus" reg="Austrelatus">Austrelatus</tp:taxon-name-part><tp:taxon-name-part taxon-name-part-type="species" reg="vagauensis">vagauensis</tp:taxon-name-part></tp:taxon-name></italic> sp. nov., median lobe <bold>A</bold> left lateral view <bold>B</bold> right lateral view <bold>C</bold> ventral view <bold>D</bold> left paramere in external view <bold>E</bold> right paramere in internal view. Scale bar: one unit – 0.1 mm (<bold>A–C</bold>).</p></caption><graphic xmlns:xlink="http://www.w3.org/1999/xlink" xlink:href="zookeys-1170-001_article-103834__-g046.jpg" position="float" orientation="portrait" xlink:type="simple" id="oo_881153.jpg"><uri content-type="original_file" xlink:type="simple">https://binary.pensoft.net/fig/881153</uri></graphic></fig><fig id="F55" position="float" orientation="portrait"><object-id xmlns:xlink="http://www.w3.org/1999/xlink" content-type="doi" xlink:type="simple">10.3897/zookeys.1170.103834.figure84</object-id><object-id xmlns:xlink="http://www.w3.org/1999/xlink" content-type="arpha" xlink:type="simple">CF5DB7C2-E096-5418-B7F2-92DC2C5177AF</object-id><label>Figure 84.</label><caption><p>Map of New Guinea showing distribution of 14 <italic><tp:taxon-name><tp:taxon-name-part taxon-name-part-type="genus" reg="Austrelatus">Austrelatus</tp:taxon-name-part></tp:taxon-name></italic> species.</p></caption><graphic xmlns:xlink="http://www.w3.org/1999/xlink" xlink:href="zookeys-1170-001_article-103834__-g055.jpg" position="float" orientation="portrait" xlink:type="simple" id="oo_881162.jpg"><uri content-type="original_file" xlink:type="simple">https://binary.pensoft.net/fig/881162</uri></graphic></fig></tp:treatment-sec></tp:taxon-treatment>
