# Supplementary material for: ﻿Austrelatus gen. nov., a new genus of Australasian diving beetles (Coleoptera, Dytiscidae, Copelatinae), with the discovery of 31 new species from New Guinea
Source: Zookeys. 2023 Jul 19;1170:1–164. doi: 10.3897/zookeys.1170.103834 (PMC10372772; doi:10.3897/zookeys.1170.103834)
Supplement: XML Treatment for Austrelatus wanggarensis [file zookeys.1170.103834-treatment36.xml]

<!DOCTYPE tp:taxon-treatment
  PUBLIC "-//TaxonX//DTD Taxonomic Treatment Publishing DTD v0 20100105//EN" "tax-treatment-NSO.dtd">
<tp:taxon-treatment xmlns:tp="http://www.plazi.org/taxpub"><tp:treatment-meta><kwd-group><label>Taxon classification</label><kwd>
                <named-content content-type="kingdom">Animalia</named-content>
              </kwd><kwd>
                <named-content content-type="order">Coleoptera</named-content>
              </kwd><kwd>
                <named-content content-type="family">Dytiscidae</named-content>
              </kwd></kwd-group><mixed-citation publication-type="journal"><person-group><name><surname>Shaverdo</surname><given-names>Helena</given-names></name><name><surname>Hájek</surname><given-names>Jiří</given-names></name><name><surname>Hendrich</surname><given-names>Lars</given-names></name><name><surname>Surbakti</surname><given-names>Suriani</given-names></name><name><surname>Panjaitan</surname><given-names>Rawati</given-names></name><name><surname>Balke</surname><given-names>Michael</given-names></name></person-group><article-title>﻿<italic><tp:taxon-name><tp:taxon-name-part taxon-name-part-type="genus" reg="Austrelatus">Austrelatus</tp:taxon-name-part></tp:taxon-name></italic> gen. nov., a new genus of Australasian diving beetles (<tp:taxon-name><tp:taxon-name-part taxon-name-part-type="order">Coleoptera</tp:taxon-name-part></tp:taxon-name>, <tp:taxon-name><tp:taxon-name-part taxon-name-part-type="family">Dytiscidae</tp:taxon-name-part></tp:taxon-name>, <tp:taxon-name><tp:taxon-name-part taxon-name-part-type="subfamily">Copelatinae</tp:taxon-name-part></tp:taxon-name>), with the discovery of 31 new species from New Guinea</article-title><source>Zookeys</source><day>19</day><month>07</month><year>2023</year><volume>1170</volume><fpage>1</fpage><lpage>164</lpage><pub-id pub-id-type="doi">10.3897/zookeys.1170.103834</pub-id></mixed-citation></tp:treatment-meta><tp:nomenclature><label>﻿32.</label><tp:taxon-name>
              <object-id xmlns:xlink="http://www.w3.org/1999/xlink" content-type="arpha" xlink:type="simple">262BEF1B-4186-5E34-93E1-58D0417E814D</object-id>
              <tp:taxon-name-part taxon-name-part-type="genus" reg="Austrelatus">Austrelatus</tp:taxon-name-part>
              <tp:taxon-name-part taxon-name-part-type="species" reg="wanggarensis">wanggarensis</tp:taxon-name-part>
              <object-id xmlns:xlink="http://www.w3.org/1999/xlink" content-type="zoobank" xlink:type="simple">https://zoobank.org/7EEF6D34-CB97-4AB5-84B3-C647F5473FA5</object-id>
            </tp:taxon-name><tp:taxon-status xmlns:xlink="http://www.w3.org/1999/xlink" xlink:type="simple">sp. nov.</tp:taxon-status><xref ref-type="fig" rid="F43">Figs 67</xref><xref ref-type="fig" rid="F45">, 71</xref><xref ref-type="fig" rid="F55">, 84</xref><xref ref-type="fig" rid="F57">, 88</xref></tp:nomenclature><tp:treatment-sec sec-type="type locality" id="SECID0EKYDM"><title>Type locality.</title><p>Indonesia: Papua Province: Nabire Regency, Wanggar – Kali Bumi.</p></tp:treatment-sec><tp:treatment-sec sec-type="type material" id="SECID0EPYDM"><title>Type material.</title><p><bold><italic>Holotype</italic></bold>: male “W.-Neuguinea /Paniai Prov./ Wanggar- Kali Bumi / IR 14 30.9 &amp; 1.10.90 leg: Balke &amp; Hendrich” (<named-content xmlns:xlink="http://www.w3.org/1999/xlink" content-type="dwc:institutional_code" xlink:title="SNSB-Zoologische Staatssammlung München, Munich, Germany" xlink:href="http://grbio.org/institution/zoologische-staatssammlung" xlink:type="simple">ZSM</named-content>).</p></tp:treatment-sec><tp:treatment-sec sec-type="description" id="SECID0ECZDM"><title>Description.</title><p><bold><italic>Body size and form</italic></bold>: Beetle small, with oblong-oval habitus (Fig. <xref ref-type="fig" rid="F1">1</xref>).</p><p><bold><italic>Measurements</italic></bold>: Holotype: <abbrev xmlns:xlink="http://www.w3.org/1999/xlink" xlink:title="total length, measured from anterior margin of clypeus to apex of elytra" id="ABBRID0EYZDM" xlink:type="simple">TL</abbrev> 4.9 mm, <abbrev xmlns:xlink="http://www.w3.org/1999/xlink" xlink:title="total length, measured from anterior margin of clypeus to apex of elytra" id="ABBRID0E3ZDM" xlink:type="simple">TL</abbrev>-H 4.45 mm, MW 2.3 mm, <abbrev xmlns:xlink="http://www.w3.org/1999/xlink" xlink:title="total length, measured from anterior margin of clypeus to apex of elytra" id="ABBRID0EA1DM" xlink:type="simple">TL</abbrev>/MW 2.13; <abbrev xmlns:xlink="http://www.w3.org/1999/xlink" xlink:title="pronotal length" id="ABBRID0EE1DM" xlink:type="simple">PL</abbrev> 0.65 mm, <abbrev xmlns:xlink="http://www.w3.org/1999/xlink" xlink:title="pronotal width at level of posterior margin" id="ABBRID0EI1DM" xlink:type="simple">PW</abbrev> 2 mm, <abbrev xmlns:xlink="http://www.w3.org/1999/xlink" xlink:title="pronotal length" id="ABBRID0EM1DM" xlink:type="simple">PL</abbrev>/<abbrev xmlns:xlink="http://www.w3.org/1999/xlink" xlink:title="pronotal width at level of posterior margin" id="ABBRID0EQ1DM" xlink:type="simple">PW</abbrev> 0.33; <abbrev xmlns:xlink="http://www.w3.org/1999/xlink" xlink:title="minimum distance between eyes" id="ABBRID0EU1DM" xlink:type="simple">DBE</abbrev> 0.85 mm, <abbrev xmlns:xlink="http://www.w3.org/1999/xlink" xlink:title="minimum distance between eyes" id="ABBRID0EY1DM" xlink:type="simple">DBE</abbrev>/<abbrev xmlns:xlink="http://www.w3.org/1999/xlink" xlink:title="pronotal width at level of posterior margin" id="ABBRID0E31DM" xlink:type="simple">PW</abbrev> 0.43.</p><p><bold><italic>Colouration</italic></bold>: Dorsally piceous, with yellowish red head, pronotal sides, and basal band and one apical spot on elytron (Fig. <xref ref-type="fig" rid="F43">67</xref>).</p><p>Head yellowish red, darker narrowly behind eyes. Pronotum dark brown on disc and paler towards sides, yellowish red on them. Elytron piceous, with a yellowish red, rather straight basal band not reaching suture and lateral margin and with a distinct elongate yellow apical spot. Scutellum piceous. Antennae, other head appendages, and pro- and mesolegs proximally yellowish red, metalegs reddish brown, legs darker distally. Venter reddish brown.</p><p><bold><italic>Surface sculpture</italic></bold>: Elytron with 11 complete dorsal striae; submarginal stria present: 11+1 (Fig. <xref ref-type="fig" rid="F43">67</xref>).</p><p>Head without strioles, with rather dense punctation (spaces between punctures 1–3× size of punctures); punctures relatively fine (diameter of punctures usually equal to diameter of microreticulation cells); head with a row of coarse setigerous punctures along inner margin of each eye and a short row at frontal angle of each eye; a slightly longer puncture row forms fronto-clypeal depression at each head side; microreticulation distinct. Pronotum usually with only few indistinct strioles in posterolateral angles; with fine longitudinal wrinkles at posterior margin; pronotal punctation finer than on head; setigerous punctures form a row along pronotal margins, absent in posterior middle; disc of pronotum with indistinct longitudinal median scratch. Pronotum with fine microreticulation. Elytron with 11 dorsal striae; striae 2–4 and 6 complete, striae 1 and 5 usually shortly reduced basally; submarginal striae present. Elytron with fine punctation and microreticulation. Ventral part with fine, inconspicuous punctation, invisible on metaventrite and metacoxae and weak on abdominal ventrites; prosternum smooth medially; metaventrite and metacoxae with weak microreticulation; on abdominal ventrites microreticulation almost invisible; metacoxal plates with numerous, distinctly impressed longitudinal strioles, abdominal ventrites 1 and 2 with numerous, long, longitudinal strioles from margin to margin, on abdominal ventrites 3 and 4 strioles situated laterally and turn to middle, almost horizontal, abdominal ventrites 5 and 6 without strioles but with fine punctation that sparser medially and forms a dense, rugose lateral area at each side.</p><p><bold><italic>Structures</italic></bold>: Head broad. Pronotum short and broad; lateral margins distinctly convergent anteriorly. Base of prosternum narrowly rounded anteriorly, convex medially; blade of prosternal process rather short and narrow, convex in middle.</p><p><bold><italic>Male</italic></bold>: Protibia straight, not modified. Proclaws simple, rather long, subequal in length. Median lobe of aedeagus with two lobes of dorsal sclerite rather narrow; left dorsal lobe shorter that right one, with weak, long lateral crest and apex curved downwards, not to left, dorsally with distinct denticulation (spinulae) invisible in lateral left view due to weak curvation to left; right dorsal lobe with small, indistinct, elongate median impression and modified apex: relatively large, swollen, more or less rounded; left lobe of ventral sclerite with its sclerotised area long, rounded apically, shorter than right ventral and dorsal lobes and more than 2/3 of length of left dorsal lobe. Paramere with setae not divided into distal and proximal; more distally situated setae denser than more proximal ones (Fig. <xref ref-type="fig" rid="F45">71</xref>).</p><p><bold><italic>Female</italic></bold>: Unknown.</p></tp:treatment-sec><tp:treatment-sec sec-type="Affinities" id="SECID0ER3DM"><title>Affinities.</title><p>In general shape of median lobe, especially in shape of the sclerotised area of left ventral lobe and in shape of the lateral crest of the left dorsal lobe, the species is similar to <italic><tp:taxon-name><tp:taxon-name-part taxon-name-part-type="genus" reg="Austrelatus">A.</tp:taxon-name-part><tp:taxon-name-part taxon-name-part-type="species" reg="fakfak">fakfak</tp:taxon-name-part></tp:taxon-name></italic> sp. nov., <italic><tp:taxon-name><tp:taxon-name-part taxon-name-part-type="genus" reg="Austrelatus">A.</tp:taxon-name-part><tp:taxon-name-part taxon-name-part-type="species" reg="testegensis">testegensis</tp:taxon-name-part></tp:taxon-name></italic> sp. nov., and <italic><tp:taxon-name><tp:taxon-name-part taxon-name-part-type="genus" reg="Austrelatus">A.</tp:taxon-name-part><tp:taxon-name-part taxon-name-part-type="species" reg="manokwariensis">manokwariensis</tp:taxon-name-part></tp:taxon-name></italic> sp. nov. The species can be distinguished from them by 11+1 elytral striae and shape of the median lobe sclerites.</p></tp:treatment-sec><tp:treatment-sec sec-type="etymology" id="SECID0EY4DM"><title>Etymology.</title><p>The species is named after Wanggar. The name is an adjective in the nominative singular.</p></tp:treatment-sec><tp:treatment-sec sec-type="distribution" id="SECID0E44DM"><title>Distribution.</title><p>New Guinean endemic. Indonesia: Papua Province: Nabire Regency. The species is known only from its type locality (Fig. <xref ref-type="fig" rid="F55">84</xref>).</p></tp:treatment-sec><tp:treatment-sec sec-type="habitat" id="SECID0EH5DM"><title>Habitat.</title><p>The species was collected in a shallow (20 cm water depth), partly shaded, larger rest pool of an intermittent stream. The pool was rich in rotten leaves and twigs (Fig. <xref ref-type="fig" rid="F57">88</xref>).</p><fig id="F12" position="float" orientation="portrait"><object-id xmlns:xlink="http://www.w3.org/1999/xlink" content-type="doi" xlink:type="simple">10.3897/zookeys.1170.103834.figures14-17</object-id><object-id xmlns:xlink="http://www.w3.org/1999/xlink" content-type="arpha" xlink:type="simple">092297FD-5E0D-5865-9D7D-067DF0FBF9D4</object-id><label>Figures 14–17.</label><caption><p>Habitus and colouration of <bold>14</bold><italic><tp:taxon-name><tp:taxon-name-part taxon-name-part-type="genus" reg="Austrelatus">Austrelatus</tp:taxon-name-part><tp:taxon-name-part taxon-name-part-type="species" reg="adelbert">adelbert</tp:taxon-name-part></tp:taxon-name></italic> (<xref ref-type="bibr" rid="B23">Megna et al., 2017</xref>) <bold>15</bold><italic><tp:taxon-name><tp:taxon-name-part taxon-name-part-type="genus" reg="Austrelatus">A.</tp:taxon-name-part><tp:taxon-name-part taxon-name-part-type="species" reg="lembenensis">lembenensis</tp:taxon-name-part></tp:taxon-name></italic> sp. nov. <bold>16</bold><italic><tp:taxon-name><tp:taxon-name-part taxon-name-part-type="genus" reg="Austrelatus">A.</tp:taxon-name-part><tp:taxon-name-part taxon-name-part-type="species" reg="nadjae">nadjae</tp:taxon-name-part></tp:taxon-name></italic> sp. nov. <bold>17</bold><italic><tp:taxon-name><tp:taxon-name-part taxon-name-part-type="genus" reg="Austrelatus">A.</tp:taxon-name-part><tp:taxon-name-part taxon-name-part-type="species" reg="pseudoneoguineensis">pseudoneoguineensis</tp:taxon-name-part></tp:taxon-name></italic> sp. nov.</p></caption><graphic xmlns:xlink="http://www.w3.org/1999/xlink" xlink:href="zookeys-1170-001_article-103834__-g012.jpg" position="float" orientation="portrait" xlink:type="simple" id="oo_881119.jpg"><uri content-type="original_file" xlink:type="simple">https://binary.pensoft.net/fig/881119</uri></graphic></fig><fig id="F13" position="float" orientation="portrait"><object-id xmlns:xlink="http://www.w3.org/1999/xlink" content-type="doi" xlink:type="simple">10.3897/zookeys.1170.103834.figure18</object-id><object-id xmlns:xlink="http://www.w3.org/1999/xlink" content-type="arpha" xlink:type="simple">E29EFA81-6B50-5B11-8354-55CD82BCC472</object-id><label>Figure 18.</label><caption><p><italic><tp:taxon-name><tp:taxon-name-part taxon-name-part-type="genus" reg="Austrelatus">Austrelatus</tp:taxon-name-part><tp:taxon-name-part taxon-name-part-type="species" reg="adelbert">adelbert</tp:taxon-name-part></tp:taxon-name></italic> (<xref ref-type="bibr" rid="B23">Megna et al., 2017</xref>), median lobe <bold>A</bold> left lateral view <bold>B</bold> right lateral view <bold>C</bold> ventral view <bold>D</bold> left paramere in external view <bold>E</bold> right paramere in internal view. Scale bar: one unit – 0.1 mm (<bold>A–C</bold>).</p></caption><graphic xmlns:xlink="http://www.w3.org/1999/xlink" xlink:href="zookeys-1170-001_article-103834__-g013.jpg" position="float" orientation="portrait" xlink:type="simple" id="oo_881120.jpg"><uri content-type="original_file" xlink:type="simple">https://binary.pensoft.net/fig/881120</uri></graphic></fig><fig id="F14" position="float" orientation="portrait"><object-id xmlns:xlink="http://www.w3.org/1999/xlink" content-type="doi" xlink:type="simple">10.3897/zookeys.1170.103834.figure19</object-id><object-id xmlns:xlink="http://www.w3.org/1999/xlink" content-type="arpha" xlink:type="simple">7E3D2253-398D-5519-B5F2-5B03A4FF39EB</object-id><label>Figure 19.</label><caption><p><italic><tp:taxon-name><tp:taxon-name-part taxon-name-part-type="genus" reg="Austrelatus">Austrelatus</tp:taxon-name-part><tp:taxon-name-part taxon-name-part-type="species" reg="lembenensis">lembenensis</tp:taxon-name-part></tp:taxon-name></italic> sp. nov., median lobe <bold>A</bold> left lateral view <bold>B</bold> right lateral view <bold>C</bold> ventral view <bold>D</bold> left paramere in external view <bold>E</bold> right paramere in internal view. Scale bar: one unit – 0.1 mm (<bold>A–C</bold>).</p></caption><graphic xmlns:xlink="http://www.w3.org/1999/xlink" xlink:href="zookeys-1170-001_article-103834__-g014.jpg" position="float" orientation="portrait" xlink:type="simple" id="oo_881121.jpg"><uri content-type="original_file" xlink:type="simple">https://binary.pensoft.net/fig/881121</uri></graphic></fig><fig id="F15" position="float" orientation="portrait"><object-id xmlns:xlink="http://www.w3.org/1999/xlink" content-type="doi" xlink:type="simple">10.3897/zookeys.1170.103834.figure20</object-id><object-id xmlns:xlink="http://www.w3.org/1999/xlink" content-type="arpha" xlink:type="simple">EBE93B38-0F94-55F5-972F-5F893A68B392</object-id><label>Figure 20.</label><caption><p><italic><tp:taxon-name><tp:taxon-name-part taxon-name-part-type="genus" reg="Austrelatus">Austrelatus</tp:taxon-name-part><tp:taxon-name-part taxon-name-part-type="species" reg="nadjae">nadjae</tp:taxon-name-part></tp:taxon-name></italic> sp. nov., median lobe <bold>A</bold> left lateral view <bold>B</bold> right lateral view <bold>C</bold> ventral view <bold>D</bold> left paramere in external view <bold>E</bold> right paramere in internal view. Scale bar: one unit – 0.1 mm (<bold>A–C</bold>).</p></caption><graphic xmlns:xlink="http://www.w3.org/1999/xlink" xlink:href="zookeys-1170-001_article-103834__-g015.jpg" position="float" orientation="portrait" xlink:type="simple" id="oo_881122.jpg"><uri content-type="original_file" xlink:type="simple">https://binary.pensoft.net/fig/881122</uri></graphic></fig><fig id="F16" position="float" orientation="portrait"><object-id xmlns:xlink="http://www.w3.org/1999/xlink" content-type="doi" xlink:type="simple">10.3897/zookeys.1170.103834.figure21</object-id><object-id xmlns:xlink="http://www.w3.org/1999/xlink" content-type="arpha" xlink:type="simple">16EAE175-FAE9-5658-9E90-C296A1B5F235</object-id><label>Figure 21.</label><caption><p><italic><tp:taxon-name><tp:taxon-name-part taxon-name-part-type="genus" reg="Austrelatus">Austrelatus</tp:taxon-name-part><tp:taxon-name-part taxon-name-part-type="species" reg="pseudoneoguineensis">pseudoneoguineensis</tp:taxon-name-part></tp:taxon-name></italic> sp. nov., median lobe <bold>A</bold> left lateral view <bold>B</bold> right lateral view <bold>C</bold> ventral view <bold>D</bold> left paramere in external view <bold>E</bold> right paramere in internal view. Scale bar: one unit – 0.1 mm (<bold>A–C</bold>).</p></caption><graphic xmlns:xlink="http://www.w3.org/1999/xlink" xlink:href="zookeys-1170-001_article-103834__-g016.jpg" position="float" orientation="portrait" xlink:type="simple" id="oo_881123.jpg"><uri content-type="original_file" xlink:type="simple">https://binary.pensoft.net/fig/881123</uri></graphic></fig><fig id="F17" position="float" orientation="portrait"><object-id xmlns:xlink="http://www.w3.org/1999/xlink" content-type="doi" xlink:type="simple">10.3897/zookeys.1170.103834.figures22-25</object-id><object-id xmlns:xlink="http://www.w3.org/1999/xlink" content-type="arpha" xlink:type="simple">7603E468-B7A0-5FA5-A34E-206E0D116DEE</object-id><label>Figures 22–25.</label><caption><p>Habitus and colouration of <bold>22</bold><italic><tp:taxon-name><tp:taxon-name-part taxon-name-part-type="genus" reg="Austrelatus">Austrelatus</tp:taxon-name-part><tp:taxon-name-part taxon-name-part-type="species" reg="febrisauri">febrisauri</tp:taxon-name-part></tp:taxon-name></italic> sp. nov. <bold>23</bold><italic><tp:taxon-name><tp:taxon-name-part taxon-name-part-type="genus" reg="Austrelatus">A.</tp:taxon-name-part><tp:taxon-name-part taxon-name-part-type="species" reg="oksibilensis">oksibilensis</tp:taxon-name-part></tp:taxon-name></italic> sp. nov. <bold>24</bold><italic><tp:taxon-name><tp:taxon-name-part taxon-name-part-type="genus" reg="Austrelatus">A.</tp:taxon-name-part><tp:taxon-name-part taxon-name-part-type="species" reg="pseudooksibilensis">pseudooksibilensis</tp:taxon-name-part></tp:taxon-name></italic> sp. nov., without elytral striae <bold>25</bold><italic><tp:taxon-name><tp:taxon-name-part taxon-name-part-type="genus" reg="Austrelatus">A.</tp:taxon-name-part><tp:taxon-name-part taxon-name-part-type="species" reg="pseudooksibilensis">pseudooksibilensis</tp:taxon-name-part></tp:taxon-name></italic> sp. nov., with elytral striae.</p></caption><graphic xmlns:xlink="http://www.w3.org/1999/xlink" xlink:href="zookeys-1170-001_article-103834__-g017.jpg" position="float" orientation="portrait" xlink:type="simple" id="oo_881124.jpg"><uri content-type="original_file" xlink:type="simple">https://binary.pensoft.net/fig/881124</uri></graphic></fig><fig id="F18" position="float" orientation="portrait"><object-id xmlns:xlink="http://www.w3.org/1999/xlink" content-type="doi" xlink:type="simple">10.3897/zookeys.1170.103834.figure26</object-id><object-id xmlns:xlink="http://www.w3.org/1999/xlink" content-type="arpha" xlink:type="simple">CD62174F-22BA-5853-9450-8DF495171819</object-id><label>Figure 26.</label><caption><p><italic><tp:taxon-name><tp:taxon-name-part taxon-name-part-type="genus" reg="Austrelatus">Austrelatus</tp:taxon-name-part><tp:taxon-name-part taxon-name-part-type="species" reg="febrisauri">febrisauri</tp:taxon-name-part></tp:taxon-name></italic> sp. nov., median lobe <bold>A</bold> left lateral view <bold>B</bold> right lateral view <bold>C</bold> ventral view <bold>D</bold> left paramere in external view <bold>E</bold> right paramere in internal view. Scale bar: one unit – 0.1 mm (<bold>A–C</bold>).</p></caption><graphic xmlns:xlink="http://www.w3.org/1999/xlink" xlink:href="zookeys-1170-001_article-103834__-g018.jpg" position="float" orientation="portrait" xlink:type="simple" id="oo_881125.jpg"><uri content-type="original_file" xlink:type="simple">https://binary.pensoft.net/fig/881125</uri></graphic></fig><fig id="F19" position="float" orientation="portrait"><object-id xmlns:xlink="http://www.w3.org/1999/xlink" content-type="doi" xlink:type="simple">10.3897/zookeys.1170.103834.figure27</object-id><object-id xmlns:xlink="http://www.w3.org/1999/xlink" content-type="arpha" xlink:type="simple">353EE0D8-CE47-5F73-98B9-3CD741D99743</object-id><label>Figure 27.</label><caption><p><italic><tp:taxon-name><tp:taxon-name-part taxon-name-part-type="genus" reg="Austrelatus">Austrelatus</tp:taxon-name-part><tp:taxon-name-part taxon-name-part-type="species" reg="oksibilensis">oksibilensis</tp:taxon-name-part></tp:taxon-name></italic> sp. nov., median lobe <bold>A</bold> left lateral view <bold>B</bold> right lateral view <bold>C</bold> ventral view <bold>D</bold> left paramere in external view <bold>E</bold> right paramere in internal view. Scale bar: one unit – 0.1 mm (<bold>A–C</bold>).</p></caption><graphic xmlns:xlink="http://www.w3.org/1999/xlink" xlink:href="zookeys-1170-001_article-103834__-g019.jpg" position="float" orientation="portrait" xlink:type="simple" id="oo_881126.jpg"><uri content-type="original_file" xlink:type="simple">https://binary.pensoft.net/fig/881126</uri></graphic></fig><fig id="F20" position="float" orientation="portrait"><object-id xmlns:xlink="http://www.w3.org/1999/xlink" content-type="doi" xlink:type="simple">10.3897/zookeys.1170.103834.figure28</object-id><object-id xmlns:xlink="http://www.w3.org/1999/xlink" content-type="arpha" xlink:type="simple">5B2DCF4A-7F92-5FD9-8097-85344F2FB04B</object-id><label>Figure 28.</label><caption><p><italic><tp:taxon-name><tp:taxon-name-part taxon-name-part-type="genus" reg="Austrelatus">Austrelatus</tp:taxon-name-part><tp:taxon-name-part taxon-name-part-type="species" reg="pseudooksibilensis">pseudooksibilensis</tp:taxon-name-part></tp:taxon-name></italic> sp. nov., median lobe <bold>A</bold> left lateral view <bold>B</bold> right lateral view <bold>C</bold> ventral view <bold>D</bold> left paramere in external view <bold>E</bold> right paramere in internal view. Scale bar: one unit – 0.1 mm (<bold>A–C</bold>).</p></caption><graphic xmlns:xlink="http://www.w3.org/1999/xlink" xlink:href="zookeys-1170-001_article-103834__-g020.jpg" position="float" orientation="portrait" xlink:type="simple" id="oo_881127.jpg"><uri content-type="original_file" xlink:type="simple">https://binary.pensoft.net/fig/881127</uri></graphic></fig><fig id="F21" position="float" orientation="portrait"><object-id xmlns:xlink="http://www.w3.org/1999/xlink" content-type="doi" xlink:type="simple">10.3897/zookeys.1170.103834.figures29-32</object-id><object-id xmlns:xlink="http://www.w3.org/1999/xlink" content-type="arpha" xlink:type="simple">8610118D-74E9-5213-AE20-F023A428DBF8</object-id><label>Figures 29–32.</label><caption><p>Habitus and colouration of <bold>29</bold><italic><tp:taxon-name><tp:taxon-name-part taxon-name-part-type="genus" reg="Austrelatus">Austrelatus</tp:taxon-name-part><tp:taxon-name-part taxon-name-part-type="species" reg="brazza">brazza</tp:taxon-name-part></tp:taxon-name></italic> sp. nov., without elytral striae <bold>30</bold><italic><tp:taxon-name><tp:taxon-name-part taxon-name-part-type="genus" reg="Austrelatus">A.</tp:taxon-name-part><tp:taxon-name-part taxon-name-part-type="species" reg="brazza">brazza</tp:taxon-name-part></tp:taxon-name></italic> sp. nov., with elytral striae <bold>31</bold><italic><tp:taxon-name><tp:taxon-name-part taxon-name-part-type="genus" reg="Austrelatus">A.</tp:taxon-name-part><tp:taxon-name-part taxon-name-part-type="species" reg="lisae">lisae</tp:taxon-name-part></tp:taxon-name></italic> sp. nov. <bold>32</bold><italic><tp:taxon-name><tp:taxon-name-part taxon-name-part-type="genus" reg="Austrelatus">A.</tp:taxon-name-part><tp:taxon-name-part taxon-name-part-type="species" reg="bormensis">bormensis</tp:taxon-name-part></tp:taxon-name></italic> sp. nov.</p></caption><graphic xmlns:xlink="http://www.w3.org/1999/xlink" xlink:href="zookeys-1170-001_article-103834__-g021.jpg" position="float" orientation="portrait" xlink:type="simple" id="oo_881128.jpg"><uri content-type="original_file" xlink:type="simple">https://binary.pensoft.net/fig/881128</uri></graphic></fig><fig id="F22" position="float" orientation="portrait"><object-id xmlns:xlink="http://www.w3.org/1999/xlink" content-type="doi" xlink:type="simple">10.3897/zookeys.1170.103834.figure33</object-id><object-id xmlns:xlink="http://www.w3.org/1999/xlink" content-type="arpha" xlink:type="simple">A7B97E56-FFA8-516B-B5BF-461EE2CCBE1F</object-id><label>Figure 33.</label><caption><p><italic><tp:taxon-name><tp:taxon-name-part taxon-name-part-type="genus" reg="Austrelatus">Austrelatus</tp:taxon-name-part><tp:taxon-name-part taxon-name-part-type="species" reg="brazza">brazza</tp:taxon-name-part></tp:taxon-name></italic> sp. nov., median lobe <bold>A</bold> left lateral view <bold>B</bold> right lateral view <bold>C</bold> ventral view <bold>D</bold> left paramere in external view <bold>E</bold> right paramere in internal view. Scale bar: one unit – 0.1 mm (<bold>A–C</bold>).</p></caption><graphic xmlns:xlink="http://www.w3.org/1999/xlink" xlink:href="zookeys-1170-001_article-103834__-g022.jpg" position="float" orientation="portrait" xlink:type="simple" id="oo_881129.jpg"><uri content-type="original_file" xlink:type="simple">https://binary.pensoft.net/fig/881129</uri></graphic></fig><fig id="F23" position="float" orientation="portrait"><object-id xmlns:xlink="http://www.w3.org/1999/xlink" content-type="doi" xlink:type="simple">10.3897/zookeys.1170.103834.figure34</object-id><object-id xmlns:xlink="http://www.w3.org/1999/xlink" content-type="arpha" xlink:type="simple">157E7C12-AA99-5AD5-9F3C-0F416F25BED8</object-id><label>Figure 34.</label><caption><p><italic><tp:taxon-name><tp:taxon-name-part taxon-name-part-type="genus" reg="Austrelatus">Austrelatus</tp:taxon-name-part><tp:taxon-name-part taxon-name-part-type="species" reg="lisae">lisae</tp:taxon-name-part></tp:taxon-name></italic> sp. nov., median lobe <bold>A</bold> left lateral view <bold>B</bold> right lateral view <bold>C</bold> ventral view <bold>D</bold> left paramere in external view <bold>E</bold> right paramere in internal view. Scale bar: one unit – 0.1 mm (<bold>A–C</bold>).</p></caption><graphic xmlns:xlink="http://www.w3.org/1999/xlink" xlink:href="zookeys-1170-001_article-103834__-g023.jpg" position="float" orientation="portrait" xlink:type="simple" id="oo_881130.jpg"><uri content-type="original_file" xlink:type="simple">https://binary.pensoft.net/fig/881130</uri></graphic></fig><fig id="F24" position="float" orientation="portrait"><object-id xmlns:xlink="http://www.w3.org/1999/xlink" content-type="doi" xlink:type="simple">10.3897/zookeys.1170.103834.figure35</object-id><object-id xmlns:xlink="http://www.w3.org/1999/xlink" content-type="arpha" xlink:type="simple">7D0F578B-E735-544C-A1B0-7FAA91E7759C</object-id><label>Figure 35.</label><caption><p><italic><tp:taxon-name><tp:taxon-name-part taxon-name-part-type="genus" reg="Austrelatus">Austrelatus</tp:taxon-name-part><tp:taxon-name-part taxon-name-part-type="species" reg="bormensis">bormensis</tp:taxon-name-part></tp:taxon-name></italic> sp. nov., median lobe <bold>A</bold> left lateral view <bold>B</bold> right lateral view <bold>C</bold> ventral view <bold>D</bold> left paramere in external view <bold>E</bold> right paramere in internal view. Scale bar: one unit – 0.1 mm (<bold>A–C</bold>).</p></caption><graphic xmlns:xlink="http://www.w3.org/1999/xlink" xlink:href="zookeys-1170-001_article-103834__-g024.jpg" position="float" orientation="portrait" xlink:type="simple" id="oo_881131.jpg"><uri content-type="original_file" xlink:type="simple">https://binary.pensoft.net/fig/881131</uri></graphic></fig><fig id="F25" position="float" orientation="portrait"><object-id xmlns:xlink="http://www.w3.org/1999/xlink" content-type="doi" xlink:type="simple">10.3897/zookeys.1170.103834.figures36-39</object-id><object-id xmlns:xlink="http://www.w3.org/1999/xlink" content-type="arpha" xlink:type="simple">AA5D284E-5975-5398-BBE3-B024D9F0DE56</object-id><label>Figures 36–39.</label><caption><p>Habitus and colouration of <bold>36</bold><italic><tp:taxon-name><tp:taxon-name-part taxon-name-part-type="genus" reg="Austrelatus">Austrelatus</tp:taxon-name-part><tp:taxon-name-part taxon-name-part-type="species" reg="neoguineensis">neoguineensis</tp:taxon-name-part></tp:taxon-name></italic> (Zimmermann, 1919), lectotype <bold>37</bold><italic><tp:taxon-name><tp:taxon-name-part taxon-name-part-type="genus" reg="Austrelatus">A.</tp:taxon-name-part><tp:taxon-name-part taxon-name-part-type="species" reg="mirificus">mirificus</tp:taxon-name-part></tp:taxon-name></italic> sp. nov. <bold>38</bold><italic><tp:taxon-name><tp:taxon-name-part taxon-name-part-type="genus" reg="Austrelatus">A.</tp:taxon-name-part><tp:taxon-name-part taxon-name-part-type="species" reg="securiformis">securiformis</tp:taxon-name-part></tp:taxon-name></italic> sp. nov. <bold>39</bold><italic><tp:taxon-name><tp:taxon-name-part taxon-name-part-type="genus" reg="Austrelatus">A.</tp:taxon-name-part><tp:taxon-name-part taxon-name-part-type="species" reg="testegensis">testegensis</tp:taxon-name-part></tp:taxon-name></italic> sp. nov.</p></caption><graphic xmlns:xlink="http://www.w3.org/1999/xlink" xlink:href="zookeys-1170-001_article-103834__-g025.jpg" position="float" orientation="portrait" xlink:type="simple" id="oo_881132.jpg"><uri content-type="original_file" xlink:type="simple">https://binary.pensoft.net/fig/881132</uri></graphic></fig><fig id="F26" position="float" orientation="portrait"><object-id xmlns:xlink="http://www.w3.org/1999/xlink" content-type="doi" xlink:type="simple">10.3897/zookeys.1170.103834.figure40</object-id><object-id xmlns:xlink="http://www.w3.org/1999/xlink" content-type="arpha" xlink:type="simple">2A4253C3-D7FD-5CA2-8B8A-349CB33CA975</object-id><label>Figure 40.</label><caption><p><italic><tp:taxon-name><tp:taxon-name-part taxon-name-part-type="genus" reg="Austrelatus">Austrelatus</tp:taxon-name-part><tp:taxon-name-part taxon-name-part-type="species" reg="neoguineensis">neoguineensis</tp:taxon-name-part></tp:taxon-name></italic> (Zimmermann, 1919), median lobe <bold>A</bold> left lateral view <bold>B</bold> right lateral view <bold>C</bold> ventral view <bold>D</bold> left paramere in external view <bold>E</bold> right paramere in internal view. Scale bar: one unit – 0.1 mm (<bold>A–C</bold>).</p></caption><graphic xmlns:xlink="http://www.w3.org/1999/xlink" xlink:href="zookeys-1170-001_article-103834__-g026.jpg" position="float" orientation="portrait" xlink:type="simple" id="oo_881133.jpg"><uri content-type="original_file" xlink:type="simple">https://binary.pensoft.net/fig/881133</uri></graphic></fig><fig id="F27" position="float" orientation="portrait"><object-id xmlns:xlink="http://www.w3.org/1999/xlink" content-type="doi" xlink:type="simple">10.3897/zookeys.1170.103834.figure41</object-id><object-id xmlns:xlink="http://www.w3.org/1999/xlink" content-type="arpha" xlink:type="simple">0515F53E-5AA7-58CA-84B4-D7A85BF1CB73</object-id><label>Figure 41.</label><caption><p><italic><tp:taxon-name><tp:taxon-name-part taxon-name-part-type="genus" reg="Austrelatus">Austrelatus</tp:taxon-name-part><tp:taxon-name-part taxon-name-part-type="species" reg="mirificus">mirificus</tp:taxon-name-part></tp:taxon-name></italic> sp. nov., median lobe <bold>A</bold> left lateral view <bold>B</bold> right lateral view <bold>C</bold> ventral view <bold>D</bold> left paramere in external view <bold>E</bold> right paramere in internal view. Scale bar: one unit – 0.1 mm (<bold>A–C</bold>).</p></caption><graphic xmlns:xlink="http://www.w3.org/1999/xlink" xlink:href="zookeys-1170-001_article-103834__-g027.jpg" position="float" orientation="portrait" xlink:type="simple" id="oo_881134.jpg"><uri content-type="original_file" xlink:type="simple">https://binary.pensoft.net/fig/881134</uri></graphic></fig><fig id="F28" position="float" orientation="portrait"><object-id xmlns:xlink="http://www.w3.org/1999/xlink" content-type="doi" xlink:type="simple">10.3897/zookeys.1170.103834.figure42</object-id><object-id xmlns:xlink="http://www.w3.org/1999/xlink" content-type="arpha" xlink:type="simple">61F524EB-0F71-5547-844F-90795C663DFF</object-id><label>Figure 42.</label><caption><p><italic><tp:taxon-name><tp:taxon-name-part taxon-name-part-type="genus" reg="Austrelatus">Austrelatus</tp:taxon-name-part><tp:taxon-name-part taxon-name-part-type="species" reg="securiformis">securiformis</tp:taxon-name-part></tp:taxon-name></italic> sp. nov., median lobe <bold>A</bold> left lateral view <bold>B</bold> right lateral view <bold>C</bold> ventral view <bold>D</bold> left paramere in external view <bold>E</bold> right paramere in internal view. Scale bar: one unit – 0.1 mm (<bold>A–C</bold>).</p></caption><graphic xmlns:xlink="http://www.w3.org/1999/xlink" xlink:href="zookeys-1170-001_article-103834__-g028.jpg" position="float" orientation="portrait" xlink:type="simple" id="oo_881135.jpg"><uri content-type="original_file" xlink:type="simple">https://binary.pensoft.net/fig/881135</uri></graphic></fig><fig id="F29" position="float" orientation="portrait"><object-id xmlns:xlink="http://www.w3.org/1999/xlink" content-type="doi" xlink:type="simple">10.3897/zookeys.1170.103834.figure43</object-id><object-id xmlns:xlink="http://www.w3.org/1999/xlink" content-type="arpha" xlink:type="simple">95BA3441-E8E0-52D8-BA56-72EAA4E73E05</object-id><label>Figure 43.</label><caption><p><italic><tp:taxon-name><tp:taxon-name-part taxon-name-part-type="genus" reg="Austrelatus">Austrelatus</tp:taxon-name-part><tp:taxon-name-part taxon-name-part-type="species" reg="testegensis">testegensis</tp:taxon-name-part></tp:taxon-name></italic> sp. nov., median lobe <bold>A</bold> left lateral view <bold>B</bold> right lateral view <bold>C</bold> ventral view <bold>D</bold> left paramere in external view <bold>E</bold> right paramere in internal view. Scale bar: one unit – 0.1 mm (<bold>A–C</bold>).</p></caption><graphic xmlns:xlink="http://www.w3.org/1999/xlink" xlink:href="zookeys-1170-001_article-103834__-g029.jpg" position="float" orientation="portrait" xlink:type="simple" id="oo_881136.jpg"><uri content-type="original_file" xlink:type="simple">https://binary.pensoft.net/fig/881136</uri></graphic></fig><fig id="F30" position="float" orientation="portrait"><object-id xmlns:xlink="http://www.w3.org/1999/xlink" content-type="doi" xlink:type="simple">10.3897/zookeys.1170.103834.figures44-47</object-id><object-id xmlns:xlink="http://www.w3.org/1999/xlink" content-type="arpha" xlink:type="simple">31B25D68-A5D3-518A-B37F-6D2170105267</object-id><label>Figures 44–47.</label><caption><p>Habitus and colouration of <bold>44</bold><italic><tp:taxon-name><tp:taxon-name-part taxon-name-part-type="genus" reg="Austrelatus">Austrelatus</tp:taxon-name-part><tp:taxon-name-part taxon-name-part-type="species" reg="fojaensis">fojaensis</tp:taxon-name-part></tp:taxon-name></italic> sp. nov. <bold>45</bold><italic><tp:taxon-name><tp:taxon-name-part taxon-name-part-type="genus" reg="Austrelatus">A.</tp:taxon-name-part><tp:taxon-name-part taxon-name-part-type="species" reg="fakfak">fakfak</tp:taxon-name-part></tp:taxon-name></italic> sp. nov. <bold>46</bold><italic><tp:taxon-name><tp:taxon-name-part taxon-name-part-type="genus" reg="Austrelatus">A.</tp:taxon-name-part><tp:taxon-name-part taxon-name-part-type="species" reg="manokwariensis">manokwariensis</tp:taxon-name-part></tp:taxon-name></italic> sp. nov. <bold>47</bold><italic><tp:taxon-name><tp:taxon-name-part taxon-name-part-type="genus" reg="Austrelatus">A.</tp:taxon-name-part><tp:taxon-name-part taxon-name-part-type="species" reg="toricelli">toricelli</tp:taxon-name-part></tp:taxon-name></italic> sp. nov.</p></caption><graphic xmlns:xlink="http://www.w3.org/1999/xlink" xlink:href="zookeys-1170-001_article-103834__-g030.jpg" position="float" orientation="portrait" xlink:type="simple" id="oo_881137.jpg"><uri content-type="original_file" xlink:type="simple">https://binary.pensoft.net/fig/881137</uri></graphic></fig><fig id="F31" position="float" orientation="portrait"><object-id xmlns:xlink="http://www.w3.org/1999/xlink" content-type="doi" xlink:type="simple">10.3897/zookeys.1170.103834.figure48</object-id><object-id xmlns:xlink="http://www.w3.org/1999/xlink" content-type="arpha" xlink:type="simple">34B6015A-4E30-5338-9E55-BE6DC0249241</object-id><label>Figure 48.</label><caption><p><italic><tp:taxon-name><tp:taxon-name-part taxon-name-part-type="genus" reg="Austrelatus">Austrelatus</tp:taxon-name-part><tp:taxon-name-part taxon-name-part-type="species" reg="fojaensis">fojaensis</tp:taxon-name-part></tp:taxon-name></italic> sp. nov., median lobe <bold>A</bold> left lateral view <bold>B</bold> right lateral view <bold>C</bold> ventral view <bold>D</bold> left paramere in external view <bold>E</bold> right paramere in internal view. Scale bar: one unit – 0.1 mm (<bold>A–C</bold>).</p></caption><graphic xmlns:xlink="http://www.w3.org/1999/xlink" xlink:href="zookeys-1170-001_article-103834__-g031.jpg" position="float" orientation="portrait" xlink:type="simple" id="oo_881138.jpg"><uri content-type="original_file" xlink:type="simple">https://binary.pensoft.net/fig/881138</uri></graphic></fig><fig id="F32" position="float" orientation="portrait"><object-id xmlns:xlink="http://www.w3.org/1999/xlink" content-type="doi" xlink:type="simple">10.3897/zookeys.1170.103834.figure49</object-id><object-id xmlns:xlink="http://www.w3.org/1999/xlink" content-type="arpha" xlink:type="simple">3B34D6FA-1FAD-547C-91F5-615FF2299A5E</object-id><label>Figure 49.</label><caption><p><italic><tp:taxon-name><tp:taxon-name-part taxon-name-part-type="genus" reg="Austrelatus">Austrelatus</tp:taxon-name-part><tp:taxon-name-part taxon-name-part-type="species" reg="fakfak">fakfak</tp:taxon-name-part></tp:taxon-name></italic> sp. nov., median lobe <bold>A</bold> left lateral view <bold>B</bold> right lateral view <bold>C</bold> ventral view <bold>D</bold> left paramere in external view <bold>E</bold> right paramere in internal view. Scale bar: one unit – 0.1 mm (<bold>A–C</bold>).</p></caption><graphic xmlns:xlink="http://www.w3.org/1999/xlink" xlink:href="zookeys-1170-001_article-103834__-g032.jpg" position="float" orientation="portrait" xlink:type="simple" id="oo_881139.jpg"><uri content-type="original_file" xlink:type="simple">https://binary.pensoft.net/fig/881139</uri></graphic></fig><fig id="F33" position="float" orientation="portrait"><object-id xmlns:xlink="http://www.w3.org/1999/xlink" content-type="doi" xlink:type="simple">10.3897/zookeys.1170.103834.figure50</object-id><object-id xmlns:xlink="http://www.w3.org/1999/xlink" content-type="arpha" xlink:type="simple">03A746F8-8286-536E-8CF6-A32F1CD85CBB</object-id><label>Figure 50.</label><caption><p><italic><tp:taxon-name><tp:taxon-name-part taxon-name-part-type="genus" reg="Austrelatus">Austrelatus</tp:taxon-name-part><tp:taxon-name-part taxon-name-part-type="species" reg="manokwariensis">manokwariensis</tp:taxon-name-part></tp:taxon-name></italic> sp. nov., median lobe <bold>A</bold> left lateral view <bold>B</bold> right lateral view <bold>C</bold> ventral view <bold>D</bold> left paramere in external view <bold>E</bold> right paramere in internal view. Scale bar: one unit – 0.1 mm (<bold>A–C</bold>).</p></caption><graphic xmlns:xlink="http://www.w3.org/1999/xlink" xlink:href="zookeys-1170-001_article-103834__-g033.jpg" position="float" orientation="portrait" xlink:type="simple" id="oo_881140.jpg"><uri content-type="original_file" xlink:type="simple">https://binary.pensoft.net/fig/881140</uri></graphic></fig><fig id="F34" position="float" orientation="portrait"><object-id xmlns:xlink="http://www.w3.org/1999/xlink" content-type="doi" xlink:type="simple">10.3897/zookeys.1170.103834.figure51</object-id><object-id xmlns:xlink="http://www.w3.org/1999/xlink" content-type="arpha" xlink:type="simple">CC45AB64-AF9C-5730-9D32-07B0E1DBDA6B</object-id><label>Figure 51.</label><caption><p><italic><tp:taxon-name><tp:taxon-name-part taxon-name-part-type="genus" reg="Austrelatus">Austrelatus</tp:taxon-name-part><tp:taxon-name-part taxon-name-part-type="species" reg="toricelli">toricelli</tp:taxon-name-part></tp:taxon-name></italic> sp. nov., median lobe <bold>A</bold> left lateral view <bold>B</bold> right lateral view <bold>C</bold> ventral view <bold>D</bold> left paramere in external view <bold>E</bold> right paramere in internal view. Scale bar: one unit – 0.1 mm (<bold>A–C</bold>).</p></caption><graphic xmlns:xlink="http://www.w3.org/1999/xlink" xlink:href="zookeys-1170-001_article-103834__-g034.jpg" position="float" orientation="portrait" xlink:type="simple" id="oo_881141.jpg"><uri content-type="original_file" xlink:type="simple">https://binary.pensoft.net/fig/881141</uri></graphic></fig><fig id="F35" position="float" orientation="portrait"><object-id xmlns:xlink="http://www.w3.org/1999/xlink" content-type="doi" xlink:type="simple">10.3897/zookeys.1170.103834.figures52-55</object-id><object-id xmlns:xlink="http://www.w3.org/1999/xlink" content-type="arpha" xlink:type="simple">63C2E5B9-6F75-5866-A667-76A45BF9526D</object-id><label>Figures 52–55.</label><caption><p>Habitus and colouration of <bold>52</bold><italic><tp:taxon-name><tp:taxon-name-part taxon-name-part-type="genus" reg="Austrelatus">Austrelatus</tp:taxon-name-part><tp:taxon-name-part taxon-name-part-type="species" reg="innominatus">innominatus</tp:taxon-name-part></tp:taxon-name></italic> sp. nov., with reduced elytral striae <bold>53</bold><italic><tp:taxon-name><tp:taxon-name-part taxon-name-part-type="genus" reg="Austrelatus">A.</tp:taxon-name-part><tp:taxon-name-part taxon-name-part-type="species" reg="innominatus">innominatus</tp:taxon-name-part></tp:taxon-name></italic> sp. nov., with complete elytral striae <bold>54</bold><italic><tp:taxon-name><tp:taxon-name-part taxon-name-part-type="genus" reg="Austrelatus">A.</tp:taxon-name-part><tp:taxon-name-part taxon-name-part-type="species" reg="rajaampatensis">rajaampatensis</tp:taxon-name-part></tp:taxon-name></italic> sp. nov., with reduced elytral striae <bold>55</bold><italic><tp:taxon-name><tp:taxon-name-part taxon-name-part-type="genus" reg="Austrelatus">A.</tp:taxon-name-part><tp:taxon-name-part taxon-name-part-type="species" reg="rajaampatensis">rajaampatensis</tp:taxon-name-part></tp:taxon-name></italic> sp. nov., with complete elytral striae.</p></caption><graphic xmlns:xlink="http://www.w3.org/1999/xlink" xlink:href="zookeys-1170-001_article-103834__-g035.jpg" position="float" orientation="portrait" xlink:type="simple" id="oo_881142.jpg"><uri content-type="original_file" xlink:type="simple">https://binary.pensoft.net/fig/881142</uri></graphic></fig><fig id="F36" position="float" orientation="portrait"><object-id xmlns:xlink="http://www.w3.org/1999/xlink" content-type="doi" xlink:type="simple">10.3897/zookeys.1170.103834.figure56</object-id><object-id xmlns:xlink="http://www.w3.org/1999/xlink" content-type="arpha" xlink:type="simple">98B4BBFA-68C1-546C-A75B-6AA1EB11DF3A</object-id><label>Figure 56.</label><caption><p><italic><tp:taxon-name><tp:taxon-name-part taxon-name-part-type="genus" reg="Austrelatus">Austrelatus</tp:taxon-name-part><tp:taxon-name-part taxon-name-part-type="species" reg="innominatus">innominatus</tp:taxon-name-part></tp:taxon-name></italic> sp. nov., median lobe <bold>A</bold> left lateral view <bold>B</bold> right lateral view <bold>C</bold> ventral view <bold>D</bold> left paramere in external view <bold>E</bold> right paramere in internal view. Scale bar: one unit – 0.1 mm (<bold>A–C</bold>).</p></caption><graphic xmlns:xlink="http://www.w3.org/1999/xlink" xlink:href="zookeys-1170-001_article-103834__-g036.jpg" position="float" orientation="portrait" xlink:type="simple" id="oo_881143.jpg"><uri content-type="original_file" xlink:type="simple">https://binary.pensoft.net/fig/881143</uri></graphic></fig><fig id="F37" position="float" orientation="portrait"><object-id xmlns:xlink="http://www.w3.org/1999/xlink" content-type="doi" xlink:type="simple">10.3897/zookeys.1170.103834.figure57</object-id><object-id xmlns:xlink="http://www.w3.org/1999/xlink" content-type="arpha" xlink:type="simple">32E8B5B9-37D1-5564-8371-7D63D80D7A0F</object-id><label>Figure 57.</label><caption><p><italic><tp:taxon-name><tp:taxon-name-part taxon-name-part-type="genus" reg="Austrelatus">Austrelatus</tp:taxon-name-part><tp:taxon-name-part taxon-name-part-type="species" reg="rajaampatensis">rajaampatensis</tp:taxon-name-part></tp:taxon-name></italic> sp. nov., median lobe <bold>A</bold> left lateral view <bold>B</bold> right lateral view <bold>C</bold> ventral view <bold>D</bold> left paramere in external view <bold>E</bold> right paramere in internal view. Scale bar: one unit – 0.1 mm (<bold>A–C</bold>).</p></caption><graphic xmlns:xlink="http://www.w3.org/1999/xlink" xlink:href="zookeys-1170-001_article-103834__-g037.jpg" position="float" orientation="portrait" xlink:type="simple" id="oo_881144.jpg"><uri content-type="original_file" xlink:type="simple">https://binary.pensoft.net/fig/881144</uri></graphic></fig><fig id="F38" position="float" orientation="portrait"><object-id xmlns:xlink="http://www.w3.org/1999/xlink" content-type="doi" xlink:type="simple">10.3897/zookeys.1170.103834.figures58-61</object-id><object-id xmlns:xlink="http://www.w3.org/1999/xlink" content-type="arpha" xlink:type="simple">C23E80F9-184A-592D-A5C9-05F4A22D37AE</object-id><label>Figures 58–61.</label><caption><p>Habitus and colouration of <bold>58</bold><italic><tp:taxon-name><tp:taxon-name-part taxon-name-part-type="genus" reg="Austrelatus">Austrelatus</tp:taxon-name-part><tp:taxon-name-part taxon-name-part-type="species" reg="baliem">baliem</tp:taxon-name-part></tp:taxon-name></italic> sp. nov. <bold>59</bold><italic><tp:taxon-name><tp:taxon-name-part taxon-name-part-type="genus" reg="Austrelatus">A.</tp:taxon-name-part><tp:taxon-name-part taxon-name-part-type="species" reg="kaszabi">kaszabi</tp:taxon-name-part></tp:taxon-name></italic> (Guignot, 1956), holotype <bold>60</bold><italic><tp:taxon-name><tp:taxon-name-part taxon-name-part-type="genus" reg="Austrelatus">A.</tp:taxon-name-part><tp:taxon-name-part taxon-name-part-type="species" reg="garainensis">garainensis</tp:taxon-name-part></tp:taxon-name></italic> sp. nov. <bold>61</bold><italic><tp:taxon-name><tp:taxon-name-part taxon-name-part-type="genus" reg="Austrelatus">A.</tp:taxon-name-part><tp:taxon-name-part taxon-name-part-type="species" reg="mimika">mimika</tp:taxon-name-part></tp:taxon-name></italic> sp. nov.</p></caption><graphic xmlns:xlink="http://www.w3.org/1999/xlink" xlink:href="zookeys-1170-001_article-103834__-g038.jpg" position="float" orientation="portrait" xlink:type="simple" id="oo_881145.jpg"><uri content-type="original_file" xlink:type="simple">https://binary.pensoft.net/fig/881145</uri></graphic></fig><fig id="F39" position="float" orientation="portrait"><object-id xmlns:xlink="http://www.w3.org/1999/xlink" content-type="doi" xlink:type="simple">10.3897/zookeys.1170.103834.figure62</object-id><object-id xmlns:xlink="http://www.w3.org/1999/xlink" content-type="arpha" xlink:type="simple">1811997A-37FB-5BDC-87A9-1546AF7B8532</object-id><label>Figure 62.</label><caption><p><italic><tp:taxon-name><tp:taxon-name-part taxon-name-part-type="genus" reg="Austrelatus">Austrelatus</tp:taxon-name-part><tp:taxon-name-part taxon-name-part-type="species" reg="baliem">baliem</tp:taxon-name-part></tp:taxon-name></italic> sp. nov., median lobe <bold>A</bold> left lateral view <bold>B</bold> right lateral view <bold>C</bold> ventral view <bold>D</bold> left paramere in external view <bold>E</bold> right paramere in internal view. Scale bar: one unit – 0.1 mm (<bold>A–C</bold>).</p></caption><graphic xmlns:xlink="http://www.w3.org/1999/xlink" xlink:href="zookeys-1170-001_article-103834__-g039.jpg" position="float" orientation="portrait" xlink:type="simple" id="oo_881146.jpg"><uri content-type="original_file" xlink:type="simple">https://binary.pensoft.net/fig/881146</uri></graphic></fig><fig id="F40" position="float" orientation="portrait"><object-id xmlns:xlink="http://www.w3.org/1999/xlink" content-type="doi" xlink:type="simple">10.3897/zookeys.1170.103834.figure63</object-id><object-id xmlns:xlink="http://www.w3.org/1999/xlink" content-type="arpha" xlink:type="simple">7AA86DA7-0B9A-5A6E-B95D-DBB94BA26BEB</object-id><label>Figure 63.</label><caption><p><italic><tp:taxon-name><tp:taxon-name-part taxon-name-part-type="genus" reg="Austrelatus">Austrelatus</tp:taxon-name-part><tp:taxon-name-part taxon-name-part-type="species" reg="kaszabi">kaszabi</tp:taxon-name-part></tp:taxon-name></italic> (Guignot, 1956), median lobe <bold>A</bold> left lateral view <bold>B</bold> right lateral view <bold>C</bold> ventral view <bold>D</bold> left paramere in external view <bold>E</bold> right paramere in internal view. Scale bar: one unit – 0.1 mm (<bold>A–C</bold>).</p></caption><graphic xmlns:xlink="http://www.w3.org/1999/xlink" xlink:href="zookeys-1170-001_article-103834__-g040.jpg" position="float" orientation="portrait" xlink:type="simple" id="oo_881147.jpg"><uri content-type="original_file" xlink:type="simple">https://binary.pensoft.net/fig/881147</uri></graphic></fig><fig id="F41" position="float" orientation="portrait"><object-id xmlns:xlink="http://www.w3.org/1999/xlink" content-type="doi" xlink:type="simple">10.3897/zookeys.1170.103834.figure64</object-id><object-id xmlns:xlink="http://www.w3.org/1999/xlink" content-type="arpha" xlink:type="simple">E11779F6-BBFE-5A39-8D83-E284DD54A7CF</object-id><label>Figure 64.</label><caption><p><italic><tp:taxon-name><tp:taxon-name-part taxon-name-part-type="genus" reg="Austrelatus">Austrelatus</tp:taxon-name-part><tp:taxon-name-part taxon-name-part-type="species" reg="garainensis">garainensis</tp:taxon-name-part></tp:taxon-name></italic> sp. nov., median lobe <bold>A</bold> left lateral view <bold>B</bold> right lateral view <bold>C</bold> ventral view <bold>D</bold> left paramere in external view <bold>E</bold> right paramere in internal view. Scale bar: one unit – 0.1 mm (<bold>A–C</bold>).</p></caption><graphic xmlns:xlink="http://www.w3.org/1999/xlink" xlink:href="zookeys-1170-001_article-103834__-g041.jpg" position="float" orientation="portrait" xlink:type="simple" id="oo_881148.jpg"><uri content-type="original_file" xlink:type="simple">https://binary.pensoft.net/fig/881148</uri></graphic></fig><fig id="F42" position="float" orientation="portrait"><object-id xmlns:xlink="http://www.w3.org/1999/xlink" content-type="doi" xlink:type="simple">10.3897/zookeys.1170.103834.figure65</object-id><object-id xmlns:xlink="http://www.w3.org/1999/xlink" content-type="arpha" xlink:type="simple">BCFCD51A-F694-5831-B5DB-9D8650ED456E</object-id><label>Figure 65.</label><caption><p><italic><tp:taxon-name><tp:taxon-name-part taxon-name-part-type="genus" reg="Austrelatus">Austrelatus</tp:taxon-name-part><tp:taxon-name-part taxon-name-part-type="species" reg="mimika">mimika</tp:taxon-name-part></tp:taxon-name></italic> sp. nov., median lobe <bold>A</bold> left lateral view <bold>B</bold> right lateral view <bold>C</bold> ventral view <bold>D</bold> left paramere in external view <bold>E</bold> right paramere in internal view. Scale bar: one unit – 0.1 mm (<bold>A–C</bold>).</p></caption><graphic xmlns:xlink="http://www.w3.org/1999/xlink" xlink:href="zookeys-1170-001_article-103834__-g042.jpg" position="float" orientation="portrait" xlink:type="simple" id="oo_881149.jpg"><uri content-type="original_file" xlink:type="simple">https://binary.pensoft.net/fig/881149</uri></graphic></fig><fig id="F43" position="float" orientation="portrait"><object-id xmlns:xlink="http://www.w3.org/1999/xlink" content-type="doi" xlink:type="simple">10.3897/zookeys.1170.103834.figures66-69</object-id><object-id xmlns:xlink="http://www.w3.org/1999/xlink" content-type="arpha" xlink:type="simple">05C90FEE-D81B-5B67-9232-9741146AFF29</object-id><label>Figures 66–69.</label><caption><p>Habitus and colouration of <bold>66</bold><italic><tp:taxon-name><tp:taxon-name-part taxon-name-part-type="genus" reg="Austrelatus">Austrelatus</tp:taxon-name-part><tp:taxon-name-part taxon-name-part-type="species" reg="rouaffer">rouaffer</tp:taxon-name-part></tp:taxon-name></italic> sp. nov. <bold>67</bold><italic><tp:taxon-name><tp:taxon-name-part taxon-name-part-type="genus" reg="Austrelatus">A.</tp:taxon-name-part><tp:taxon-name-part taxon-name-part-type="species" reg="wanggarensis">wanggarensis</tp:taxon-name-part></tp:taxon-name></italic> sp. nov. <bold>68</bold><italic><tp:taxon-name><tp:taxon-name-part taxon-name-part-type="genus" reg="Austrelatus">A.</tp:taxon-name-part><tp:taxon-name-part taxon-name-part-type="species" reg="vagauensis">vagauensis</tp:taxon-name-part></tp:taxon-name></italic> sp. nov. <bold>69</bold><italic><tp:taxon-name><tp:taxon-name-part taxon-name-part-type="genus" reg="Austrelatus">A.</tp:taxon-name-part><tp:taxon-name-part taxon-name-part-type="species" reg="sandaunensis">sandaunensis</tp:taxon-name-part></tp:taxon-name></italic> sp. nov.</p></caption><graphic xmlns:xlink="http://www.w3.org/1999/xlink" xlink:href="zookeys-1170-001_article-103834__-g043.jpg" position="float" orientation="portrait" xlink:type="simple" id="oo_881150.jpg"><uri content-type="original_file" xlink:type="simple">https://binary.pensoft.net/fig/881150</uri></graphic></fig><fig id="F44" position="float" orientation="portrait"><object-id xmlns:xlink="http://www.w3.org/1999/xlink" content-type="doi" xlink:type="simple">10.3897/zookeys.1170.103834.figure70</object-id><object-id xmlns:xlink="http://www.w3.org/1999/xlink" content-type="arpha" xlink:type="simple">507C3718-DDC0-50B2-9476-D0182240299D</object-id><label>Figure 70.</label><caption><p><italic><tp:taxon-name><tp:taxon-name-part taxon-name-part-type="genus" reg="Austrelatus">Austrelatus</tp:taxon-name-part><tp:taxon-name-part taxon-name-part-type="species" reg="rouaffer">rouaffer</tp:taxon-name-part></tp:taxon-name></italic> sp. nov., median lobe <bold>A</bold> left lateral view <bold>B</bold> right lateral view <bold>C</bold> ventral view <bold>D</bold> left paramere in external view <bold>E</bold> right paramere in internal view. Scale bar: one unit – 0.1 mm (<bold>A–C</bold>).</p></caption><graphic xmlns:xlink="http://www.w3.org/1999/xlink" xlink:href="zookeys-1170-001_article-103834__-g044.jpg" position="float" orientation="portrait" xlink:type="simple" id="oo_881151.jpg"><uri content-type="original_file" xlink:type="simple">https://binary.pensoft.net/fig/881151</uri></graphic></fig><fig id="F45" position="float" orientation="portrait"><object-id xmlns:xlink="http://www.w3.org/1999/xlink" content-type="doi" xlink:type="simple">10.3897/zookeys.1170.103834.figure71</object-id><object-id xmlns:xlink="http://www.w3.org/1999/xlink" content-type="arpha" xlink:type="simple">64935FAA-E347-5303-A9A0-EE16C7883D27</object-id><label>Figure 71.</label><caption><p><italic><tp:taxon-name><tp:taxon-name-part taxon-name-part-type="genus" reg="Austrelatus">Austrelatus</tp:taxon-name-part><tp:taxon-name-part taxon-name-part-type="species" reg="wanggarensis">wanggarensis</tp:taxon-name-part></tp:taxon-name></italic> sp. nov., median lobe <bold>A</bold> left lateral view <bold>B</bold> right lateral view <bold>C</bold> ventral view <bold>D</bold> left paramere in external view <bold>E</bold> right paramere in internal view. Scale bar: one unit – 0.1 mm (<bold>A–C</bold>).</p></caption><graphic xmlns:xlink="http://www.w3.org/1999/xlink" xlink:href="zookeys-1170-001_article-103834__-g045.jpg" position="float" orientation="portrait" xlink:type="simple" id="oo_881152.jpg"><uri content-type="original_file" xlink:type="simple">https://binary.pensoft.net/fig/881152</uri></graphic></fig><fig id="F46" position="float" orientation="portrait"><object-id xmlns:xlink="http://www.w3.org/1999/xlink" content-type="doi" xlink:type="simple">10.3897/zookeys.1170.103834.figure72</object-id><object-id xmlns:xlink="http://www.w3.org/1999/xlink" content-type="arpha" xlink:type="simple">D3171335-5C18-52A6-B797-06A28872D120</object-id><label>Figure 72.</label><caption><p><italic><tp:taxon-name><tp:taxon-name-part taxon-name-part-type="genus" reg="Austrelatus">Austrelatus</tp:taxon-name-part><tp:taxon-name-part taxon-name-part-type="species" reg="vagauensis">vagauensis</tp:taxon-name-part></tp:taxon-name></italic> sp. nov., median lobe <bold>A</bold> left lateral view <bold>B</bold> right lateral view <bold>C</bold> ventral view <bold>D</bold> left paramere in external view <bold>E</bold> right paramere in internal view. Scale bar: one unit – 0.1 mm (<bold>A–C</bold>).</p></caption><graphic xmlns:xlink="http://www.w3.org/1999/xlink" xlink:href="zookeys-1170-001_article-103834__-g046.jpg" position="float" orientation="portrait" xlink:type="simple" id="oo_881153.jpg"><uri content-type="original_file" xlink:type="simple">https://binary.pensoft.net/fig/881153</uri></graphic></fig><fig id="F47" position="float" orientation="portrait"><object-id xmlns:xlink="http://www.w3.org/1999/xlink" content-type="doi" xlink:type="simple">10.3897/zookeys.1170.103834.figure73</object-id><object-id xmlns:xlink="http://www.w3.org/1999/xlink" content-type="arpha" xlink:type="simple">7A1F37FB-EA09-535D-8D9E-5CEBC5D78E5A</object-id><label>Figure 73.</label><caption><p><italic><tp:taxon-name><tp:taxon-name-part taxon-name-part-type="genus" reg="Austrelatus">Austrelatus</tp:taxon-name-part><tp:taxon-name-part taxon-name-part-type="species" reg="sandaunensis">sandaunensis</tp:taxon-name-part></tp:taxon-name></italic> sp. nov., median lobe <bold>A</bold> left lateral view <bold>B</bold> right lateral view <bold>C</bold> ventral view <bold>D</bold> left paramere in external view <bold>E</bold> right paramere in internal view. Scale bar: one unit – 0.1 mm (<bold>A–C</bold>).</p></caption><graphic xmlns:xlink="http://www.w3.org/1999/xlink" xlink:href="zookeys-1170-001_article-103834__-g047.jpg" position="float" orientation="portrait" xlink:type="simple" id="oo_881154.jpg"><uri content-type="original_file" xlink:type="simple">https://binary.pensoft.net/fig/881154</uri></graphic></fig><fig id="F48" position="float" orientation="portrait"><object-id xmlns:xlink="http://www.w3.org/1999/xlink" content-type="doi" xlink:type="simple">10.3897/zookeys.1170.103834.figures74-77</object-id><object-id xmlns:xlink="http://www.w3.org/1999/xlink" content-type="arpha" xlink:type="simple">AD7459AC-D362-5233-A5BD-0BD15B4AF220</object-id><label>Figures 74–77.</label><caption><p>Habitus and colouration of <bold>74</bold><italic><tp:taxon-name><tp:taxon-name-part taxon-name-part-type="genus" reg="Austrelatus">Austrelatus</tp:taxon-name-part><tp:taxon-name-part taxon-name-part-type="species" reg="sarmiensis">sarmiensis</tp:taxon-name-part></tp:taxon-name></italic> sp. nov. <bold>75</bold><italic><tp:taxon-name><tp:taxon-name-part taxon-name-part-type="genus" reg="Austrelatus">A.</tp:taxon-name-part><tp:taxon-name-part taxon-name-part-type="species" reg="rugosus">rugosus</tp:taxon-name-part></tp:taxon-name></italic> sp. nov. <bold>76</bold><italic><tp:taxon-name><tp:taxon-name-part taxon-name-part-type="genus" reg="Austrelatus">A.</tp:taxon-name-part><tp:taxon-name-part taxon-name-part-type="species" reg="debulensis">debulensis</tp:taxon-name-part></tp:taxon-name></italic> sp. nov. <bold>77</bold><italic><tp:taxon-name><tp:taxon-name-part taxon-name-part-type="genus" reg="Austrelatus">A.</tp:taxon-name-part><tp:taxon-name-part taxon-name-part-type="species" reg="moreguinensis">moreguinensis</tp:taxon-name-part></tp:taxon-name></italic> sp. nov.</p></caption><graphic xmlns:xlink="http://www.w3.org/1999/xlink" xlink:href="zookeys-1170-001_article-103834__-g048.jpg" position="float" orientation="portrait" xlink:type="simple" id="oo_881155.jpg"><uri content-type="original_file" xlink:type="simple">https://binary.pensoft.net/fig/881155</uri></graphic></fig><fig id="F49" position="float" orientation="portrait"><object-id xmlns:xlink="http://www.w3.org/1999/xlink" content-type="doi" xlink:type="simple">10.3897/zookeys.1170.103834.figure78</object-id><object-id xmlns:xlink="http://www.w3.org/1999/xlink" content-type="arpha" xlink:type="simple">AAB23AA5-2D15-593F-966C-C0441A1E36D4</object-id><label>Figure 78.</label><caption><p><italic><tp:taxon-name><tp:taxon-name-part taxon-name-part-type="genus" reg="Austrelatus">Austrelatus</tp:taxon-name-part><tp:taxon-name-part taxon-name-part-type="species" reg="sarmiensis">sarmiensis</tp:taxon-name-part></tp:taxon-name></italic> sp. nov., median lobe <bold>A</bold> left lateral view <bold>B</bold> right lateral view <bold>C</bold> ventral view <bold>D</bold> left paramere in external view <bold>E</bold> right paramere in internal view. Scale bar: one unit – 0.1 mm (<bold>A–C</bold>).</p></caption><graphic xmlns:xlink="http://www.w3.org/1999/xlink" xlink:href="zookeys-1170-001_article-103834__-g049.jpg" position="float" orientation="portrait" xlink:type="simple" id="oo_881156.jpg"><uri content-type="original_file" xlink:type="simple">https://binary.pensoft.net/fig/881156</uri></graphic></fig><fig id="F50" position="float" orientation="portrait"><object-id xmlns:xlink="http://www.w3.org/1999/xlink" content-type="doi" xlink:type="simple">10.3897/zookeys.1170.103834.figure79</object-id><object-id xmlns:xlink="http://www.w3.org/1999/xlink" content-type="arpha" xlink:type="simple">3A732B25-950C-50B8-BFDE-1469A62B7B90</object-id><label>Figure 79.</label><caption><p><italic><tp:taxon-name><tp:taxon-name-part taxon-name-part-type="genus" reg="Austrelatus">Austrelatus</tp:taxon-name-part><tp:taxon-name-part taxon-name-part-type="species" reg="rugosus">rugosus</tp:taxon-name-part></tp:taxon-name></italic> sp. nov., median lobe <bold>A</bold> left lateral view <bold>B</bold> right lateral view <bold>C</bold> ventral view <bold>D</bold> left paramere in external view <bold>E</bold> right paramere in internal view. Scale bar: one unit – 0.1 mm (<bold>A–C</bold>).</p></caption><graphic xmlns:xlink="http://www.w3.org/1999/xlink" xlink:href="zookeys-1170-001_article-103834__-g050.jpg" position="float" orientation="portrait" xlink:type="simple" id="oo_881157.jpg"><uri content-type="original_file" xlink:type="simple">https://binary.pensoft.net/fig/881157</uri></graphic></fig><fig id="F51" position="float" orientation="portrait"><object-id xmlns:xlink="http://www.w3.org/1999/xlink" content-type="doi" xlink:type="simple">10.3897/zookeys.1170.103834.figure80</object-id><object-id xmlns:xlink="http://www.w3.org/1999/xlink" content-type="arpha" xlink:type="simple">8F7CEA4C-59EB-516A-87F8-22B3A13D1931</object-id><label>Figure 80.</label><caption><p><italic><tp:taxon-name><tp:taxon-name-part taxon-name-part-type="genus" reg="Austrelatus">Austrelatus</tp:taxon-name-part><tp:taxon-name-part taxon-name-part-type="species" reg="debulensis">debulensis</tp:taxon-name-part></tp:taxon-name></italic> sp. nov., median lobe <bold>A</bold> left lateral view <bold>B</bold> right lateral view <bold>C</bold> ventral view <bold>D</bold> left paramere in external view <bold>E</bold> right paramere in internal view. Scale bar: one unit – 0.1 mm (<bold>A–C</bold>).</p></caption><graphic xmlns:xlink="http://www.w3.org/1999/xlink" xlink:href="zookeys-1170-001_article-103834__-g051.jpg" position="float" orientation="portrait" xlink:type="simple" id="oo_881158.jpg"><uri content-type="original_file" xlink:type="simple">https://binary.pensoft.net/fig/881158</uri></graphic></fig><fig id="F52" position="float" orientation="portrait"><object-id xmlns:xlink="http://www.w3.org/1999/xlink" content-type="doi" xlink:type="simple">10.3897/zookeys.1170.103834.figure81</object-id><object-id xmlns:xlink="http://www.w3.org/1999/xlink" content-type="arpha" xlink:type="simple">CA4EFC26-E190-535A-A42F-9A629AEC3B9B</object-id><label>Figure 81.</label><caption><p><italic><tp:taxon-name><tp:taxon-name-part taxon-name-part-type="genus" reg="Austrelatus">Austrelatus</tp:taxon-name-part><tp:taxon-name-part taxon-name-part-type="species" reg="moreguinensis">moreguinensis</tp:taxon-name-part></tp:taxon-name></italic> sp. nov., median lobe <bold>A</bold> left lateral view <bold>B</bold> right lateral view <bold>C</bold> ventral view <bold>D</bold> left paramere in external view <bold>E</bold> right paramere in internal view. Scale bar: one unit – 0.1 mm (<bold>A–C</bold>).</p></caption><graphic xmlns:xlink="http://www.w3.org/1999/xlink" xlink:href="zookeys-1170-001_article-103834__-g052.jpg" position="float" orientation="portrait" xlink:type="simple" id="oo_881159.jpg"><uri content-type="original_file" xlink:type="simple">https://binary.pensoft.net/fig/881159</uri></graphic></fig><fig id="F53" position="float" orientation="portrait"><object-id xmlns:xlink="http://www.w3.org/1999/xlink" content-type="doi" xlink:type="simple">10.3897/zookeys.1170.103834.figure82</object-id><object-id xmlns:xlink="http://www.w3.org/1999/xlink" content-type="arpha" xlink:type="simple">5470E949-C81D-5876-AF76-F75EC221DF32</object-id><label>Figure 82.</label><caption><p>Map of New Guinea showing distribution of 11 <italic><tp:taxon-name><tp:taxon-name-part taxon-name-part-type="genus" reg="Austrelatus">Austrelatus</tp:taxon-name-part></tp:taxon-name></italic> species.</p></caption><graphic xmlns:xlink="http://www.w3.org/1999/xlink" xlink:href="zookeys-1170-001_article-103834__-g053.jpg" position="float" orientation="portrait" xlink:type="simple" id="oo_881160.jpg"><uri content-type="original_file" xlink:type="simple">https://binary.pensoft.net/fig/881160</uri></graphic></fig><fig id="F54" position="float" orientation="portrait"><object-id xmlns:xlink="http://www.w3.org/1999/xlink" content-type="doi" xlink:type="simple">10.3897/zookeys.1170.103834.figure83</object-id><object-id xmlns:xlink="http://www.w3.org/1999/xlink" content-type="arpha" xlink:type="simple">B0B4894A-262B-54D4-B429-E0358897A711</object-id><label>Figure 83.</label><caption><p>Map of New Guinea showing distribution of seven <italic><tp:taxon-name><tp:taxon-name-part taxon-name-part-type="genus" reg="Austrelatus">Austrelatus</tp:taxon-name-part></tp:taxon-name></italic> species.</p></caption><graphic xmlns:xlink="http://www.w3.org/1999/xlink" xlink:href="zookeys-1170-001_article-103834__-g054.jpg" position="float" orientation="portrait" xlink:type="simple" id="oo_881161.jpg"><uri content-type="original_file" xlink:type="simple">https://binary.pensoft.net/fig/881161</uri></graphic></fig><fig id="F55" position="float" orientation="portrait"><object-id xmlns:xlink="http://www.w3.org/1999/xlink" content-type="doi" xlink:type="simple">10.3897/zookeys.1170.103834.figure84</object-id><object-id xmlns:xlink="http://www.w3.org/1999/xlink" content-type="arpha" xlink:type="simple">CF5DB7C2-E096-5418-B7F2-92DC2C5177AF</object-id><label>Figure 84.</label><caption><p>Map of New Guinea showing distribution of 14 <italic><tp:taxon-name><tp:taxon-name-part taxon-name-part-type="genus" reg="Austrelatus">Austrelatus</tp:taxon-name-part></tp:taxon-name></italic> species.</p></caption><graphic xmlns:xlink="http://www.w3.org/1999/xlink" xlink:href="zookeys-1170-001_article-103834__-g055.jpg" position="float" orientation="portrait" xlink:type="simple" id="oo_881162.jpg"><uri content-type="original_file" xlink:type="simple">https://binary.pensoft.net/fig/881162</uri></graphic></fig><fig id="F56" position="float" orientation="portrait"><object-id xmlns:xlink="http://www.w3.org/1999/xlink" content-type="doi" xlink:type="simple">10.3897/zookeys.1170.103834.figures85-86</object-id><object-id xmlns:xlink="http://www.w3.org/1999/xlink" content-type="arpha" xlink:type="simple">F0A6A084-9A94-517F-8C6F-34D3A04595B1</object-id><label>Figures 85, 86.</label><caption><p>Habitats of <italic><tp:taxon-name><tp:taxon-name-part taxon-name-part-type="genus" reg="Austrelatus">Austrelatus</tp:taxon-name-part><tp:taxon-name-part taxon-name-part-type="species" reg="baliem">baliem</tp:taxon-name-part></tp:taxon-name></italic> sp. nov., Indonesia: Papua, Baliem valley <bold>85</bold> 15 km NE of Wamena, Jiwika, shady forest pools <bold>86</bold> 14 km NNE of Wamena, wetland and gardens near Jiwika, an irrigation canal. Photographs by JH.</p></caption><graphic xmlns:xlink="http://www.w3.org/1999/xlink" xlink:href="zookeys-1170-001_article-103834__-g056.jpg" position="float" orientation="portrait" xlink:type="simple" id="oo_881163.jpg"><uri content-type="original_file" xlink:type="simple">https://binary.pensoft.net/fig/881163</uri></graphic></fig><fig id="F57" position="float" orientation="portrait"><object-id xmlns:xlink="http://www.w3.org/1999/xlink" content-type="doi" xlink:type="simple">10.3897/zookeys.1170.103834.figures87-88</object-id><object-id xmlns:xlink="http://www.w3.org/1999/xlink" content-type="arpha" xlink:type="simple">1F6634ED-946C-5524-B206-D123C20B8C08</object-id><label>Figures 87, 88.</label><caption><p>Habitats of <italic><tp:taxon-name><tp:taxon-name-part taxon-name-part-type="genus" reg="Austrelatus">Austrelatus</tp:taxon-name-part></tp:taxon-name></italic> species <bold>87</bold> small forest pool at track Nabire-Ilaga, Km 62: type localities of <italic><tp:taxon-name><tp:taxon-name-part taxon-name-part-type="genus" reg="Austrelatus">A.</tp:taxon-name-part><tp:taxon-name-part taxon-name-part-type="species" reg="innominatus">innominatus</tp:taxon-name-part></tp:taxon-name></italic> sp. nov. and <italic><tp:taxon-name><tp:taxon-name-part taxon-name-part-type="genus" reg="Austrelatus">A.</tp:taxon-name-part><tp:taxon-name-part taxon-name-part-type="species" reg="pseudooksibilensis">pseudooksibilensis</tp:taxon-name-part></tp:taxon-name></italic> sp. nov. and habitats of <italic><tp:taxon-name><tp:taxon-name-part taxon-name-part-type="genus" reg="Austrelatus">A.</tp:taxon-name-part><tp:taxon-name-part taxon-name-part-type="species" reg="febrisauri">febrisauri</tp:taxon-name-part></tp:taxon-name></italic> sp. nov., <italic><tp:taxon-name><tp:taxon-name-part taxon-name-part-type="genus" reg="Austrelatus">A.</tp:taxon-name-part><tp:taxon-name-part taxon-name-part-type="species" reg="rugosus">rugosus</tp:taxon-name-part></tp:taxon-name></italic> sp. nov., and <italic><tp:taxon-name><tp:taxon-name-part taxon-name-part-type="genus" reg="Austrelatus">A.</tp:taxon-name-part><tp:taxon-name-part taxon-name-part-type="species" reg="kaszabi">kaszabi</tp:taxon-name-part></tp:taxon-name></italic> (Guignot, 1956) <bold>88</bold> partly shaded rest pool of an intermittent stream at the road Wanggar to Bali Bumi: type locality of <italic><tp:taxon-name><tp:taxon-name-part taxon-name-part-type="genus" reg="Austrelatus">A.</tp:taxon-name-part><tp:taxon-name-part taxon-name-part-type="species" reg="wanggarensis">wanggarensis</tp:taxon-name-part></tp:taxon-name></italic> sp. nov. Photographs by LH.</p></caption><graphic xmlns:xlink="http://www.w3.org/1999/xlink" xlink:href="zookeys-1170-001_article-103834__-g057.jpg" position="float" orientation="portrait" xlink:type="simple" id="oo_881164.jpg"><uri content-type="original_file" xlink:type="simple">https://binary.pensoft.net/fig/881164</uri></graphic></fig><fig id="F58" position="float" orientation="portrait"><object-id xmlns:xlink="http://www.w3.org/1999/xlink" content-type="doi" xlink:type="simple">10.3897/zookeys.1170.103834.figures89-90</object-id><object-id xmlns:xlink="http://www.w3.org/1999/xlink" content-type="arpha" xlink:type="simple">5B8B2C44-08A8-5DCC-B88B-E055BE739EA8</object-id><label>Figures 89, 90.</label><caption><p>Habitats of <italic><tp:taxon-name><tp:taxon-name-part taxon-name-part-type="genus" reg="Austrelatus">Austrelatus</tp:taxon-name-part></tp:taxon-name></italic> species, Indonesia: Papua <bold>89</bold> Foja Mts, bog in rainforest, (PAP058): type locality of <italic><tp:taxon-name><tp:taxon-name-part taxon-name-part-type="genus" reg="Austrelatus">A.</tp:taxon-name-part><tp:taxon-name-part taxon-name-part-type="species" reg="fojaensis">fojaensis</tp:taxon-name-part></tp:taxon-name></italic> sp. nov. <bold>90</bold> Rouaffer, Iratoi, forest stream, (PAP028): type locality of <italic><tp:taxon-name><tp:taxon-name-part taxon-name-part-type="genus" reg="Austrelatus">A.</tp:taxon-name-part><tp:taxon-name-part taxon-name-part-type="species" reg="setiphallus">setiphallus</tp:taxon-name-part></tp:taxon-name></italic> sp. nov., <italic><tp:taxon-name><tp:taxon-name-part taxon-name-part-type="genus" reg="Austrelatus">A.</tp:taxon-name-part><tp:taxon-name-part taxon-name-part-type="species" reg="rugosus">rugosus</tp:taxon-name-part></tp:taxon-name></italic> sp. nov. and <italic><tp:taxon-name><tp:taxon-name-part taxon-name-part-type="genus" reg="Austrelatus">A.</tp:taxon-name-part><tp:taxon-name-part taxon-name-part-type="species" reg="rouaffer">rouaffer</tp:taxon-name-part></tp:taxon-name></italic> sp. nov. and habitat of <italic><tp:taxon-name><tp:taxon-name-part taxon-name-part-type="genus" reg="Austrelatus">A.</tp:taxon-name-part><tp:taxon-name-part taxon-name-part-type="species" reg="kaszabi">kaszabi</tp:taxon-name-part></tp:taxon-name></italic> (Guignot, 1956). Photographs by MB.</p></caption><graphic xmlns:xlink="http://www.w3.org/1999/xlink" xlink:href="zookeys-1170-001_article-103834__-g058.jpg" position="float" orientation="portrait" xlink:type="simple" id="oo_881165.jpg"><uri content-type="original_file" xlink:type="simple">https://binary.pensoft.net/fig/881165</uri></graphic></fig><fig id="F59" position="float" orientation="portrait"><object-id xmlns:xlink="http://www.w3.org/1999/xlink" content-type="doi" xlink:type="simple">10.3897/zookeys.1170.103834.figures91-92</object-id><object-id xmlns:xlink="http://www.w3.org/1999/xlink" content-type="arpha" xlink:type="simple">2187A5A6-74C3-5AF3-9DBC-7CEC51AE4999</object-id><label>Figures 91, 92.</label><caption><p>Habitat of <italic><tp:taxon-name><tp:taxon-name-part taxon-name-part-type="genus" reg="Austrelatus">Austrelatus</tp:taxon-name-part></tp:taxon-name></italic> species, Indonesia: Papua, Dekai, upper Brazza, puddles or pools among rotten leaves and twigs (PAP044): type localities of <italic><tp:taxon-name><tp:taxon-name-part taxon-name-part-type="genus" reg="Austrelatus">A.</tp:taxon-name-part><tp:taxon-name-part taxon-name-part-type="species" reg="brazza">brazza</tp:taxon-name-part></tp:taxon-name></italic> sp. nov. and <italic><tp:taxon-name><tp:taxon-name-part taxon-name-part-type="genus" reg="Austrelatus">A.</tp:taxon-name-part><tp:taxon-name-part taxon-name-part-type="species" reg="debulensis">debulensis</tp:taxon-name-part></tp:taxon-name></italic> sp. nov., and habitat of <italic><tp:taxon-name><tp:taxon-name-part taxon-name-part-type="genus" reg="Austrelatus">A.</tp:taxon-name-part><tp:taxon-name-part taxon-name-part-type="species" reg="nadjae">nadjae</tp:taxon-name-part></tp:taxon-name></italic> sp. nov. Photographs by MB.</p></caption><graphic xmlns:xlink="http://www.w3.org/1999/xlink" xlink:href="zookeys-1170-001_article-103834__-g059.jpg" position="float" orientation="portrait" xlink:type="simple" id="oo_881166.jpg"><uri content-type="original_file" xlink:type="simple">https://binary.pensoft.net/fig/881166</uri></graphic></fig><fig id="F60" position="float" orientation="portrait"><object-id xmlns:xlink="http://www.w3.org/1999/xlink" content-type="doi" xlink:type="simple">10.3897/zookeys.1170.103834.figure93</object-id><object-id xmlns:xlink="http://www.w3.org/1999/xlink" content-type="arpha" xlink:type="simple">4F84D3C2-4E44-50B5-8CC1-3CF52FA9DE93</object-id><label>Figure 93.</label><caption><p>Habitat of <italic><tp:taxon-name><tp:taxon-name-part taxon-name-part-type="genus" reg="Austrelatus">Austrelatus</tp:taxon-name-part></tp:taxon-name></italic> species, Indonesia: Papua, S Iratoi, forest pool, (PAP042): type locality of <italic><tp:taxon-name><tp:taxon-name-part taxon-name-part-type="genus" reg="Austrelatus">A.</tp:taxon-name-part><tp:taxon-name-part taxon-name-part-type="species" reg="securiformis">securiformis</tp:taxon-name-part></tp:taxon-name></italic> sp. nov. and habitat of <italic><tp:taxon-name><tp:taxon-name-part taxon-name-part-type="genus" reg="Austrelatus">A.</tp:taxon-name-part><tp:taxon-name-part taxon-name-part-type="species" reg="rouaffer">rouaffer</tp:taxon-name-part></tp:taxon-name></italic> sp. nov. and <italic><tp:taxon-name><tp:taxon-name-part taxon-name-part-type="genus" reg="Austrelatus">A.</tp:taxon-name-part><tp:taxon-name-part taxon-name-part-type="species" reg="nadjae">nadjae</tp:taxon-name-part></tp:taxon-name></italic> sp. nov. Photograph by MB.</p></caption><graphic xmlns:xlink="http://www.w3.org/1999/xlink" xlink:href="zookeys-1170-001_article-103834__-g060.jpg" position="float" orientation="portrait" xlink:type="simple" id="oo_881167.jpg"><uri content-type="original_file" xlink:type="simple">https://binary.pensoft.net/fig/881167</uri></graphic></fig></tp:treatment-sec><tp:treatment-sec><!--Section generated to contain objects referenced in tp:taxon-treatment.--><fig id="F1" position="float" orientation="portrait"><object-id xmlns:xlink="http://www.w3.org/1999/xlink" content-type="doi" xlink:type="simple">10.3897/zookeys.1170.103834.figures1-2</object-id><object-id xmlns:xlink="http://www.w3.org/1999/xlink" content-type="arpha" xlink:type="simple">2B040E1C-24F4-5BDB-941F-65B58153D697</object-id><label>Figures 1, 2.</label><caption><p>Median lobe in left lateral view <bold>A</bold> and left paramere in external view <bold>B</bold> of <bold>1</bold><italic><tp:taxon-name><tp:taxon-name-part taxon-name-part-type="genus" reg="Copelatus">Copelatus</tp:taxon-name-part><tp:taxon-name-part taxon-name-part-type="species" reg="portior">portior</tp:taxon-name-part></tp:taxon-name></italic> Guignot, 1956 <bold>2</bold><italic><tp:taxon-name><tp:taxon-name-part taxon-name-part-type="genus" reg="Copelatus">C.</tp:taxon-name-part><tp:taxon-name-part taxon-name-part-type="species" reg="martinbaehri">martinbaehri</tp:taxon-name-part></tp:taxon-name></italic><xref ref-type="bibr" rid="B16">Hendrich et al., 2019</xref>; <bold>a</bold> median process.</p></caption><graphic xmlns:xlink="http://www.w3.org/1999/xlink" xlink:href="zookeys-1170-001_article-103834__-g001.jpg" position="float" orientation="portrait" xlink:type="simple" id="oo_881108.jpg"><uri content-type="original_file" xlink:type="simple">https://binary.pensoft.net/fig/881108</uri></graphic></fig></tp:treatment-sec><ref-list><ref id="B16"><mixed-citation xmlns:xlink="http://www.w3.org/1999/xlink" xlink:type="simple"><person-group><name name-style="western"><surname>Hendrich</surname><given-names>L</given-names></name><name name-style="western"><surname>Shaverdo</surname><given-names>H</given-names></name><name name-style="western"><surname>Hájek</surname><given-names>J</given-names></name><name name-style="western"><surname>Balke</surname><given-names>M</given-names></name></person-group> (<year>2019</year>) <article-title>Taxonomic revision of Australian <italic><tp:taxon-name><tp:taxon-name-part taxon-name-part-type="genus">Copelatus</tp:taxon-name-part></tp:taxon-name></italic> Erichson, 1832 (<tp:taxon-name><tp:taxon-name-part taxon-name-part-type="order">Coleoptera</tp:taxon-name-part></tp:taxon-name>, <tp:taxon-name><tp:taxon-name-part taxon-name-part-type="family">Dytiscidae</tp:taxon-name-part></tp:taxon-name>, <tp:taxon-name><tp:taxon-name-part taxon-name-part-type="subfamily">Copelatinae</tp:taxon-name-part></tp:taxon-name>).</article-title><source>ZooKeys</source><volume>889</volume>: <fpage>81</fpage>–<lpage>152</lpage>. <ext-link xlink:href="10.3897/zookeys.889.39090" ext-link-type="doi" xlink:type="simple">https://doi.org/10.3897/zookeys.889.39090</ext-link></mixed-citation></ref><ref id="B23"><mixed-citation xmlns:xlink="http://www.w3.org/1999/xlink" xlink:type="simple"><person-group><name name-style="western"><surname>Megna</surname><given-names>YS</given-names></name><name name-style="western"><surname>Atthakor</surname><given-names>W</given-names></name><name name-style="western"><surname>Manaono</surname><given-names>M</given-names></name><name name-style="western"><surname>Hendrich</surname><given-names>L</given-names></name><name name-style="western"><surname>Balke</surname><given-names>M</given-names></name></person-group> (<year>2017</year>) <article-title>A new species of <italic><tp:taxon-name><tp:taxon-name-part taxon-name-part-type="genus">Copelatus</tp:taxon-name-part></tp:taxon-name></italic> Erichson, 1832 (<tp:taxon-name><tp:taxon-name-part taxon-name-part-type="order">Coleoptera</tp:taxon-name-part></tp:taxon-name>: <tp:taxon-name><tp:taxon-name-part taxon-name-part-type="family">Dytiscidae</tp:taxon-name-part></tp:taxon-name>: <tp:taxon-name><tp:taxon-name-part taxon-name-part-type="subfamily">Copelatinae</tp:taxon-name-part></tp:taxon-name>) from the Adelbert Range of Papua New Guinea.</article-title><source>Australian Entomologist</source><volume>44</volume>(<issue>1</issue>): <fpage>49</fpage>–<lpage>55</lpage>. <ext-link xlink:href="https://search.informit.org/doi/10.3316/informit.718392650619836" ext-link-type="uri" xlink:type="simple">https://search.informit.org/doi/10.3316/informit.718392650619836</ext-link></mixed-citation></ref></ref-list></tp:taxon-treatment>
